# Supplementary material for: Essentiality and dynamic expression of the human tRNA pool during viral infection
Source: Mol Syst Biol. 2026 Jan 20;22(4):519–36. doi: 10.1038/s44320-025-00181-7 (PMC13046961; doi:10.1038/s44320-025-00181-7)
Supplement: Supplementary file 2 — Table EV1 [file 44320_2025_181_MOESM2_ESM.xlsx]

## Sheet: Sheet2
Table EV1- qPCR primer sequences
The table includes primer name and sequence
primer name	primer sequence
UL55_Fw	TGGGCGAGGACAACGAA
UL55_Rev	TGAGGCTGGGAAGCTGACAT
UL44_Fw	AGCAAGGACCTGACCAAGTT
UL44_Rev	GCCGAGCTGAACTCCATATT
B2M_Fw	CTCAACACGGGAAACCTCAC
B2M_Rev	CGCTCCACCAACTAAGAACG
