# Supplementary material for: Essentiality and dynamic expression of the human tRNA pool during viral infection
Source: Mol Syst Biol. 2026 Jan 20;22(4):519–36. doi: 10.1038/s44320-025-00181-7 (PMC13046961; doi:10.1038/s44320-025-00181-7)
Supplement: Supplementary file 3 — Table EV2 [file 44320_2025_181_MOESM3_ESM.xlsx]

## Sheet: Sheet2
Table EV2- mega-primer sequences for sgRNA cloning
The table includes the sgRNA name and sequence.
The lower-case sequences are the flanking regions of the sequence aligned to the CRISPR-V2 plasmid.
The upper-case sequences are the sgRNA sequences.
mega-primer name	mega-primer sequence
PDGFRA_Fw	ctttatatatcttgtggaaaggacgaaacaccgGACTTGGTCGATGATCACCAgttttagagctagaaatagcaagttaaaataag
PDGFRA_Rev	cttattttaacttgctatttctagctctaaaacTGGTGATCATCGACCAAGTCcggtgtttcgtcctttccacaagatatataaag
IFNAR2_Fw	ctttatatatcttgtggaaaggacgaaacaccgTGAAAGTGATAGCGATACTGgttttagagctagaaatagcaagttaaaataag
IFNAR2_Rev	cttattttaacttgctatttctagctctaaaacCAGTATCGCTATCACTTTCAcggtgtttcgtcctttccacaagatatataaag
His-GTG_Fw	ctttatatatcttgtggaaaggacgaaacaccgGATTCGAACCGAGGTTGCTGgttttagagctagaaatagcaagttaaaataag
His-GTG_Rev	cttattttaacttgctatttctagctctaaaacCAGCAACCTCGGTTCGAATCcggtgtttcgtcctttccacaagatatataaag
iMet-CAT_Fw	ctttatatatcttgtggaaaggacgaaacaccgGCCCATAACCCAGAGGTCGAgttttagagctagaaatagcaagttaaaataag
iMet-CAT_Rev	cttattttaacttgctatttctagctctaaaacTCGACCTCTGGGTTATGGGCcggtgtttcgtcctttccacaagatatataaag
Ile-AAT_Fw	ctttatatatcttgtggaaaggacgaaacaccgGCTAATAACGCCAAGGTCGCgttttagagctagaaatagcaagttaaaataag
Ile-AAT_Rev	cttattttaacttgctatttctagctctaaaacGCGACCTTGGCGTTATTAGCcggtgtttcgtcctttccacaagatatataaag
Glu-TTC_Fw	ctttatatatcttgtggaaaggacgaaacaccgAGGATTCCTGGTTTTCACCCgttttagagctagaaatagcaagttaaaataag
Glu-TTC_Rev	cttattttaacttgctatttctagctctaaaacGGGTGAAAACCAGGAATCCTcggtgtttcgtcctttccacaagatatataaag
Asp-GTC_Fw	ctttatatatcttgtggaaaggacgaaacaccgGCCTGTCACGCGGGAGACCGgttttagagctagaaatagcaagttaaaataag
Asp-GTC_Rev	cttattttaacttgctatttctagctctaaaacCGGTCTCCCGCGTGACAGGCcggtgtttcgtcctttccacaagatatataaag
Non-targeting_Fw	ctttatatatcttgtggaaaggacgaaacaccgCGCTTCCGCGGCCCGTTCAAgttttagagctagaaatagcaagttaaaataag
Non-targeting_Rev	cttattttaacttgctatttctagctctaaaacTTGAACGGGCCGCGGAAGCGcggtgtttcgtcctttccacaagatatataaag
