# Supplementary material for: Essentiality and dynamic expression of the human tRNA pool during viral infection
Source: Mol Syst Biol. 2026 Jan 20;22(4):519–36. doi: 10.1038/s44320-025-00181-7 (PMC13046961; doi:10.1038/s44320-025-00181-7)
Supplement: Supplementary file 5 — Dataset EV1 [file 44320_2025_181_MOESM5_ESM.xlsx]

## Sheet: Sheet1
Dataset EV1- Codon usage signatures
Each codon usage signature, i.e., Proliferation and differentiation signatures, is calculated as the average codon usage of all genes included in the GO category “M phase of mitotic cell cycle” (GO:0000087) and “pattern specification process” (GO:0007389), respectively.
Codon usage is calculated by the count of each codon, normalized with the total number of codons in the transcript.

## Sheet: DatasetEV1
codon	GCA	GCC	GCG	GCT	AGA	AGG	CGA	CGC	CGG	CGT	AAC	AAT	GAC	GAT	TGC	TGT	CAA	CAG	GAA	GAG	GGA	GGC	GGG	GGT	CAC	CAT	ATA	ATC	ATT	CTA	CTC	CTG	CTT	TTA	TTG	AAA	AAG	TTC	TTT	CCA	CCC	CCG	CCT	AGC	AGT	TCA	TCC	TCG	TCT
PROL_SIGN[GO:0000087]	0.316397	0.301461	0.0646849	0.317457	0.309786	0.199197	0.140256	0.113528	0.149675	0.0875576	0.417255	0.582745	0.423999	0.576001	0.399183	0.600817	0.356389	0.643611	0.547053	0.452947	0.353239	0.253978	0.192615	0.200168	0.453281	0.546719	0.22787	0.344361	0.427769	0.101288	0.137975	0.284589	0.171391	0.134221	0.170536	0.501236	0.498764	0.431535	0.568465	0.347741	0.244993	0.0632896	0.343976	0.187198	0.200997	0.188396	0.16388	0.0411435	0.218385
DIFF_SIGN[GO:0007389]	0.158438	0.45992	0.231013	0.150628	0.101425	0.162204	0.0803616	0.328191	0.266277	0.0615405	0.750254	0.249746	0.747516	0.252484	0.725772	0.274228	0.169895	0.830105	0.246815	0.753185	0.143535	0.492288	0.268667	0.0955096	0.773269	0.226731	0.0760111	0.707029	0.21696	0.0519683	0.255646	0.488465	0.0834745	0.0385213	0.0819247	0.264444	0.735556	0.69243	0.30757	0.176004	0.38571	0.250039	0.188247	0.333379	0.0888369	0.0885618	0.234026	0.145341	0.109856
aa	Ala	Ala	Ala	Ala	Arg	Arg	Arg	Arg	Arg	Arg	Asn	Asn	Asp	Asp	Cys	Cys	Gln	Gln	Glu	Glu	Gly	Gly	Gly	Gly	His	His	Ile	Ile	Ile	Leu	Leu	Leu	Leu	Leu	Leu	Lys	Lys	Phe	Phe	Pro	Pro	Pro	Pro	Ser	Ser	Ser	Ser	Ser	Ser
aa (1 letter)	A	A	A	A	R	R	R	R	R	R	N	N	D	D	C	C	Q	Q	E	E	G	G	G	G	H	H	I	I	I	L	L	L	L	L	L	K	K	F	F	P	P	P	P	S	S	S	S	S	S
[truncated: 10 more columns]
