# Supplementary material for: Essentiality and dynamic expression of the human tRNA pool during viral infection
Source: Mol Syst Biol. 2026 Jan 20;22(4):519–36. doi: 10.1038/s44320-025-00181-7 (PMC13046961; doi:10.1038/s44320-025-00181-7)
Supplement: Supplementary file 6 — Dataset EV2 [file 44320_2025_181_MOESM6_ESM.xlsx]

## Sheet: Sheet3
Dataset EV2- sgRNA-CRISPR oligos design
A list of all sgRNA sequences used in the CRISPR library.
sgRNAs targeting tRNA genes were designed using the CRISPR sgRNA design tool from Benchling ([Biology Software]. (2022), retrieved from https://benchling.com).
sgRNAs targeting protein-coding genes or non-targeting sgRNAs were taken from the Brunello library (Doench et al., 2015).
In addition to the sgRNA sequence, all oligos contained flanking regions used for cloning designed by the CRISPR clue tool (Becker et al., 2020), as described in Appendix Fig. S7H.
The table includes:
· sgRNA name: type (real/pseudo/mito (mitochondrial tRNA)/cont (control)/ nonTarg (non-targeting)) - gene name - sgRNA number
· sub-library (real-tRNAs, pseudo-tRNAs, protein-coding gene, or non-targeting)
· Flanking regions include- 5' oligo pool adapter, 5' library adapter, 5' Esp3I restriction site, sgRNA sequence, 3' Esp3I restriction site, 3' library adapter, 3' oligo pool adapter
· Full oligo sequence

## Sheet: DatasetEV2
sgRNAname	sub-library	5' oligo pool adapter	5' library adapter	5' Esp3I	sgRNA sequence	3' Esp3I	3' library adapter	3' oligo pool adapter	full sequence
real-Ala-AGC-1	realtRNA	TATGAACCACTAAGGCGTCG	CGTAGCGTTTTGTACACG	CGTCTCacaccg	GCGCGTGCTTAGCATGCACG	gttttGAGACG	CACGCTCAAAAAGCGTAC	CACGTAAAGTCTGCTGGTGA	TATGAACCACTAAGGCGTCGCGTAGCGTTTTGTACACGCGTCTCacaccgGCGCGTGCTTAGCATGCACGgttttGAGACGCACGCTCAAAAAGCGTACCACGTAAAGTCTGCTGGTGA
real-Ala-AGC-2	realtRNA	TATGAACCACTAAGGCGTCG	CGTAGCGTTTTGTACACG	CGTCTCacaccg	GCTTAGCATGCACGAGGTCC	gttttGAGACG	CACGCTCAAAAAGCGTAC	CACGTAAAGTCTGCTGGTGA	TATGAACCACTAAGGCGTCGCGTAGCGTTTTGTACACGCGTCTCacaccgGCTTAGCATGCACGAGGTCCgttttGAGACGCACGCTCAAAAAGCGTACCACGTAAAGTCTGCTGGTGA
real-Ala-AGC-3	realtRNA	TATGAACCACTAAGGCGTCG	CGTAGCGTTTTGTACACG	CGTCTCacaccg	CTTAGCATGCACGAGGTCCT	gttttGAGACG	CACGCTCAAAAAGCGTAC	CACGTAAAGTCTGCTGGTGA	TATGAACCACTAAGGCGTCGCGTAGCGTTTTGTACACGCGTCTCacaccgCTTAGCATGCACGAGGTCCTgttttGAGACGCACGCTCAAAAAGCGTACCACGTAAAGTCTGCTGGTGA
real-Ala-AGC-4	realtRNA	TATGAACCACTAAGGCGTCG	CGTAGCGTTTTGTACACG	CGTCTCacaccg	AGGTACTGGGGATCGAACCC	gttttGAGACG	CACGCTCAAAAAGCGTAC	CACGTAAAGTCTGCTGGTGA	TATGAACCACTAAGGCGTCGCGTAGCGTTTTGTACACGCGTCTCacaccgAGGTACTGGGGATCGAACCCgttttGAGACGCACGCTCAAAAAGCGTACCACGTAAAGTCTGCTGGTGA
real-Ala-AGC-5	realtRNA	TATGAACCACTAAGGCGTCG	CGTAGCGTTTTGTACACG	CGTCTCacaccg	GCTTAGCATGCACGAGGCCC	gttttGAGACG	CACGCTCAAAAAGCGTAC	CACGTAAAGTCTGCTGGTGA	TATGAACCACTAAGGCGTCGCGTAGCGTTTTGTACACGCGTCTCacaccgGCTTAGCATGCACGAGGCCCgttttGAGACGCACGCTCAAAAAGCGTACCACGTAAAGTCTGCTGGTGA
real-Ala-AGC-6	realtRNA	TATGAACCACTAAGGCGTCG	CGTAGCGTTTTGTACACG	CGTCTCacaccg	CTTAGCATGCACGAGGCCCC	gttttGAGACG	CACGCTCAAAAAGCGTAC	CACGTAAAGTCTGCTGGTGA	TATGAACCACTAAGGCGTCGCGTAGCGTTTTGTACACGCGTCTCacaccgCTTAGCATGCACGAGGCCCCgttttGAGACGCACGCTCAAAAAGCGTACCACGTAAAGTCTGCTGGTGA
real-Ala-AGC-7	realtRNA	TATGAACCACTAAGGCGTCG	CGTAGCGTTTTGTACACG	CGTCTCacaccg	GCGCGTGCTTAGCATGTACG	gttttGAGACG	CACGCTCAAAAAGCGTAC	CACGTAAAGTCTGCTGGTGA	TATGAACCACTAAGGCGTCGCGTAGCGTTTTGTACACGCGTCTCacaccgGCGCGTGCTTAGCATGTACGgttttGAGACGCACGCTCAAAAAGCGTACCACGTAAAGTCTGCTGGTGA
real-Ala-AGC-8	realtRNA	TATGAACCACTAAGGCGTCG	CGTAGCGTTTTGTACACG	CGTCTCacaccg	GCTTAGCATGTACGAGGTCC	gttttGAGACG	CACGCTCAAAAAGCGTAC	CACGTAAAGTCTGCTGGTGA	TATGAACCACTAAGGCGTCGCGTAGCGTTTTGTACACGCGTCTCacaccgGCTTAGCATGTACGAGGTCCgttttGAGACGCACGCTCAAAAAGCGTACCACGTAAAGTCTGCTGGTGA
real-Ala-AGC-9	realtRNA	TATGAACCACTAAGGCGTCG	CGTAGCGTTTTGTACACG	CGTCTCacaccg	CTTAGCATGTACGAGGTCCC	gttttGAGACG	CACGCTCAAAAAGCGTAC	CACGTAAAGTCTGCTGGTGA	TATGAACCACTAAGGCGTCGCGTAGCGTTTTGTACACGCGTCTCacaccgCTTAGCATGTACGAGGTCCCgttttGAGACGCACGCTCAAAAAGCGTACCACGTAAAGTCTGCTGGTGA
real-Ala-AGC-10	realtRNA	TATGAACCACTAAGGCGTCG	CGTAGCGTTTTGTACACG	CGTCTCacaccg	GCGCATGCTTAGCATGCATG	gttttGAGACG	CACGCTCAAAAAGCGTAC	CACGTAAAGTCTGCTGGTGA	TATGAACCACTAAGGCGTCGCGTAGCGTTTTGTACACGCGTCTCacaccgGCGCATGCTTAGCATGCATGgttttGAGACGCACGCTCAAAAAGCGTACCACGTAAAGTCTGCTGGTGA
real-Ala-AGC-11	realtRNA	TATGAACCACTAAGGCGTCG	CGTAGCGTTTTGTACACG	CGTCTCacaccg	GCTTAGCATGCATGAGGTCC	gttttGAGACG	CACGCTCAAAAAGCGTAC	CACGTAAAGTCTGCTGGTGA	TATGAACCACTAAGGCGTCGCGTAGCGTTTTGTACACGCGTCTCacaccgGCTTAGCATGCATGAGGTCCgttttGAGACGCACGCTCAAAAAGCGTACCACGTAAAGTCTGCTGGTGA
real-Ala-AGC-12	realtRNA	TATGAACCACTAAGGCGTCG	CGTAGCGTTTTGTACACG	CGTCTCacaccg	CTTAGCATGCATGAGGTCCC	gttttGAGACG	CACGCTCAAAAAGCGTAC	CACGTAAAGTCTGCTGGTGA	TATGAACCACTAAGGCGTCGCGTAGCGTTTTGTACACGCGTCTCacaccgCTTAGCATGCATGAGGTCCCgttttGAGACGCACGCTCAAAAAGCGTACCACGTAAAGTCTGCTGGTGA
real-Ala-AGC-13	realtRNA	TATGAACCACTAAGGCGTCG	CGTAGCGTTTTGTACACG	CGTCTCacaccg	GCTTAGCATGCACGAGGCCC	gttttGAGACG	CACGCTCAAAAAGCGTAC	CACGTAAAGTCTGCTGGTGA	TATGAACCACTAAGGCGTCGCGTAGCGTTTTGTACACGCGTCTCacaccgGCTTAGCATGCACGAGGCCCgttttGAGACGCACGCTCAAAAAGCGTACCACGTAAAGTCTGCTGGTGA
real-Ala-AGC-14	realtRNA	TATGAACCACTAAGGCGTCG	CGTAGCGTTTTGTACACG	CGTCTCacaccg	CTTAGCATGCACGAGGCCCT	gttttGAGACG	CACGCTCAAAAAGCGTAC	CACGTAAAGTCTGCTGGTGA	TATGAACCACTAAGGCGTCGCGTAGCGTTTTGTACACGCGTCTCacaccgCTTAGCATGCACGAGGCCCTgttttGAGACGCACGCTCAAAAAGCGTACCACGTAAAGTCTGCTGGTGA
real-Ala-AGC-15	realtRNA	TATGAACCACTAAGGCGTCG	CGTAGCGTTTTGTACACG	CGTCTCacaccg	GGTGCTGGGGATTGAACCCA	gttttGAGACG	CACGCTCAAAAAGCGTAC	CACGTAAAGTCTGCTGGTGA	TATGAACCACTAAGGCGTCGCGTAGCGTTTTGTACACGCGTCTCacaccgGGTGCTGGGGATTGAACCCAgttttGAGACGCACGCTCAAAAAGCGTACCACGTAAAGTCTGCTGGTGA
real-Ala-AGC-16	realtRNA	TATGAACCACTAAGGCGTCG	CGTAGCGTTTTGTACACG	CGTCTCacaccg	AGGTGCTGGGGATTGAACCC	gttttGAGACG	CACGCTCAAAAAGCGTAC	CACGTAAAGTCTGCTGGTGA	TATGAACCACTAAGGCGTCGCGTAGCGTTTTGTACACGCGTCTCacaccgAGGTGCTGGGGATTGAACCCgttttGAGACGCACGCTCAAAAAGCGTACCACGTAAAGTCTGCTGGTGA
real-Ala-AGC-17	realtRNA	TATGAACCACTAAGGCGTCG	CGTAGCGTTTTGTACACG	CGTCTCacaccg	AGGTATTGGGGATTGAACCC	gttttGAGACG	CACGCTCAAAAAGCGTAC	CACGTAAAGTCTGCTGGTGA	TATGAACCACTAAGGCGTCGCGTAGCGTTTTGTACACGCGTCTCacaccgAGGTATTGGGGATTGAACCCgttttGAGACGCACGCTCAAAAAGCGTACCACGTAAAGTCTGCTGGTGA
real-Ala-AGC-18	realtRNA	TATGAACCACTAAGGCGTCG	CGTAGCGTTTTGTACACG	CGTCTCacaccg	GGTGCCAGGGATTGAACCCG	gttttGAGACG	CACGCTCAAAAAGCGTAC	CACGTAAAGTCTGCTGGTGA	TATGAACCACTAAGGCGTCGCGTAGCGTTTTGTACACGCGTCTCacaccgGGTGCCAGGGATTGAACCCGgttttGAGACGCACGCTCAAAAAGCGTACCACGTAAAGTCTGCTGGTGA
real-Ala-AGC-19	realtRNA	TATGAACCACTAAGGCGTCG	CGTAGCGTTTTGTACACG	CGTCTCacaccg	AGGTGCCAGGGATTGAACCC	gttttGAGACG	CACGCTCAAAAAGCGTAC	CACGTAAAGTCTGCTGGTGA	TATGAACCACTAAGGCGTCGCGTAGCGTTTTGTACACGCGTCTCacaccgAGGTGCCAGGGATTGAACCCgttttGAGACGCACGCTCAAAAAGCGTACCACGTAAAGTCTGCTGGTGA
real-Ala-AGC-20	realtRNA	TATGAACCACTAAGGCGTCG	CGTAGCGTTTTGTACACG	CGTCTCacaccg	GAGGTGCCAGGGATTGAACC	gttttGAGACG	CACGCTCAAAAAGCGTAC	CACGTAAAGTCTGCTGGTGA	TATGAACCACTAAGGCGTCGCGTAGCGTTTTGTACACGCGTCTCacaccgGAGGTGCCAGGGATTGAACCgttttGAGACGCACGCTCAAAAAGCGTACCACGTAAAGTCTGCTGGTGA
real-Ala-AGC-21	realtRNA	TATGAACCACTAAGGCGTCG	CGTAGCGTTTTGTACACG	CGTCTCacaccg	GAGGCCCCGGGTTCAATCCC	gttttGAGACG	CACGCTCAAAAAGCGTAC	CACGTAAAGTCTGCTGGTGA	TATGAACCACTAAGGCGTCGCGTAGCGTTTTGTACACGCGTCTCacaccgGAGGCCCCGGGTTCAATCCCgttttGAGACGCACGCTCAAAAAGCGTACCACGTAAAGTCTGCTGGTGA
real-Ala-AGC-22	realtRNA	TATGAACCACTAAGGCGTCG	CGTAGCGTTTTGTACACG	CGTCTCacaccg	GCGCTCGCTTAGCATGCGAG	gttttGAGACG	CACGCTCAAAAAGCGTAC	CACGTAAAGTCTGCTGGTGA	TATGAACCACTAAGGCGTCGCGTAGCGTTTTGTACACGCGTCTCacaccgGCGCTCGCTTAGCATGCGAGgttttGAGACGCACGCTCAAAAAGCGTACCACGTAAAGTCTGCTGGTGA
real-Ala-AGC-23	realtRNA	TATGAACCACTAAGGCGTCG	CGTAGCGTTTTGTACACG	CGTCTCacaccg	GCTTAGCATGCGAGAGGTAG	gttttGAGACG	CACGCTCAAAAAGCGTAC	CACGTAAAGTCTGCTGGTGA	TATGAACCACTAAGGCGTCGCGTAGCGTTTTGTACACGCGTCTCacaccgGCTTAGCATGCGAGAGGTAGgttttGAGACGCACGCTCAAAAAGCGTACCACGTAAAGTCTGCTGGTGA
real-Ala-AGC-24	realtRNA	TATGAACCACTAAGGCGTCG	CGTAGCGTTTTGTACACG	CGTCTCacaccg	CTTAGCATGCGAGAGGTAGC	gttttGAGACG	CACGCTCAAAAAGCGTAC	CACGTAAAGTCTGCTGGTGA	TATGAACCACTAAGGCGTCGCGTAGCGTTTTGTACACGCGTCTCacaccgCTTAGCATGCGAGAGGTAGCgttttGAGACGCACGCTCAAAAAGCGTACCACGTAAAGTCTGCTGGTGA
real-Ala-AGC-25	realtRNA	TATGAACCACTAAGGCGTCG	CGTAGCGTTTTGTACACG	CGTCTCacaccg	GCGCTTGCTTAGCACGCAAG	gttttGAGACG	CACGCTCAAAAAGCGTAC	CACGTAAAGTCTGCTGGTGA	TATGAACCACTAAGGCGTCGCGTAGCGTTTTGTACACGCGTCTCacaccgGCGCTTGCTTAGCACGCAAGgttttGAGACGCACGCTCAAAAAGCGTACCACGTAAAGTCTGCTGGTGA
real-Ala-AGC-26	realtRNA	TATGAACCACTAAGGCGTCG	CGTAGCGTTTTGTACACG	CGTCTCacaccg	GCTTAGCACGCAAGAGGTAG	gttttGAGACG	CACGCTCAAAAAGCGTAC	CACGTAAAGTCTGCTGGTGA	TATGAACCACTAAGGCGTCGCGTAGCGTTTTGTACACGCGTCTCacaccgGCTTAGCACGCAAGAGGTAGgttttGAGACGCACGCTCAAAAAGCGTACCACGTAAAGTCTGCTGGTGA
real-Ala-AGC-27	realtRNA	TATGAACCACTAAGGCGTCG	CGTAGCGTTTTGTACACG	CGTCTCacaccg	CTTAGCACGCAAGAGGTAGT	gttttGAGACG	CACGCTCAAAAAGCGTAC	CACGTAAAGTCTGCTGGTGA	TATGAACCACTAAGGCGTCGCGTAGCGTTTTGTACACGCGTCTCacaccgCTTAGCACGCAAGAGGTAGTgttttGAGACGCACGCTCAAAAAGCGTACCACGTAAAGTCTGCTGGTGA
real-Ala-AGC-28	realtRNA	TATGAACCACTAAGGCGTCG	CGTAGCGTTTTGTACACG	CGTCTCacaccg	GCGCTTGCTTAGCATGCAAG	gttttGAGACG	CACGCTCAAAAAGCGTAC	CACGTAAAGTCTGCTGGTGA	TATGAACCACTAAGGCGTCGCGTAGCGTTTTGTACACGCGTCTCacaccgGCGCTTGCTTAGCATGCAAGgttttGAGACGCACGCTCAAAAAGCGTACCACGTAAAGTCTGCTGGTGA
real-Ala-AGC-29	realtRNA	TATGAACCACTAAGGCGTCG	CGTAGCGTTTTGTACACG	CGTCTCacaccg	GCTTAGCATGCAAGAGGTAG	gttttGAGACG	CACGCTCAAAAAGCGTAC	CACGTAAAGTCTGCTGGTGA	TATGAACCACTAAGGCGTCGCGTAGCGTTTTGTACACGCGTCTCacaccgGCTTAGCATGCAAGAGGTAGgttttGAGACGCACGCTCAAAAAGCGTACCACGTAAAGTCTGCTGGTGA
real-Ala-AGC-30	realtRNA	TATGAACCACTAAGGCGTCG	CGTAGCGTTTTGTACACG	CGTCTCacaccg	CTTAGCATGCAAGAGGTAGT	gttttGAGACG	CACGCTCAAAAAGCGTAC	CACGTAAAGTCTGCTGGTGA	TATGAACCACTAAGGCGTCGCGTAGCGTTTTGTACACGCGTCTCacaccgCTTAGCATGCAAGAGGTAGTgttttGAGACGCACGCTCAAAAAGCGTACCACGTAAAGTCTGCTGGTGA
real-Ala-AGC-31	realtRNA	TATGAACCACTAAGGCGTCG	CGTAGCGTTTTGTACACG	CGTCTCacaccg	GCTTAGCATGCGAGAGGTAG	gttttGAGACG	CACGCTCAAAAAGCGTAC	CACGTAAAGTCTGCTGGTGA	TATGAACCACTAAGGCGTCGCGTAGCGTTTTGTACACGCGTCTCacaccgGCTTAGCATGCGAGAGGTAGgttttGAGACGCACGCTCAAAAAGCGTACCACGTAAAGTCTGCTGGTGA
real-Ala-AGC-32	realtRNA	TATGAACCACTAAGGCGTCG	CGTAGCGTTTTGTACACG	CGTCTCacaccg	CTTAGCATGCGAGAGGTAGT	gttttGAGACG	CACGCTCAAAAAGCGTAC	CACGTAAAGTCTGCTGGTGA	TATGAACCACTAAGGCGTCGCGTAGCGTTTTGTACACGCGTCTCacaccgCTTAGCATGCGAGAGGTAGTgttttGAGACGCACGCTCAAAAAGCGTACCACGTAAAGTCTGCTGGTGA
real-Ala-AGC-33	realtRNA	TATGAACCACTAAGGCGTCG	CGTAGCGTTTTGTACACG	CGTCTCacaccg	AAGCAAGCGCTCTACCACTT	gttttGAGACG	CACGCTCAAAAAGCGTAC	CACGTAAAGTCTGCTGGTGA	TATGAACCACTAAGGCGTCGCGTAGCGTTTTGTACACGCGTCTCacaccgAAGCAAGCGCTCTACCACTTgttttGAGACGCACGCTCAAAAAGCGTACCACGTAAAGTCTGCTGGTGA
real-Ala-AGC-34	realtRNA	TATGAACCACTAAGGCGTCG	CGTAGCGTTTTGTACACG	CGTCTCacaccg	TAAGCAAGCGCTCTACCACT	gttttGAGACG	CACGCTCAAAAAGCGTAC	CACGTAAAGTCTGCTGGTGA	TATGAACCACTAAGGCGTCGCGTAGCGTTTTGTACACGCGTCTCacaccgTAAGCAAGCGCTCTACCACTgttttGAGACGCACGCTCAAAAAGCGTACCACGTAAAGTCTGCTGGTGA
real-Ala-CGC-1	realtRNA	TATGAACCACTAAGGCGTCG	CGTAGCGTTTTGTACACG	CGTCTCacaccg	GCGCATGCTTCGCATGTATG	gttttGAGACG	CACGCTCAAAAAGCGTAC	CACGTAAAGTCTGCTGGTGA	TATGAACCACTAAGGCGTCGCGTAGCGTTTTGTACACGCGTCTCacaccgGCGCATGCTTCGCATGTATGgttttGAGACGCACGCTCAAAAAGCGTACCACGTAAAGTCTGCTGGTGA
real-Ala-CGC-2	realtRNA	TATGAACCACTAAGGCGTCG	CGTAGCGTTTTGTACACG	CGTCTCacaccg	CTTCGCATGTATGAGGTCCC	gttttGAGACG	CACGCTCAAAAAGCGTAC	CACGTAAAGTCTGCTGGTGA	TATGAACCACTAAGGCGTCGCGTAGCGTTTTGTACACGCGTCTCacaccgCTTCGCATGTATGAGGTCCCgttttGAGACGCACGCTCAAAAAGCGTACCACGTAAAGTCTGCTGGTGA
real-Ala-CGC-3	realtRNA	TATGAACCACTAAGGCGTCG	CGTAGCGTTTTGTACACG	CGTCTCacaccg	CTTCGCATGTATGAGGCCCC	gttttGAGACG	CACGCTCAAAAAGCGTAC	CACGTAAAGTCTGCTGGTGA	TATGAACCACTAAGGCGTCGCGTAGCGTTTTGTACACGCGTCTCacaccgCTTCGCATGTATGAGGCCCCgttttGAGACGCACGCTCAAAAAGCGTACCACGTAAAGTCTGCTGGTGA
real-Ala-CGC-4	realtRNA	TATGAACCACTAAGGCGTCG	CGTAGCGTTTTGTACACG	CGTCTCacaccg	GATGCCGGGGATCGAACCCG	gttttGAGACG	CACGCTCAAAAAGCGTAC	CACGTAAAGTCTGCTGGTGA	TATGAACCACTAAGGCGTCGCGTAGCGTTTTGTACACGCGTCTCacaccgGATGCCGGGGATCGAACCCGgttttGAGACGCACGCTCAAAAAGCGTACCACGTAAAGTCTGCTGGTGA
real-Ala-CGC-5	realtRNA	TATGAACCACTAAGGCGTCG	CGTAGCGTTTTGTACACG	CGTCTCacaccg	GCGCGCGCTTCGCATGTGTG	gttttGAGACG	CACGCTCAAAAAGCGTAC	CACGTAAAGTCTGCTGGTGA	TATGAACCACTAAGGCGTCGCGTAGCGTTTTGTACACGCGTCTCacaccgGCGCGCGCTTCGCATGTGTGgttttGAGACGCACGCTCAAAAAGCGTACCACGTAAAGTCTGCTGGTGA
real-Ala-CGC-6	realtRNA	TATGAACCACTAAGGCGTCG	CGTAGCGTTTTGTACACG	CGTCTCacaccg	GCTTCGCATGTGTGAGGTCC	gttttGAGACG	CACGCTCAAAAAGCGTAC	CACGTAAAGTCTGCTGGTGA	TATGAACCACTAAGGCGTCGCGTAGCGTTTTGTACACGCGTCTCacaccgGCTTCGCATGTGTGAGGTCCgttttGAGACGCACGCTCAAAAAGCGTACCACGTAAAGTCTGCTGGTGA
real-Ala-CGC-7	realtRNA	TATGAACCACTAAGGCGTCG	CGTAGCGTTTTGTACACG	CGTCTCacaccg	CTTCGCATGTGTGAGGTCCC	gttttGAGACG	CACGCTCAAAAAGCGTAC	CACGTAAAGTCTGCTGGTGA	TATGAACCACTAAGGCGTCGCGTAGCGTTTTGTACACGCGTCTCacaccgCTTCGCATGTGTGAGGTCCCgttttGAGACGCACGCTCAAAAAGCGTACCACGTAAAGTCTGCTGGTGA
real-Ala-CGC-8	realtRNA	TATGAACCACTAAGGCGTCG	CGTAGCGTTTTGTACACG	CGTCTCacaccg	GCGCGTGCTTCGCATGTACG	gttttGAGACG	CACGCTCAAAAAGCGTAC	CACGTAAAGTCTGCTGGTGA	TATGAACCACTAAGGCGTCGCGTAGCGTTTTGTACACGCGTCTCacaccgGCGCGTGCTTCGCATGTACGgttttGAGACGCACGCTCAAAAAGCGTACCACGTAAAGTCTGCTGGTGA
real-Ala-CGC-9	realtRNA	TATGAACCACTAAGGCGTCG	CGTAGCGTTTTGTACACG	CGTCTCacaccg	GCTTCGCATGTACGAGGCCC	gttttGAGACG	CACGCTCAAAAAGCGTAC	CACGTAAAGTCTGCTGGTGA	TATGAACCACTAAGGCGTCGCGTAGCGTTTTGTACACGCGTCTCacaccgGCTTCGCATGTACGAGGCCCgttttGAGACGCACGCTCAAAAAGCGTACCACGTAAAGTCTGCTGGTGA
real-Ala-CGC-10	realtRNA	TATGAACCACTAAGGCGTCG	CGTAGCGTTTTGTACACG	CGTCTCacaccg	CTTCGCATGTACGAGGCCCC	gttttGAGACG	CACGCTCAAAAAGCGTAC	CACGTAAAGTCTGCTGGTGA	TATGAACCACTAAGGCGTCGCGTAGCGTTTTGTACACGCGTCTCacaccgCTTCGCATGTACGAGGCCCCgttttGAGACGCACGCTCAAAAAGCGTACCACGTAAAGTCTGCTGGTGA
real-Ala-CGC-11	realtRNA	TATGAACCACTAAGGCGTCG	CGTAGCGTTTTGTACACG	CGTCTCacaccg	GGAGCCGGGGGTCGAACCCG	gttttGAGACG	CACGCTCAAAAAGCGTAC	CACGTAAAGTCTGCTGGTGA	TATGAACCACTAAGGCGTCGCGTAGCGTTTTGTACACGCGTCTCacaccgGGAGCCGGGGGTCGAACCCGgttttGAGACGCACGCTCAAAAAGCGTACCACGTAAAGTCTGCTGGTGA
real-Ala-CGC-12	realtRNA	TATGAACCACTAAGGCGTCG	CGTAGCGTTTTGTACACG	CGTCTCacaccg	AGGAGCCGGGGGTCGAACCC	gttttGAGACG	CACGCTCAAAAAGCGTAC	CACGTAAAGTCTGCTGGTGA	TATGAACCACTAAGGCGTCGCGTAGCGTTTTGTACACGCGTCTCacaccgAGGAGCCGGGGGTCGAACCCgttttGAGACGCACGCTCAAAAAGCGTACCACGTAAAGTCTGCTGGTGA
real-Ala-CGC-13	realtRNA	TATGAACCACTAAGGCGTCG	CGTAGCGTTTTGTACACG	CGTCTCacaccg	GAGGAGCCGGGGGTCGAACC	gttttGAGACG	CACGCTCAAAAAGCGTAC	CACGTAAAGTCTGCTGGTGA	TATGAACCACTAAGGCGTCGCGTAGCGTTTTGTACACGCGTCTCacaccgGAGGAGCCGGGGGTCGAACCgttttGAGACGCACGCTCAAAAAGCGTACCACGTAAAGTCTGCTGGTGA
real-Ala-TGC-1	realtRNA	TATGAACCACTAAGGCGTCG	CGTAGCGTTTTGTACACG	CGTCTCacaccg	GCGCATGCTTTGCATGTATG	gttttGAGACG	CACGCTCAAAAAGCGTAC	CACGTAAAGTCTGCTGGTGA	TATGAACCACTAAGGCGTCGCGTAGCGTTTTGTACACGCGTCTCacaccgGCGCATGCTTTGCATGTATGgttttGAGACGCACGCTCAAAAAGCGTACCACGTAAAGTCTGCTGGTGA
real-Ala-TGC-2	realtRNA	TATGAACCACTAAGGCGTCG	CGTAGCGTTTTGTACACG	CGTCTCacaccg	CTTTGCATGTATGAGGTCCC	gttttGAGACG	CACGCTCAAAAAGCGTAC	CACGTAAAGTCTGCTGGTGA	TATGAACCACTAAGGCGTCGCGTAGCGTTTTGTACACGCGTCTCacaccgCTTTGCATGTATGAGGTCCCgttttGAGACGCACGCTCAAAAAGCGTACCACGTAAAGTCTGCTGGTGA
real-Ala-TGC-3	realtRNA	TATGAACCACTAAGGCGTCG	CGTAGCGTTTTGTACACG	CGTCTCacaccg	CTTTGCATGTATGAGGCCCC	gttttGAGACG	CACGCTCAAAAAGCGTAC	CACGTAAAGTCTGCTGGTGA	TATGAACCACTAAGGCGTCGCGTAGCGTTTTGTACACGCGTCTCacaccgCTTTGCATGTATGAGGCCCCgttttGAGACGCACGCTCAAAAAGCGTACCACGTAAAGTCTGCTGGTGA
real-Ala-TGC-4	realtRNA	TATGAACCACTAAGGCGTCG	CGTAGCGTTTTGTACACG	CGTCTCacaccg	GCGCATGCTTTGCACGTATG	gttttGAGACG	CACGCTCAAAAAGCGTAC	CACGTAAAGTCTGCTGGTGA	TATGAACCACTAAGGCGTCGCGTAGCGTTTTGTACACGCGTCTCacaccgGCGCATGCTTTGCACGTATGgttttGAGACGCACGCTCAAAAAGCGTACCACGTAAAGTCTGCTGGTGA
real-Ala-TGC-5	realtRNA	TATGAACCACTAAGGCGTCG	CGTAGCGTTTTGTACACG	CGTCTCacaccg	GCTTTGCACGTATGAGGCCC	gttttGAGACG	CACGCTCAAAAAGCGTAC	CACGTAAAGTCTGCTGGTGA	TATGAACCACTAAGGCGTCGCGTAGCGTTTTGTACACGCGTCTCacaccgGCTTTGCACGTATGAGGCCCgttttGAGACGCACGCTCAAAAAGCGTACCACGTAAAGTCTGCTGGTGA
real-Ala-TGC-6	realtRNA	TATGAACCACTAAGGCGTCG	CGTAGCGTTTTGTACACG	CGTCTCacaccg	CTTTGCACGTATGAGGCCCC	gttttGAGACG	CACGCTCAAAAAGCGTAC	CACGTAAAGTCTGCTGGTGA	TATGAACCACTAAGGCGTCGCGTAGCGTTTTGTACACGCGTCTCacaccgCTTTGCACGTATGAGGCCCCgttttGAGACGCACGCTCAAAAAGCGTACCACGTAAAGTCTGCTGGTGA
real-Ala-TGC-7	realtRNA	TATGAACCACTAAGGCGTCG	CGTAGCGTTTTGTACACG	CGTCTCacaccg	GATGCCGGGGATTGAACCCG	gttttGAGACG	CACGCTCAAAAAGCGTAC	CACGTAAAGTCTGCTGGTGA	TATGAACCACTAAGGCGTCGCGTAGCGTTTTGTACACGCGTCTCacaccgGATGCCGGGGATTGAACCCGgttttGAGACGCACGCTCAAAAAGCGTACCACGTAAAGTCTGCTGGTGA
real-Ala-TGC-8	realtRNA	TATGAACCACTAAGGCGTCG	CGTAGCGTTTTGTACACG	CGTCTCacaccg	GCTTTGCATGTATGAGGCCT	gttttGAGACG	CACGCTCAAAAAGCGTAC	CACGTAAAGTCTGCTGGTGA	TATGAACCACTAAGGCGTCGCGTAGCGTTTTGTACACGCGTCTCacaccgGCTTTGCATGTATGAGGCCTgttttGAGACGCACGCTCAAAAAGCGTACCACGTAAAGTCTGCTGGTGA
real-Ala-TGC-9	realtRNA	TATGAACCACTAAGGCGTCG	CGTAGCGTTTTGTACACG	CGTCTCacaccg	CTTTGCATGTATGAGGCCTC	gttttGAGACG	CACGCTCAAAAAGCGTAC	CACGTAAAGTCTGCTGGTGA	TATGAACCACTAAGGCGTCGCGTAGCGTTTTGTACACGCGTCTCacaccgCTTTGCATGTATGAGGCCTCgttttGAGACGCACGCTCAAAAAGCGTACCACGTAAAGTCTGCTGGTGA
real-Ala-TGC-10	realtRNA	TATGAACCACTAAGGCGTCG	CGTAGCGTTTTGTACACG	CGTCTCacaccg	GGTGTCGGGGATCGAACCCG	gttttGAGACG	CACGCTCAAAAAGCGTAC	CACGTAAAGTCTGCTGGTGA	TATGAACCACTAAGGCGTCGCGTAGCGTTTTGTACACGCGTCTCacaccgGGTGTCGGGGATCGAACCCGgttttGAGACGCACGCTCAAAAAGCGTACCACGTAAAGTCTGCTGGTGA
real-Ala-TGC-11	realtRNA	TATGAACCACTAAGGCGTCG	CGTAGCGTTTTGTACACG	CGTCTCacaccg	GCACATGCTTTGCATGTGTG	gttttGAGACG	CACGCTCAAAAAGCGTAC	CACGTAAAGTCTGCTGGTGA	TATGAACCACTAAGGCGTCGCGTAGCGTTTTGTACACGCGTCTCacaccgGCACATGCTTTGCATGTGTGgttttGAGACGCACGCTCAAAAAGCGTACCACGTAAAGTCTGCTGGTGA
real-Ala-TGC-12	realtRNA	TATGAACCACTAAGGCGTCG	CGTAGCGTTTTGTACACG	CGTCTCacaccg	GCTTTGCATGTGTGAGGCCC	gttttGAGACG	CACGCTCAAAAAGCGTAC	CACGTAAAGTCTGCTGGTGA	TATGAACCACTAAGGCGTCGCGTAGCGTTTTGTACACGCGTCTCacaccgGCTTTGCATGTGTGAGGCCCgttttGAGACGCACGCTCAAAAAGCGTACCACGTAAAGTCTGCTGGTGA
real-Ala-TGC-13	realtRNA	TATGAACCACTAAGGCGTCG	CGTAGCGTTTTGTACACG	CGTCTCacaccg	CTTTGCATGTGTGAGGCCCC	gttttGAGACG	CACGCTCAAAAAGCGTAC	CACGTAAAGTCTGCTGGTGA	TATGAACCACTAAGGCGTCGCGTAGCGTTTTGTACACGCGTCTCacaccgCTTTGCATGTGTGAGGCCCCgttttGAGACGCACGCTCAAAAAGCGTACCACGTAAAGTCTGCTGGTGA
real-Ala-TGC-14	realtRNA	TATGAACCACTAAGGCGTCG	CGTAGCGTTTTGTACACG	CGTCTCacaccg	GGTGCCGGGGATCGAACCCG	gttttGAGACG	CACGCTCAAAAAGCGTAC	CACGTAAAGTCTGCTGGTGA	TATGAACCACTAAGGCGTCGCGTAGCGTTTTGTACACGCGTCTCacaccgGGTGCCGGGGATCGAACCCGgttttGAGACGCACGCTCAAAAAGCGTACCACGTAAAGTCTGCTGGTGA
real-Ala-TGC-15	realtRNA	TATGAACCACTAAGGCGTCG	CGTAGCGTTTTGTACACG	CGTCTCacaccg	AGGTGTCGGGGATCGAACCG	gttttGAGACG	CACGCTCAAAAAGCGTAC	CACGTAAAGTCTGCTGGTGA	TATGAACCACTAAGGCGTCGCGTAGCGTTTTGTACACGCGTCTCacaccgAGGTGTCGGGGATCGAACCGgttttGAGACGCACGCTCAAAAAGCGTACCACGTAAAGTCTGCTGGTGA
real-Arg-ACG-1	realtRNA	TATGAACCACTAAGGCGTCG	CGTAGCGTTTTGTACACG	CGTCTCacaccg	CGCGTTATCCATTGCGCCAC	gttttGAGACG	CACGCTCAAAAAGCGTAC	CACGTAAAGTCTGCTGGTGA	TATGAACCACTAAGGCGTCGCGTAGCGTTTTGTACACGCGTCTCacaccgCGCGTTATCCATTGCGCCACgttttGAGACGCACGCTCAAAAAGCGTACCACGTAAAGTCTGCTGGTGA
real-Arg-ACG-2	realtRNA	TATGAACCACTAAGGCGTCG	CGTAGCGTTTTGTACACG	CGTCTCacaccg	ATGGATAACGCGTCTGACTA	gttttGAGACG	CACGCTCAAAAAGCGTAC	CACGTAAAGTCTGCTGGTGA	TATGAACCACTAAGGCGTCGCGTAGCGTTTTGTACACGCGTCTCacaccgATGGATAACGCGTCTGACTAgttttGAGACGCACGCTCAAAAAGCGTACCACGTAAAGTCTGCTGGTGA
real-Arg-ACG-3	realtRNA	TATGAACCACTAAGGCGTCG	CGTAGCGTTTTGTACACG	CGTCTCacaccg	ACTACGGATCAGAAGATTCC	gttttGAGACG	CACGCTCAAAAAGCGTAC	CACGTAAAGTCTGCTGGTGA	TATGAACCACTAAGGCGTCGCGTAGCGTTTTGTACACGCGTCTCacaccgACTACGGATCAGAAGATTCCgttttGAGACGCACGCTCAAAAAGCGTACCACGTAAAGTCTGCTGGTGA
real-Arg-ACG-4	realtRNA	TATGAACCACTAAGGCGTCG	CGTAGCGTTTTGTACACG	CGTCTCacaccg	AGCCAGCCAGGAGTCGAACC	gttttGAGACG	CACGCTCAAAAAGCGTAC	CACGTAAAGTCTGCTGGTGA	TATGAACCACTAAGGCGTCGCGTAGCGTTTTGTACACGCGTCTCacaccgAGCCAGCCAGGAGTCGAACCgttttGAGACGCACGCTCAAAAAGCGTACCACGTAAAGTCTGCTGGTGA
real-Arg-ACG-5	realtRNA	TATGAACCACTAAGGCGTCG	CGTAGCGTTTTGTACACG	CGTCTCacaccg	AAGATTCCAGGTTCGACTCC	gttttGAGACG	CACGCTCAAAAAGCGTAC	CACGTAAAGTCTGCTGGTGA	TATGAACCACTAAGGCGTCGCGTAGCGTTTTGTACACGCGTCTCacaccgAAGATTCCAGGTTCGACTCCgttttGAGACGCACGCTCAAAAAGCGTACCACGTAAAGTCTGCTGGTGA
real-Arg-ACG-6	realtRNA	TATGAACCACTAAGGCGTCG	CGTAGCGTTTTGTACACG	CGTCTCacaccg	TTCCAGGTTCGACTCCTGGC	gttttGAGACG	CACGCTCAAAAAGCGTAC	CACGTAAAGTCTGCTGGTGA	TATGAACCACTAAGGCGTCGCGTAGCGTTTTGTACACGCGTCTCacaccgTTCCAGGTTCGACTCCTGGCgttttGAGACGCACGCTCAAAAAGCGTACCACGTAAAGTCTGCTGGTGA
real-Arg-ACG-7	realtRNA	TATGAACCACTAAGGCGTCG	CGTAGCGTTTTGTACACG	CGTCTCacaccg	ACTACGGATCAGAAGATTCT	gttttGAGACG	CACGCTCAAAAAGCGTAC	CACGTAAAGTCTGCTGGTGA	TATGAACCACTAAGGCGTCGCGTAGCGTTTTGTACACGCGTCTCacaccgACTACGGATCAGAAGATTCTgttttGAGACGCACGCTCAAAAAGCGTACCACGTAAAGTCTGCTGGTGA
real-Arg-ACG-8	realtRNA	TATGAACCACTAAGGCGTCG	CGTAGCGTTTTGTACACG	CGTCTCacaccg	AAGATTCTAGGTTCGACTCC	gttttGAGACG	CACGCTCAAAAAGCGTAC	CACGTAAAGTCTGCTGGTGA	TATGAACCACTAAGGCGTCGCGTAGCGTTTTGTACACGCGTCTCacaccgAAGATTCTAGGTTCGACTCCgttttGAGACGCACGCTCAAAAAGCGTACCACGTAAAGTCTGCTGGTGA
real-Arg-ACG-9	realtRNA	TATGAACCACTAAGGCGTCG	CGTAGCGTTTTGTACACG	CGTCTCacaccg	TTCTAGGTTCGACTCCTGGC	gttttGAGACG	CACGCTCAAAAAGCGTAC	CACGTAAAGTCTGCTGGTGA	TATGAACCACTAAGGCGTCGCGTAGCGTTTTGTACACGCGTCTCacaccgTTCTAGGTTCGACTCCTGGCgttttGAGACGCACGCTCAAAAAGCGTACCACGTAAAGTCTGCTGGTGA
real-Arg-CCG-1	realtRNA	TATGAACCACTAAGGCGTCG	CGTAGCGTTTTGTACACG	CGTCTCacaccg	AATCAGACGCCTTATCCATT	gttttGAGACG	CACGCTCAAAAAGCGTAC	CACGTAAAGTCTGCTGGTGA	TATGAACCACTAAGGCGTCGCGTAGCGTTTTGTACACGCGTCTCacaccgAATCAGACGCCTTATCCATTgttttGAGACGCACGCTCAAAAAGCGTACCACGTAAAGTCTGCTGGTGA
real-Arg-CCG-2	realtRNA	TATGAACCACTAAGGCGTCG	CGTAGCGTTTTGTACACG	CGTCTCacaccg	ATGGATAAGGCGTCTGATTC	gttttGAGACG	CACGCTCAAAAAGCGTAC	CACGTAAAGTCTGCTGGTGA	TATGAACCACTAAGGCGTCGCGTAGCGTTTTGTACACGCGTCTCacaccgATGGATAAGGCGTCTGATTCgttttGAGACGCACGCTCAAAAAGCGTACCACGTAAAGTCTGCTGGTGA
real-Arg-CCG-3	realtRNA	TATGAACCACTAAGGCGTCG	CGTAGCGTTTTGTACACG	CGTCTCacaccg	GAACCCTCAATCTTCTGATC	gttttGAGACG	CACGCTCAAAAAGCGTAC	CACGTAAAGTCTGCTGGTGA	TATGAACCACTAAGGCGTCGCGTAGCGTTTTGTACACGCGTCTCacaccgGAACCCTCAATCTTCTGATCgttttGAGACGCACGCTCAAAAAGCGTACCACGTAAAGTCTGCTGGTGA
real-Arg-CCG-4	realtRNA	TATGAACCACTAAGGCGTCG	CGTAGCGTTTTGTACACG	CGTCTCacaccg	GATTCCGGATCAGAAGATTG	gttttGAGACG	CACGCTCAAAAAGCGTAC	CACGTAAAGTCTGCTGGTGA	TATGAACCACTAAGGCGTCGCGTAGCGTTTTGTACACGCGTCTCacaccgGATTCCGGATCAGAAGATTGgttttGAGACGCACGCTCAAAAAGCGTACCACGTAAAGTCTGCTGGTGA
real-Arg-CCG-5	realtRNA	TATGAACCACTAAGGCGTCG	CGTAGCGTTTTGTACACG	CGTCTCacaccg	ATTCCGGATCAGAAGATTGA	gttttGAGACG	CACGCTCAAAAAGCGTAC	CACGTAAAGTCTGCTGGTGA	TATGAACCACTAAGGCGTCGCGTAGCGTTTTGTACACGCGTCTCacaccgATTCCGGATCAGAAGATTGAgttttGAGACGCACGCTCAAAAAGCGTACCACGTAAAGTCTGCTGGTGA
real-Arg-CCG-6	realtRNA	TATGAACCACTAAGGCGTCG	CGTAGCGTTTTGTACACG	CGTCTCacaccg	AGGCTGATGCCTTATCCATT	gttttGAGACG	CACGCTCAAAAAGCGTAC	CACGTAAAGTCTGCTGGTGA	TATGAACCACTAAGGCGTCGCGTAGCGTTTTGTACACGCGTCTCacaccgAGGCTGATGCCTTATCCATTgttttGAGACGCACGCTCAAAAAGCGTACCACGTAAAGTCTGCTGGTGA
real-Arg-CCG-7	realtRNA	TATGAACCACTAAGGCGTCG	CGTAGCGTTTTGTACACG	CGTCTCacaccg	ATGGATAAGGCATCAGCCTC	gttttGAGACG	CACGCTCAAAAAGCGTAC	CACGTAAAGTCTGCTGGTGA	TATGAACCACTAAGGCGTCGCGTAGCGTTTTGTACACGCGTCTCacaccgATGGATAAGGCATCAGCCTCgttttGAGACGCACGCTCAAAAAGCGTACCACGTAAAGTCTGCTGGTGA
real-Arg-CCG-8	realtRNA	TATGAACCACTAAGGCGTCG	CGTAGCGTTTTGTACACG	CGTCTCacaccg	CCCACAATCCCCAGCTCCGG	gttttGAGACG	CACGCTCAAAAAGCGTAC	CACGTAAAGTCTGCTGGTGA	TATGAACCACTAAGGCGTCGCGTAGCGTTTTGTACACGCGTCTCacaccgCCCACAATCCCCAGCTCCGGgttttGAGACGCACGCTCAAAAAGCGTACCACGTAAAGTCTGCTGGTGA
real-Arg-CCG-9	realtRNA	TATGAACCACTAAGGCGTCG	CGTAGCGTTTTGTACACG	CGTCTCacaccg	AAGGCATCAGCCTCCGGAGC	gttttGAGACG	CACGCTCAAAAAGCGTAC	CACGTAAAGTCTGCTGGTGA	TATGAACCACTAAGGCGTCGCGTAGCGTTTTGTACACGCGTCTCacaccgAAGGCATCAGCCTCCGGAGCgttttGAGACGCACGCTCAAAAAGCGTACCACGTAAAGTCTGCTGGTGA
real-Arg-CCG-10	realtRNA	TATGAACCACTAAGGCGTCG	CGTAGCGTTTTGTACACG	CGTCTCacaccg	AGGCATCAGCCTCCGGAGCT	gttttGAGACG	CACGCTCAAAAAGCGTAC	CACGTAAAGTCTGCTGGTGA	TATGAACCACTAAGGCGTCGCGTAGCGTTTTGTACACGCGTCTCacaccgAGGCATCAGCCTCCGGAGCTgttttGAGACGCACGCTCAAAAAGCGTACCACGTAAAGTCTGCTGGTGA
real-Arg-CCG-11	realtRNA	TATGAACCACTAAGGCGTCG	CGTAGCGTTTTGTACACG	CGTCTCacaccg	GGCATCAGCCTCCGGAGCTG	gttttGAGACG	CACGCTCAAAAAGCGTAC	CACGTAAAGTCTGCTGGTGA	TATGAACCACTAAGGCGTCGCGTAGCGTTTTGTACACGCGTCTCacaccgGGCATCAGCCTCCGGAGCTGgttttGAGACGCACGCTCAAAAAGCGTACCACGTAAAGTCTGCTGGTGA
real-Arg-CCG-12	realtRNA	TATGAACCACTAAGGCGTCG	CGTAGCGTTTTGTACACG	CGTCTCacaccg	GAACCCACAATCCCCAGCTC	gttttGAGACG	CACGCTCAAAAAGCGTAC	CACGTAAAGTCTGCTGGTGA	TATGAACCACTAAGGCGTCGCGTAGCGTTTTGTACACGCGTCTCacaccgGAACCCACAATCCCCAGCTCgttttGAGACGCACGCTCAAAAAGCGTACCACGTAAAGTCTGCTGGTGA
real-Arg-CCG-13	realtRNA	TATGAACCACTAAGGCGTCG	CGTAGCGTTTTGTACACG	CGTCTCacaccg	GCCTCCGGAGCTGGGGATTG	gttttGAGACG	CACGCTCAAAAAGCGTAC	CACGTAAAGTCTGCTGGTGA	TATGAACCACTAAGGCGTCGCGTAGCGTTTTGTACACGCGTCTCacaccgGCCTCCGGAGCTGGGGATTGgttttGAGACGCACGCTCAAAAAGCGTACCACGTAAAGTCTGCTGGTGA
real-Arg-CCT-1	realtRNA	TATGAACCACTAAGGCGTCG	CGTAGCGTTTTGTACACG	CGTCTCacaccg	CCTTATCCATTAGGCCACTG	gttttGAGACG	CACGCTCAAAAAGCGTAC	CACGTAAAGTCTGCTGGTGA	TATGAACCACTAAGGCGTCGCGTAGCGTTTTGTACACGCGTCTCacaccgCCTTATCCATTAGGCCACTGgttttGAGACGCACGCTCAAAAAGCGTACCACGTAAAGTCTGCTGGTGA
real-Arg-CCT-2	realtRNA	TATGAACCACTAAGGCGTCG	CGTAGCGTTTTGTACACG	CGTCTCacaccg	AGGCCAGTGCCTTATCCATT	gttttGAGACG	CACGCTCAAAAAGCGTAC	CACGTAAAGTCTGCTGGTGA	TATGAACCACTAAGGCGTCGCGTAGCGTTTTGTACACGCGTCTCacaccgAGGCCAGTGCCTTATCCATTgttttGAGACGCACGCTCAAAAAGCGTACCACGTAAAGTCTGCTGGTGA
real-Arg-CCT-3	realtRNA	TATGAACCACTAAGGCGTCG	CGTAGCGTTTTGTACACG	CGTCTCacaccg	TGGCCTAATGGATAAGGCAC	gttttGAGACG	CACGCTCAAAAAGCGTAC	CACGTAAAGTCTGCTGGTGA	TATGAACCACTAAGGCGTCGCGTAGCGTTTTGTACACGCGTCTCacaccgTGGCCTAATGGATAAGGCACgttttGAGACGCACGCTCAAAAAGCGTACCACGTAAAGTCTGCTGGTGA
real-Arg-CCT-4	realtRNA	TATGAACCACTAAGGCGTCG	CGTAGCGTTTTGTACACG	CGTCTCacaccg	CCCACAATCCCTGGCTTAGG	gttttGAGACG	CACGCTCAAAAAGCGTAC	CACGTAAAGTCTGCTGGTGA	TATGAACCACTAAGGCGTCGCGTAGCGTTTTGTACACGCGTCTCacaccgCCCACAATCCCTGGCTTAGGgttttGAGACGCACGCTCAAAAAGCGTACCACGTAAAGTCTGCTGGTGA
real-Arg-CCT-5	realtRNA	TATGAACCACTAAGGCGTCG	CGTAGCGTTTTGTACACG	CGTCTCacaccg	AGGCACTGGCCTCCTAAGCC	gttttGAGACG	CACGCTCAAAAAGCGTAC	CACGTAAAGTCTGCTGGTGA	TATGAACCACTAAGGCGTCGCGTAGCGTTTTGTACACGCGTCTCacaccgAGGCACTGGCCTCCTAAGCCgttttGAGACGCACGCTCAAAAAGCGTACCACGTAAAGTCTGCTGGTGA
real-Arg-CCT-6	realtRNA	TATGAACCACTAAGGCGTCG	CGTAGCGTTTTGTACACG	CGTCTCacaccg	GGCACTGGCCTCCTAAGCCA	gttttGAGACG	CACGCTCAAAAAGCGTAC	CACGTAAAGTCTGCTGGTGA	TATGAACCACTAAGGCGTCGCGTAGCGTTTTGTACACGCGTCTCacaccgGGCACTGGCCTCCTAAGCCAgttttGAGACGCACGCTCAAAAAGCGTACCACGTAAAGTCTGCTGGTGA
real-Arg-CCT-7	realtRNA	TATGAACCACTAAGGCGTCG	CGTAGCGTTTTGTACACG	CGTCTCacaccg	GAACCCACAATCCCTGGCTT	gttttGAGACG	CACGCTCAAAAAGCGTAC	CACGTAAAGTCTGCTGGTGA	TATGAACCACTAAGGCGTCGCGTAGCGTTTTGTACACGCGTCTCacaccgGAACCCACAATCCCTGGCTTgttttGAGACGCACGCTCAAAAAGCGTACCACGTAAAGTCTGCTGGTGA
real-Arg-CCT-8	realtRNA	TATGAACCACTAAGGCGTCG	CGTAGCGTTTTGTACACG	CGTCTCacaccg	GGACTCGAACCCACAATCCC	gttttGAGACG	CACGCTCAAAAAGCGTAC	CACGTAAAGTCTGCTGGTGA	TATGAACCACTAAGGCGTCGCGTAGCGTTTTGTACACGCGTCTCacaccgGGACTCGAACCCACAATCCCgttttGAGACGCACGCTCAAAAAGCGTACCACGTAAAGTCTGCTGGTGA
real-Arg-CCT-9	realtRNA	TATGAACCACTAAGGCGTCG	CGTAGCGTTTTGTACACG	CGTCTCacaccg	GCCTCCTAAGCCAGGGATTG	gttttGAGACG	CACGCTCAAAAAGCGTAC	CACGTAAAGTCTGCTGGTGA	TATGAACCACTAAGGCGTCGCGTAGCGTTTTGTACACGCGTCTCacaccgGCCTCCTAAGCCAGGGATTGgttttGAGACGCACGCTCAAAAAGCGTACCACGTAAAGTCTGCTGGTGA
real-Arg-CCT-10	realtRNA	TATGAACCACTAAGGCGTCG	CGTAGCGTTTTGTACACG	CGTCTCacaccg	GTGGGTTCGAGTCCCACCTG	gttttGAGACG	CACGCTCAAAAAGCGTAC	CACGTAAAGTCTGCTGGTGA	TATGAACCACTAAGGCGTCGCGTAGCGTTTTGTACACGCGTCTCacaccgGTGGGTTCGAGTCCCACCTGgttttGAGACGCACGCTCAAAAAGCGTACCACGTAAAGTCTGCTGGTGA
real-Arg-CCT-11	realtRNA	TATGAACCACTAAGGCGTCG	CGTAGCGTTTTGTACACG	CGTCTCacaccg	CCTTATCCATTAGGCCACCG	gttttGAGACG	CACGCTCAAAAAGCGTAC	CACGTAAAGTCTGCTGGTGA	TATGAACCACTAAGGCGTCGCGTAGCGTTTTGTACACGCGTCTCacaccgCCTTATCCATTAGGCCACCGgttttGAGACGCACGCTCAAAAAGCGTACCACGTAAAGTCTGCTGGTGA
real-Arg-CCT-12	realtRNA	TATGAACCACTAAGGCGTCG	CGTAGCGTTTTGTACACG	CGTCTCacaccg	GCCTTATCCATTAGGCCACC	gttttGAGACG	CACGCTCAAAAAGCGTAC	CACGTAAAGTCTGCTGGTGA	TATGAACCACTAAGGCGTCGCGTAGCGTTTTGTACACGCGTCTCacaccgGCCTTATCCATTAGGCCACCgttttGAGACGCACGCTCAAAAAGCGTACCACGTAAAGTCTGCTGGTGA
real-Arg-CCT-13	realtRNA	TATGAACCACTAAGGCGTCG	CGTAGCGTTTTGTACACG	CGTCTCacaccg	TGCCTTATCCATTAGGCCAC	gttttGAGACG	CACGCTCAAAAAGCGTAC	CACGTAAAGTCTGCTGGTGA	TATGAACCACTAAGGCGTCGCGTAGCGTTTTGTACACGCGTCTCacaccgTGCCTTATCCATTAGGCCACgttttGAGACGCACGCTCAAAAAGCGTACCACGTAAAGTCTGCTGGTGA
real-Arg-CCT-14	realtRNA	TATGAACCACTAAGGCGTCG	CGTAGCGTTTTGTACACG	CGTCTCacaccg	AGGCCAATGCCTTATCCATT	gttttGAGACG	CACGCTCAAAAAGCGTAC	CACGTAAAGTCTGCTGGTGA	TATGAACCACTAAGGCGTCGCGTAGCGTTTTGTACACGCGTCTCacaccgAGGCCAATGCCTTATCCATTgttttGAGACGCACGCTCAAAAAGCGTACCACGTAAAGTCTGCTGGTGA
real-Arg-CCT-15	realtRNA	TATGAACCACTAAGGCGTCG	CGTAGCGTTTTGTACACG	CGTCTCacaccg	TGGCCTAATGGATAAGGCAT	gttttGAGACG	CACGCTCAAAAAGCGTAC	CACGTAAAGTCTGCTGGTGA	TATGAACCACTAAGGCGTCGCGTAGCGTTTTGTACACGCGTCTCacaccgTGGCCTAATGGATAAGGCATgttttGAGACGCACGCTCAAAAAGCGTACCACGTAAAGTCTGCTGGTGA
real-Arg-CCT-16	realtRNA	TATGAACCACTAAGGCGTCG	CGTAGCGTTTTGTACACG	CGTCTCacaccg	AGGCATTGGCCTCCTAAGCC	gttttGAGACG	CACGCTCAAAAAGCGTAC	CACGTAAAGTCTGCTGGTGA	TATGAACCACTAAGGCGTCGCGTAGCGTTTTGTACACGCGTCTCacaccgAGGCATTGGCCTCCTAAGCCgttttGAGACGCACGCTCAAAAAGCGTACCACGTAAAGTCTGCTGGTGA
real-Arg-CCT-17	realtRNA	TATGAACCACTAAGGCGTCG	CGTAGCGTTTTGTACACG	CGTCTCacaccg	GGCATTGGCCTCCTAAGCCA	gttttGAGACG	CACGCTCAAAAAGCGTAC	CACGTAAAGTCTGCTGGTGA	TATGAACCACTAAGGCGTCGCGTAGCGTTTTGTACACGCGTCTCacaccgGGCATTGGCCTCCTAAGCCAgttttGAGACGCACGCTCAAAAAGCGTACCACGTAAAGTCTGCTGGTGA
real-Arg-CCT-18	realtRNA	TATGAACCACTAAGGCGTCG	CGTAGCGTTTTGTACACG	CGTCTCacaccg	TTGTGGGTTCGAGTCCCACC	gttttGAGACG	CACGCTCAAAAAGCGTAC	CACGTAAAGTCTGCTGGTGA	TATGAACCACTAAGGCGTCGCGTAGCGTTTTGTACACGCGTCTCacaccgTTGTGGGTTCGAGTCCCACCgttttGAGACGCACGCTCAAAAAGCGTACCACGTAAAGTCTGCTGGTGA
real-Arg-CCT-19	realtRNA	TATGAACCACTAAGGCGTCG	CGTAGCGTTTTGTACACG	CGTCTCacaccg	TGTGGGTTCGAGTCCCACCC	gttttGAGACG	CACGCTCAAAAAGCGTAC	CACGTAAAGTCTGCTGGTGA	TATGAACCACTAAGGCGTCGCGTAGCGTTTTGTACACGCGTCTCacaccgTGTGGGTTCGAGTCCCACCCgttttGAGACGCACGCTCAAAAAGCGTACCACGTAAAGTCTGCTGGTGA
real-Arg-CCT-20	realtRNA	TATGAACCACTAAGGCGTCG	CGTAGCGTTTTGTACACG	CGTCTCacaccg	GTGGGTTCGAGTCCCACCCG	gttttGAGACG	CACGCTCAAAAAGCGTAC	CACGTAAAGTCTGCTGGTGA	TATGAACCACTAAGGCGTCGCGTAGCGTTTTGTACACGCGTCTCacaccgGTGGGTTCGAGTCCCACCCGgttttGAGACGCACGCTCAAAAAGCGTACCACGTAAAGTCTGCTGGTGA
real-Arg-CCT-21	realtRNA	TATGAACCACTAAGGCGTCG	CGTAGCGTTTTGTACACG	CGTCTCacaccg	GTGGGTTCGAGTCCCATCTG	gttttGAGACG	CACGCTCAAAAAGCGTAC	CACGTAAAGTCTGCTGGTGA	TATGAACCACTAAGGCGTCGCGTAGCGTTTTGTACACGCGTCTCacaccgGTGGGTTCGAGTCCCATCTGgttttGAGACGCACGCTCAAAAAGCGTACCACGTAAAGTCTGCTGGTGA
real-Arg-CCT-22	realtRNA	TATGAACCACTAAGGCGTCG	CGTAGCGTTTTGTACACG	CGTCTCacaccg	CCTTATCCATCAGGCCACTG	gttttGAGACG	CACGCTCAAAAAGCGTAC	CACGTAAAGTCTGCTGGTGA	TATGAACCACTAAGGCGTCGCGTAGCGTTTTGTACACGCGTCTCacaccgCCTTATCCATCAGGCCACTGgttttGAGACGCACGCTCAAAAAGCGTACCACGTAAAGTCTGCTGGTGA
real-Arg-CCT-23	realtRNA	TATGAACCACTAAGGCGTCG	CGTAGCGTTTTGTACACG	CGTCTCacaccg	ACCTTATCCATCAGGCCACT	gttttGAGACG	CACGCTCAAAAAGCGTAC	CACGTAAAGTCTGCTGGTGA	TATGAACCACTAAGGCGTCGCGTAGCGTTTTGTACACGCGTCTCacaccgACCTTATCCATCAGGCCACTgttttGAGACGCACGCTCAAAAAGCGTACCACGTAAAGTCTGCTGGTGA
real-Arg-CCT-24	realtRNA	TATGAACCACTAAGGCGTCG	CGTAGCGTTTTGTACACG	CGTCTCacaccg	TACCTTATCCATCAGGCCAC	gttttGAGACG	CACGCTCAAAAAGCGTAC	CACGTAAAGTCTGCTGGTGA	TATGAACCACTAAGGCGTCGCGTAGCGTTTTGTACACGCGTCTCacaccgTACCTTATCCATCAGGCCACgttttGAGACGCACGCTCAAAAAGCGTACCACGTAAAGTCTGCTGGTGA
real-Arg-CCT-25	realtRNA	TATGAACCACTAAGGCGTCG	CGTAGCGTTTTGTACACG	CGTCTCacaccg	AGGCCAGTACCTTATCCATC	gttttGAGACG	CACGCTCAAAAAGCGTAC	CACGTAAAGTCTGCTGGTGA	TATGAACCACTAAGGCGTCGCGTAGCGTTTTGTACACGCGTCTCacaccgAGGCCAGTACCTTATCCATCgttttGAGACGCACGCTCAAAAAGCGTACCACGTAAAGTCTGCTGGTGA
real-Arg-CCT-26	realtRNA	TATGAACCACTAAGGCGTCG	CGTAGCGTTTTGTACACG	CGTCTCacaccg	TGGCCTGATGGATAAGGTAC	gttttGAGACG	CACGCTCAAAAAGCGTAC	CACGTAAAGTCTGCTGGTGA	TATGAACCACTAAGGCGTCGCGTAGCGTTTTGTACACGCGTCTCacaccgTGGCCTGATGGATAAGGTACgttttGAGACGCACGCTCAAAAAGCGTACCACGTAAAGTCTGCTGGTGA
real-Arg-CCT-27	realtRNA	TATGAACCACTAAGGCGTCG	CGTAGCGTTTTGTACACG	CGTCTCacaccg	AGGTACTGGCCTCCTAAGCC	gttttGAGACG	CACGCTCAAAAAGCGTAC	CACGTAAAGTCTGCTGGTGA	TATGAACCACTAAGGCGTCGCGTAGCGTTTTGTACACGCGTCTCacaccgAGGTACTGGCCTCCTAAGCCgttttGAGACGCACGCTCAAAAAGCGTACCACGTAAAGTCTGCTGGTGA
real-Arg-CCT-28	realtRNA	TATGAACCACTAAGGCGTCG	CGTAGCGTTTTGTACACG	CGTCTCacaccg	GGTACTGGCCTCCTAAGCCA	gttttGAGACG	CACGCTCAAAAAGCGTAC	CACGTAAAGTCTGCTGGTGA	TATGAACCACTAAGGCGTCGCGTAGCGTTTTGTACACGCGTCTCacaccgGGTACTGGCCTCCTAAGCCAgttttGAGACGCACGCTCAAAAAGCGTACCACGTAAAGTCTGCTGGTGA
real-Arg-CCT-29	realtRNA	TATGAACCACTAAGGCGTCG	CGTAGCGTTTTGTACACG	CGTCTCacaccg	GAACTCGAACCCACAATCCC	gttttGAGACG	CACGCTCAAAAAGCGTAC	CACGTAAAGTCTGCTGGTGA	TATGAACCACTAAGGCGTCGCGTAGCGTTTTGTACACGCGTCTCacaccgGAACTCGAACCCACAATCCCgttttGAGACGCACGCTCAAAAAGCGTACCACGTAAAGTCTGCTGGTGA
real-Arg-CCT-30	realtRNA	TATGAACCACTAAGGCGTCG	CGTAGCGTTTTGTACACG	CGTCTCacaccg	TTGTGGGTTCGAGTTCCACC	gttttGAGACG	CACGCTCAAAAAGCGTAC	CACGTAAAGTCTGCTGGTGA	TATGAACCACTAAGGCGTCGCGTAGCGTTTTGTACACGCGTCTCacaccgTTGTGGGTTCGAGTTCCACCgttttGAGACGCACGCTCAAAAAGCGTACCACGTAAAGTCTGCTGGTGA
real-Arg-CCT-31	realtRNA	TATGAACCACTAAGGCGTCG	CGTAGCGTTTTGTACACG	CGTCTCacaccg	TGTGGGTTCGAGTTCCACCT	gttttGAGACG	CACGCTCAAAAAGCGTAC	CACGTAAAGTCTGCTGGTGA	TATGAACCACTAAGGCGTCGCGTAGCGTTTTGTACACGCGTCTCacaccgTGTGGGTTCGAGTTCCACCTgttttGAGACGCACGCTCAAAAAGCGTACCACGTAAAGTCTGCTGGTGA
real-Arg-CCT-32	realtRNA	TATGAACCACTAAGGCGTCG	CGTAGCGTTTTGTACACG	CGTCTCacaccg	GTGGGTTCGAGTTCCACCTG	gttttGAGACG	CACGCTCAAAAAGCGTAC	CACGTAAAGTCTGCTGGTGA	TATGAACCACTAAGGCGTCGCGTAGCGTTTTGTACACGCGTCTCacaccgGTGGGTTCGAGTTCCACCTGgttttGAGACGCACGCTCAAAAAGCGTACCACGTAAAGTCTGCTGGTGA
real-Arg-TCG-1	realtRNA	TATGAACCACTAAGGCGTCG	CGTAGCGTTTTGTACACG	CGTCTCacaccg	AGTCAGACGCCTTATCCATT	gttttGAGACG	CACGCTCAAAAAGCGTAC	CACGTAAAGTCTGCTGGTGA	TATGAACCACTAAGGCGTCGCGTAGCGTTTTGTACACGCGTCTCacaccgAGTCAGACGCCTTATCCATTgttttGAGACGCACGCTCAAAAAGCGTACCACGTAAAGTCTGCTGGTGA
real-Arg-TCG-2	realtRNA	TATGAACCACTAAGGCGTCG	CGTAGCGTTTTGTACACG	CGTCTCacaccg	ATGGATAAGGCGTCTGACTT	gttttGAGACG	CACGCTCAAAAAGCGTAC	CACGTAAAGTCTGCTGGTGA	TATGAACCACTAAGGCGTCGCGTAGCGTTTTGTACACGCGTCTCacaccgATGGATAAGGCGTCTGACTTgttttGAGACGCACGCTCAAAAAGCGTACCACGTAAAGTCTGCTGGTGA
real-Arg-TCG-3	realtRNA	TATGAACCACTAAGGCGTCG	CGTAGCGTTTTGTACACG	CGTCTCacaccg	ACTTCGGATCAGAAGATTGC	gttttGAGACG	CACGCTCAAAAAGCGTAC	CACGTAAAGTCTGCTGGTGA	TATGAACCACTAAGGCGTCGCGTAGCGTTTTGTACACGCGTCTCacaccgACTTCGGATCAGAAGATTGCgttttGAGACGCACGCTCAAAAAGCGTACCACGTAAAGTCTGCTGGTGA
real-Arg-TCG-4	realtRNA	TATGAACCACTAAGGCGTCG	CGTAGCGTTTTGTACACG	CGTCTCacaccg	TGCAGGTTCGAGTCCTGCCG	gttttGAGACG	CACGCTCAAAAAGCGTAC	CACGTAAAGTCTGCTGGTGA	TATGAACCACTAAGGCGTCGCGTAGCGTTTTGTACACGCGTCTCacaccgTGCAGGTTCGAGTCCTGCCGgttttGAGACGCACGCTCAAAAAGCGTACCACGTAAAGTCTGCTGGTGA
real-Arg-TCG-5	realtRNA	TATGAACCACTAAGGCGTCG	CGTAGCGTTTTGTACACG	CGTCTCacaccg	GCCTTATCCATTAGGCCACG	gttttGAGACG	CACGCTCAAAAAGCGTAC	CACGTAAAGTCTGCTGGTGA	TATGAACCACTAAGGCGTCGCGTAGCGTTTTGTACACGCGTCTCacaccgGCCTTATCCATTAGGCCACGgttttGAGACGCACGCTCAAAAAGCGTACCACGTAAAGTCTGCTGGTGA
real-Arg-TCG-6	realtRNA	TATGAACCACTAAGGCGTCG	CGTAGCGTTTTGTACACG	CGTCTCacaccg	ACCACGTGGCCTAATGGATA	gttttGAGACG	CACGCTCAAAAAGCGTAC	CACGTAAAGTCTGCTGGTGA	TATGAACCACTAAGGCGTCGCGTAGCGTTTTGTACACGCGTCTCacaccgACCACGTGGCCTAATGGATAgttttGAGACGCACGCTCAAAAAGCGTACCACGTAAAGTCTGCTGGTGA
real-Arg-TCG-7	realtRNA	TATGAACCACTAAGGCGTCG	CGTAGCGTTTTGTACACG	CGTCTCacaccg	GACTTCGGATCAGAAGATTG	gttttGAGACG	CACGCTCAAAAAGCGTAC	CACGTAAAGTCTGCTGGTGA	TATGAACCACTAAGGCGTCGCGTAGCGTTTTGTACACGCGTCTCacaccgGACTTCGGATCAGAAGATTGgttttGAGACGCACGCTCAAAAAGCGTACCACGTAAAGTCTGCTGGTGA
real-Arg-TCG-8	realtRNA	TATGAACCACTAAGGCGTCG	CGTAGCGTTTTGTACACG	CGTCTCacaccg	ACTTCGGATCAGAAGATTGA	gttttGAGACG	CACGCTCAAAAAGCGTAC	CACGTAAAGTCTGCTGGTGA	TATGAACCACTAAGGCGTCGCGTAGCGTTTTGTACACGCGTCTCacaccgACTTCGGATCAGAAGATTGAgttttGAGACGCACGCTCAAAAAGCGTACCACGTAAAGTCTGCTGGTGA
real-Arg-TCG-9	realtRNA	TATGAACCACTAAGGCGTCG	CGTAGCGTTTTGTACACG	CGTCTCacaccg	TGAGGGTTCGAATCCCTCCG	gttttGAGACG	CACGCTCAAAAAGCGTAC	CACGTAAAGTCTGCTGGTGA	TATGAACCACTAAGGCGTCGCGTAGCGTTTTGTACACGCGTCTCacaccgTGAGGGTTCGAATCCCTCCGgttttGAGACGCACGCTCAAAAAGCGTACCACGTAAAGTCTGCTGGTGA
real-Arg-TCG-10	realtRNA	TATGAACCACTAAGGCGTCG	CGTAGCGTTTTGTACACG	CGTCTCacaccg	GCCTTATCCATTAGGCCACA	gttttGAGACG	CACGCTCAAAAAGCGTAC	CACGTAAAGTCTGCTGGTGA	TATGAACCACTAAGGCGTCGCGTAGCGTTTTGTACACGCGTCTCacaccgGCCTTATCCATTAGGCCACAgttttGAGACGCACGCTCAAAAAGCGTACCACGTAAAGTCTGCTGGTGA
real-Arg-TCG-11	realtRNA	TATGAACCACTAAGGCGTCG	CGTAGCGTTTTGTACACG	CGTCTCacaccg	ACTTCGGATCAAAAGATTGC	gttttGAGACG	CACGCTCAAAAAGCGTAC	CACGTAAAGTCTGCTGGTGA	TATGAACCACTAAGGCGTCGCGTAGCGTTTTGTACACGCGTCTCacaccgACTTCGGATCAAAAGATTGCgttttGAGACGCACGCTCAAAAAGCGTACCACGTAAAGTCTGCTGGTGA
real-Arg-TCG-12	realtRNA	TATGAACCACTAAGGCGTCG	CGTAGCGTTTTGTACACG	CGTCTCacaccg	TGCAGGTTTGAGTTCTGCCA	gttttGAGACG	CACGCTCAAAAAGCGTAC	CACGTAAAGTCTGCTGGTGA	TATGAACCACTAAGGCGTCGCGTAGCGTTTTGTACACGCGTCTCacaccgTGCAGGTTTGAGTTCTGCCAgttttGAGACGCACGCTCAAAAAGCGTACCACGTAAAGTCTGCTGGTGA
real-Arg-TCT-1	realtRNA	TATGAACCACTAAGGCGTCG	CGTAGCGTTTTGTACACG	CGTCTCacaccg	ATGCGCTATCCATTGCGCCA	gttttGAGACG	CACGCTCAAAAAGCGTAC	CACGTAAAGTCTGCTGGTGA	TATGAACCACTAAGGCGTCGCGTAGCGTTTTGTACACGCGTCTCacaccgATGCGCTATCCATTGCGCCAgttttGAGACGCACGCTCAAAAAGCGTACCACGTAAAGTCTGCTGGTGA
real-Arg-TCT-2	realtRNA	TATGAACCACTAAGGCGTCG	CGTAGCGTTTTGTACACG	CGTCTCacaccg	TGGCGCAATGGATAGCGCAT	gttttGAGACG	CACGCTCAAAAAGCGTAC	CACGTAAAGTCTGCTGGTGA	TATGAACCACTAAGGCGTCGCGTAGCGTTTTGTACACGCGTCTCacaccgTGGCGCAATGGATAGCGCATgttttGAGACGCACGCTCAAAAAGCGTACCACGTAAAGTCTGCTGGTGA
real-Arg-TCT-3	realtRNA	TATGAACCACTAAGGCGTCG	CGTAGCGTTTTGTACACG	CGTCTCacaccg	ATAGCGCATTGGACTTCTAG	gttttGAGACG	CACGCTCAAAAAGCGTAC	CACGTAAAGTCTGCTGGTGA	TATGAACCACTAAGGCGTCGCGTAGCGTTTTGTACACGCGTCTCacaccgATAGCGCATTGGACTTCTAGgttttGAGACGCACGCTCAAAAAGCGTACCACGTAAAGTCTGCTGGTGA
real-Arg-TCT-4	realtRNA	TATGAACCACTAAGGCGTCG	CGTAGCGTTTTGTACACG	CGTCTCacaccg	ATTGGACTTCTAGAGGCTGA	gttttGAGACG	CACGCTCAAAAAGCGTAC	CACGTAAAGTCTGCTGGTGA	TATGAACCACTAAGGCGTCGCGTAGCGTTTTGTACACGCGTCTCacaccgATTGGACTTCTAGAGGCTGAgttttGAGACGCACGCTCAAAAAGCGTACCACGTAAAGTCTGCTGGTGA
real-Arg-TCT-5	realtRNA	TATGAACCACTAAGGCGTCG	CGTAGCGTTTTGTACACG	CGTCTCacaccg	TAGAGGCTGAAGGCATTCAA	gttttGAGACG	CACGCTCAAAAAGCGTAC	CACGTAAAGTCTGCTGGTGA	TATGAACCACTAAGGCGTCGCGTAGCGTTTTGTACACGCGTCTCacaccgTAGAGGCTGAAGGCATTCAAgttttGAGACGCACGCTCAAAAAGCGTACCACGTAAAGTCTGCTGGTGA
real-Arg-TCT-6	realtRNA	TATGAACCACTAAGGCGTCG	CGTAGCGTTTTGTACACG	CGTCTCacaccg	CTGAAGGCATTCAAAGGTTC	gttttGAGACG	CACGCTCAAAAAGCGTAC	CACGTAAAGTCTGCTGGTGA	TATGAACCACTAAGGCGTCGCGTAGCGTTTTGTACACGCGTCTCacaccgCTGAAGGCATTCAAAGGTTCgttttGAGACGCACGCTCAAAAAGCGTACCACGTAAAGTCTGCTGGTGA
real-Arg-TCT-7	realtRNA	TATGAACCACTAAGGCGTCG	CGTAGCGTTTTGTACACG	CGTCTCacaccg	TGAAGGCATTCAAAGGTTCC	gttttGAGACG	CACGCTCAAAAAGCGTAC	CACGTAAAGTCTGCTGGTGA	TATGAACCACTAAGGCGTCGCGTAGCGTTTTGTACACGCGTCTCacaccgTGAAGGCATTCAAAGGTTCCgttttGAGACGCACGCTCAAAAAGCGTACCACGTAAAGTCTGCTGGTGA
real-Arg-TCT-8	realtRNA	TATGAACCACTAAGGCGTCG	CGTAGCGTTTTGTACACG	CGTCTCacaccg	ACTCCGCCGGGACTCGAACC	gttttGAGACG	CACGCTCAAAAAGCGTAC	CACGTAAAGTCTGCTGGTGA	TATGAACCACTAAGGCGTCGCGTAGCGTTTTGTACACGCGTCTCacaccgACTCCGCCGGGACTCGAACCgttttGAGACGCACGCTCAAAAAGCGTACCACGTAAAGTCTGCTGGTGA
real-Arg-TCT-9	realtRNA	TATGAACCACTAAGGCGTCG	CGTAGCGTTTTGTACACG	CGTCTCacaccg	AAGGTTCCGGGTTCGAGTCC	gttttGAGACG	CACGCTCAAAAAGCGTAC	CACGTAAAGTCTGCTGGTGA	TATGAACCACTAAGGCGTCGCGTAGCGTTTTGTACACGCGTCTCacaccgAAGGTTCCGGGTTCGAGTCCgttttGAGACGCACGCTCAAAAAGCGTACCACGTAAAGTCTGCTGGTGA
real-Arg-TCT-10	realtRNA	TATGAACCACTAAGGCGTCG	CGTAGCGTTTTGTACACG	CGTCTCacaccg	GTTCCGGGTTCGAGTCCCGG	gttttGAGACG	CACGCTCAAAAAGCGTAC	CACGTAAAGTCTGCTGGTGA	TATGAACCACTAAGGCGTCGCGTAGCGTTTTGTACACGCGTCTCacaccgGTTCCGGGTTCGAGTCCCGGgttttGAGACGCACGCTCAAAAAGCGTACCACGTAAAGTCTGCTGGTGA
real-Arg-TCT-11	realtRNA	TATGAACCACTAAGGCGTCG	CGTAGCGTTTTGTACACG	CGTCTCacaccg	TGACGAATAGAGCAATTCAA	gttttGAGACG	CACGCTCAAAAAGCGTAC	CACGTAAAGTCTGCTGGTGA	TATGAACCACTAAGGCGTCGCGTAGCGTTTTGTACACGCGTCTCacaccgTGACGAATAGAGCAATTCAAgttttGAGACGCACGCTCAAAAAGCGTACCACGTAAAGTCTGCTGGTGA
real-Arg-TCT-12	realtRNA	TATGAACCACTAAGGCGTCG	CGTAGCGTTTTGTACACG	CGTCTCacaccg	ATAGAGCAATTCAAAGGTTG	gttttGAGACG	CACGCTCAAAAAGCGTAC	CACGTAAAGTCTGCTGGTGA	TATGAACCACTAAGGCGTCGCGTAGCGTTTTGTACACGCGTCTCacaccgATAGAGCAATTCAAAGGTTGgttttGAGACGCACGCTCAAAAAGCGTACCACGTAAAGTCTGCTGGTGA
real-Arg-TCT-13	realtRNA	TATGAACCACTAAGGCGTCG	CGTAGCGTTTTGTACACG	CGTCTCacaccg	TAGAGCAATTCAAAGGTTGT	gttttGAGACG	CACGCTCAAAAAGCGTAC	CACGTAAAGTCTGCTGGTGA	TATGAACCACTAAGGCGTCGCGTAGCGTTTTGTACACGCGTCTCacaccgTAGAGCAATTCAAAGGTTGTgttttGAGACGCACGCTCAAAAAGCGTACCACGTAAAGTCTGCTGGTGA
real-Arg-TCT-14	realtRNA	TATGAACCACTAAGGCGTCG	CGTAGCGTTTTGTACACG	CGTCTCacaccg	ACTTCTAGCTGAGCCTAGTG	gttttGAGACG	CACGCTCAAAAAGCGTAC	CACGTAAAGTCTGCTGGTGA	TATGAACCACTAAGGCGTCGCGTAGCGTTTTGTACACGCGTCTCacaccgACTTCTAGCTGAGCCTAGTGgttttGAGACGCACGCTCAAAAAGCGTACCACGTAAAGTCTGCTGGTGA
real-Arg-TCT-15	realtRNA	TATGAACCACTAAGGCGTCG	CGTAGCGTTTTGTACACG	CGTCTCacaccg	AACCTTTGAATGACCACACT	gttttGAGACG	CACGCTCAAAAAGCGTAC	CACGTAAAGTCTGCTGGTGA	TATGAACCACTAAGGCGTCGCGTAGCGTTTTGTACACGCGTCTCacaccgAACCTTTGAATGACCACACTgttttGAGACGCACGCTCAAAAAGCGTACCACGTAAAGTCTGCTGGTGA
real-Arg-TCT-16	realtRNA	TATGAACCACTAAGGCGTCG	CGTAGCGTTTTGTACACG	CGTCTCacaccg	AGCCTAGTGTGGTCATTCAA	gttttGAGACG	CACGCTCAAAAAGCGTAC	CACGTAAAGTCTGCTGGTGA	TATGAACCACTAAGGCGTCGCGTAGCGTTTTGTACACGCGTCTCacaccgAGCCTAGTGTGGTCATTCAAgttttGAGACGCACGCTCAAAAAGCGTACCACGTAAAGTCTGCTGGTGA
real-Arg-TCT-17	realtRNA	TATGAACCACTAAGGCGTCG	CGTAGCGTTTTGTACACG	CGTCTCacaccg	GTGTGGTCATTCAAAGGTTG	gttttGAGACG	CACGCTCAAAAAGCGTAC	CACGTAAAGTCTGCTGGTGA	TATGAACCACTAAGGCGTCGCGTAGCGTTTTGTACACGCGTCTCacaccgGTGTGGTCATTCAAAGGTTGgttttGAGACGCACGCTCAAAAAGCGTACCACGTAAAGTCTGCTGGTGA
real-Arg-TCT-18	realtRNA	TATGAACCACTAAGGCGTCG	CGTAGCGTTTTGTACACG	CGTCTCacaccg	TGTGGTCATTCAAAGGTTGT	gttttGAGACG	CACGCTCAAAAAGCGTAC	CACGTAAAGTCTGCTGGTGA	TATGAACCACTAAGGCGTCGCGTAGCGTTTTGTACACGCGTCTCacaccgTGTGGTCATTCAAAGGTTGTgttttGAGACGCACGCTCAAAAAGCGTACCACGTAAAGTCTGCTGGTGA
real-Arg-TCT-19	realtRNA	TATGAACCACTAAGGCGTCG	CGTAGCGTTTTGTACACG	CGTCTCacaccg	GGCGCAATGGACGAGCGCGC	gttttGAGACG	CACGCTCAAAAAGCGTAC	CACGTAAAGTCTGCTGGTGA	TATGAACCACTAAGGCGTCGCGTAGCGTTTTGTACACGCGTCTCacaccgGGCGCAATGGACGAGCGCGCgttttGAGACGCACGCTCAAAAAGCGTACCACGTAAAGTCTGCTGGTGA
real-Arg-TCT-20	realtRNA	TATGAACCACTAAGGCGTCG	CGTAGCGTTTTGTACACG	CGTCTCacaccg	GCGCTGGACTTCTAATCCAG	gttttGAGACG	CACGCTCAAAAAGCGTAC	CACGTAAAGTCTGCTGGTGA	TATGAACCACTAAGGCGTCGCGTAGCGTTTTGTACACGCGTCTCacaccgGCGCTGGACTTCTAATCCAGgttttGAGACGCACGCTCAAAAAGCGTACCACGTAAAGTCTGCTGGTGA
real-Arg-TCT-21	realtRNA	TATGAACCACTAAGGCGTCG	CGTAGCGTTTTGTACACG	CGTCTCacaccg	GGACTCGAACCCGGAACCTC	gttttGAGACG	CACGCTCAAAAAGCGTAC	CACGTAAAGTCTGCTGGTGA	TATGAACCACTAAGGCGTCGCGTAGCGTTTTGTACACGCGTCTCacaccgGGACTCGAACCCGGAACCTCgttttGAGACGCACGCTCAAAAAGCGTACCACGTAAAGTCTGCTGGTGA
real-Arg-TCT-22	realtRNA	TATGAACCACTAAGGCGTCG	CGTAGCGTTTTGTACACG	CGTCTCacaccg	GACTTCTAATCCAGAGGTTC	gttttGAGACG	CACGCTCAAAAAGCGTAC	CACGTAAAGTCTGCTGGTGA	TATGAACCACTAAGGCGTCGCGTAGCGTTTTGTACACGCGTCTCacaccgGACTTCTAATCCAGAGGTTCgttttGAGACGCACGCTCAAAAAGCGTACCACGTAAAGTCTGCTGGTGA
real-Arg-TCT-23	realtRNA	TATGAACCACTAAGGCGTCG	CGTAGCGTTTTGTACACG	CGTCTCacaccg	ACTTCTAATCCAGAGGTTCC	gttttGAGACG	CACGCTCAAAAAGCGTAC	CACGTAAAGTCTGCTGGTGA	TATGAACCACTAAGGCGTCGCGTAGCGTTTTGTACACGCGTCTCacaccgACTTCTAATCCAGAGGTTCCgttttGAGACGCACGCTCAAAAAGCGTACCACGTAAAGTCTGCTGGTGA
real-Arg-TCT-24	realtRNA	TATGAACCACTAAGGCGTCG	CGTAGCGTTTTGTACACG	CGTCTCacaccg	TCTCTGCCGGGACTCGAACC	gttttGAGACG	CACGCTCAAAAAGCGTAC	CACGTAAAGTCTGCTGGTGA	TATGAACCACTAAGGCGTCGCGTAGCGTTTTGTACACGCGTCTCacaccgTCTCTGCCGGGACTCGAACCgttttGAGACGCACGCTCAAAAAGCGTACCACGTAAAGTCTGCTGGTGA
real-Arg-TCT-25	realtRNA	TATGAACCACTAAGGCGTCG	CGTAGCGTTTTGTACACG	CGTCTCacaccg	GAGGTTCCGGGTTCGAGTCC	gttttGAGACG	CACGCTCAAAAAGCGTAC	CACGTAAAGTCTGCTGGTGA	TATGAACCACTAAGGCGTCGCGTAGCGTTTTGTACACGCGTCTCacaccgGAGGTTCCGGGTTCGAGTCCgttttGAGACGCACGCTCAAAAAGCGTACCACGTAAAGTCTGCTGGTGA
real-Arg-TCT-26	realtRNA	TATGAACCACTAAGGCGTCG	CGTAGCGTTTTGTACACG	CGTCTCacaccg	ACCTTTGAATCTCTTGATTT	gttttGAGACG	CACGCTCAAAAAGCGTAC	CACGTAAAGTCTGCTGGTGA	TATGAACCACTAAGGCGTCGCGTAGCGTTTTGTACACGCGTCTCacaccgACCTTTGAATCTCTTGATTTgttttGAGACGCACGCTCAAAAAGCGTACCACGTAAAGTCTGCTGGTGA
real-Arg-TCT-27	realtRNA	TATGAACCACTAAGGCGTCG	CGTAGCGTTTTGTACACG	CGTCTCacaccg	GCCTAAATCAAGAGATTCAA	gttttGAGACG	CACGCTCAAAAAGCGTAC	CACGTAAAGTCTGCTGGTGA	TATGAACCACTAAGGCGTCGCGTAGCGTTTTGTACACGCGTCTCacaccgGCCTAAATCAAGAGATTCAAgttttGAGACGCACGCTCAAAAAGCGTACCACGTAAAGTCTGCTGGTGA
real-Arg-TCT-28	realtRNA	TATGAACCACTAAGGCGTCG	CGTAGCGTTTTGTACACG	CGTCTCacaccg	ATCAAGAGATTCAAAGGTTG	gttttGAGACG	CACGCTCAAAAAGCGTAC	CACGTAAAGTCTGCTGGTGA	TATGAACCACTAAGGCGTCGCGTAGCGTTTTGTACACGCGTCTCacaccgATCAAGAGATTCAAAGGTTGgttttGAGACGCACGCTCAAAAAGCGTACCACGTAAAGTCTGCTGGTGA
real-Arg-TCT-29	realtRNA	TATGAACCACTAAGGCGTCG	CGTAGCGTTTTGTACACG	CGTCTCacaccg	TCAAGAGATTCAAAGGTTGC	gttttGAGACG	CACGCTCAAAAAGCGTAC	CACGTAAAGTCTGCTGGTGA	TATGAACCACTAAGGCGTCGCGTAGCGTTTTGTACACGCGTCTCacaccgTCAAGAGATTCAAAGGTTGCgttttGAGACGCACGCTCAAAAAGCGTACCACGTAAAGTCTGCTGGTGA
real-Asn-GTT-1	realtRNA	TATGAACCACTAAGGCGTCG	CGTAGCGTTTTGTACACG	CGTCTCacaccg	GCGCAATCGGTTAGCGCGTT	gttttGAGACG	CACGCTCAAAAAGCGTAC	CACGTAAAGTCTGCTGGTGA	TATGAACCACTAAGGCGTCGCGTAGCGTTTTGTACACGCGTCTCacaccgGCGCAATCGGTTAGCGCGTTgttttGAGACGCACGCTCAAAAAGCGTACCACGTAAAGTCTGCTGGTGA
real-Asn-GTT-2	realtRNA	TATGAACCACTAAGGCGTCG	CGTAGCGTTTTGTACACG	CGTCTCacaccg	GCGTTCGGCTGTTAACCGAA	gttttGAGACG	CACGCTCAAAAAGCGTAC	CACGTAAAGTCTGCTGGTGA	TATGAACCACTAAGGCGTCGCGTAGCGTTTTGTACACGCGTCTCacaccgGCGTTCGGCTGTTAACCGAAgttttGAGACGCACGCTCAAAAAGCGTACCACGTAAAGTCTGCTGGTGA
real-Asn-GTT-3	realtRNA	TATGAACCACTAAGGCGTCG	CGTAGCGTTTTGTACACG	CGTCTCacaccg	TCGGCTGTTAACCGAAAGGT	gttttGAGACG	CACGCTCAAAAAGCGTAC	CACGTAAAGTCTGCTGGTGA	TATGAACCACTAAGGCGTCGCGTAGCGTTTTGTACACGCGTCTCacaccgTCGGCTGTTAACCGAAAGGTgttttGAGACGCACGCTCAAAAAGCGTACCACGTAAAGTCTGCTGGTGA
real-Asn-GTT-4	realtRNA	TATGAACCACTAAGGCGTCG	CGTAGCGTTTTGTACACG	CGTCTCacaccg	GGATCGAACCACCAACCTTT	gttttGAGACG	CACGCTCAAAAAGCGTAC	CACGTAAAGTCTGCTGGTGA	TATGAACCACTAAGGCGTCGCGTAGCGTTTTGTACACGCGTCTCacaccgGGATCGAACCACCAACCTTTgttttGAGACGCACGCTCAAAAAGCGTACCACGTAAAGTCTGCTGGTGA
real-Asn-GTT-5	realtRNA	TATGAACCACTAAGGCGTCG	CGTAGCGTTTTGTACACG	CGTCTCacaccg	GCTGTTAACCGAAAGGTTGG	gttttGAGACG	CACGCTCAAAAAGCGTAC	CACGTAAAGTCTGCTGGTGA	TATGAACCACTAAGGCGTCGCGTAGCGTTTTGTACACGCGTCTCacaccgGCTGTTAACCGAAAGGTTGGgttttGAGACGCACGCTCAAAAAGCGTACCACGTAAAGTCTGCTGGTGA
real-Asn-GTT-6	realtRNA	TATGAACCACTAAGGCGTCG	CGTAGCGTTTTGTACACG	CGTCTCacaccg	TTGGTGGTTCGATCCCACCC	gttttGAGACG	CACGCTCAAAAAGCGTAC	CACGTAAAGTCTGCTGGTGA	TATGAACCACTAAGGCGTCGCGTAGCGTTTTGTACACGCGTCTCacaccgTTGGTGGTTCGATCCCACCCgttttGAGACGCACGCTCAAAAAGCGTACCACGTAAAGTCTGCTGGTGA
real-Asn-GTT-7	realtRNA	TATGAACCACTAAGGCGTCG	CGTAGCGTTTTGTACACG	CGTCTCacaccg	TGGTGGTTCGATCCCACCCA	gttttGAGACG	CACGCTCAAAAAGCGTAC	CACGTAAAGTCTGCTGGTGA	TATGAACCACTAAGGCGTCGCGTAGCGTTTTGTACACGCGTCTCacaccgTGGTGGTTCGATCCCACCCAgttttGAGACGCACGCTCAAAAAGCGTACCACGTAAAGTCTGCTGGTGA
real-Asn-GTT-8	realtRNA	TATGAACCACTAAGGCGTCG	CGTAGCGTTTTGTACACG	CGTCTCacaccg	GGCTCGAACCACCAACCTTT	gttttGAGACG	CACGCTCAAAAAGCGTAC	CACGTAAAGTCTGCTGGTGA	TATGAACCACTAAGGCGTCGCGTAGCGTTTTGTACACGCGTCTCacaccgGGCTCGAACCACCAACCTTTgttttGAGACGCACGCTCAAAAAGCGTACCACGTAAAGTCTGCTGGTGA
real-Asn-GTT-9	realtRNA	TATGAACCACTAAGGCGTCG	CGTAGCGTTTTGTACACG	CGTCTCacaccg	TTGGTGGTTCGAGCCCACCC	gttttGAGACG	CACGCTCAAAAAGCGTAC	CACGTAAAGTCTGCTGGTGA	TATGAACCACTAAGGCGTCGCGTAGCGTTTTGTACACGCGTCTCacaccgTTGGTGGTTCGAGCCCACCCgttttGAGACGCACGCTCAAAAAGCGTACCACGTAAAGTCTGCTGGTGA
real-Asn-GTT-10	realtRNA	TATGAACCACTAAGGCGTCG	CGTAGCGTTTTGTACACG	CGTCTCacaccg	TGGTGGTTCGAGCCCACCCA	gttttGAGACG	CACGCTCAAAAAGCGTAC	CACGTAAAGTCTGCTGGTGA	TATGAACCACTAAGGCGTCGCGTAGCGTTTTGTACACGCGTCTCacaccgTGGTGGTTCGAGCCCACCCAgttttGAGACGCACGCTCAAAAAGCGTACCACGTAAAGTCTGCTGGTGA
real-Asn-GTT-11	realtRNA	TATGAACCACTAAGGCGTCG	CGTAGCGTTTTGTACACG	CGTCTCacaccg	GCGCAATCGGTTAGCGCATT	gttttGAGACG	CACGCTCAAAAAGCGTAC	CACGTAAAGTCTGCTGGTGA	TATGAACCACTAAGGCGTCGCGTAGCGTTTTGTACACGCGTCTCacaccgGCGCAATCGGTTAGCGCATTgttttGAGACGCACGCTCAAAAAGCGTACCACGTAAAGTCTGCTGGTGA
real-Asn-GTT-12	realtRNA	TATGAACCACTAAGGCGTCG	CGTAGCGTTTTGTACACG	CGTCTCacaccg	GCATTCGGCTGTTAACCGAA	gttttGAGACG	CACGCTCAAAAAGCGTAC	CACGTAAAGTCTGCTGGTGA	TATGAACCACTAAGGCGTCGCGTAGCGTTTTGTACACGCGTCTCacaccgGCATTCGGCTGTTAACCGAAgttttGAGACGCACGCTCAAAAAGCGTACCACGTAAAGTCTGCTGGTGA
real-Asn-GTT-13	realtRNA	TATGAACCACTAAGGCGTCG	CGTAGCGTTTTGTACACG	CGTCTCacaccg	TCGGCTGTTAACCGAAAGAT	gttttGAGACG	CACGCTCAAAAAGCGTAC	CACGTAAAGTCTGCTGGTGA	TATGAACCACTAAGGCGTCGCGTAGCGTTTTGTACACGCGTCTCacaccgTCGGCTGTTAACCGAAAGATgttttGAGACGCACGCTCAAAAAGCGTACCACGTAAAGTCTGCTGGTGA
real-Asn-GTT-14	realtRNA	TATGAACCACTAAGGCGTCG	CGTAGCGTTTTGTACACG	CGTCTCacaccg	GGCTCGAACCACCAATCTTT	gttttGAGACG	CACGCTCAAAAAGCGTAC	CACGTAAAGTCTGCTGGTGA	TATGAACCACTAAGGCGTCGCGTAGCGTTTTGTACACGCGTCTCacaccgGGCTCGAACCACCAATCTTTgttttGAGACGCACGCTCAAAAAGCGTACCACGTAAAGTCTGCTGGTGA
real-Asn-GTT-15	realtRNA	TATGAACCACTAAGGCGTCG	CGTAGCGTTTTGTACACG	CGTCTCacaccg	GCTGTTAACCGAAAGATTGG	gttttGAGACG	CACGCTCAAAAAGCGTAC	CACGTAAAGTCTGCTGGTGA	TATGAACCACTAAGGCGTCGCGTAGCGTTTTGTACACGCGTCTCacaccgGCTGTTAACCGAAAGATTGGgttttGAGACGCACGCTCAAAAAGCGTACCACGTAAAGTCTGCTGGTGA
real-Asn-GTT-16	realtRNA	TATGAACCACTAAGGCGTCG	CGTAGCGTTTTGTACACG	CGTCTCacaccg	GCGTTCGGCTGTTAACTGAA	gttttGAGACG	CACGCTCAAAAAGCGTAC	CACGTAAAGTCTGCTGGTGA	TATGAACCACTAAGGCGTCGCGTAGCGTTTTGTACACGCGTCTCacaccgGCGTTCGGCTGTTAACTGAAgttttGAGACGCACGCTCAAAAAGCGTACCACGTAAAGTCTGCTGGTGA
real-Asn-GTT-17	realtRNA	TATGAACCACTAAGGCGTCG	CGTAGCGTTTTGTACACG	CGTCTCacaccg	TCGGCTGTTAACTGAAAGGT	gttttGAGACG	CACGCTCAAAAAGCGTAC	CACGTAAAGTCTGCTGGTGA	TATGAACCACTAAGGCGTCGCGTAGCGTTTTGTACACGCGTCTCacaccgTCGGCTGTTAACTGAAAGGTgttttGAGACGCACGCTCAAAAAGCGTACCACGTAAAGTCTGCTGGTGA
real-Asn-GTT-18	realtRNA	TATGAACCACTAAGGCGTCG	CGTAGCGTTTTGTACACG	CGTCTCacaccg	GCTGTTAACTGAAAGGTTGG	gttttGAGACG	CACGCTCAAAAAGCGTAC	CACGTAAAGTCTGCTGGTGA	TATGAACCACTAAGGCGTCGCGTAGCGTTTTGTACACGCGTCTCacaccgGCTGTTAACTGAAAGGTTGGgttttGAGACGCACGCTCAAAAAGCGTACCACGTAAAGTCTGCTGGTGA
real-Asn-GTT-19	realtRNA	TATGAACCACTAAGGCGTCG	CGTAGCGTTTTGTACACG	CGTCTCacaccg	GCGCAATGGGTTAGCGCGTT	gttttGAGACG	CACGCTCAAAAAGCGTAC	CACGTAAAGTCTGCTGGTGA	TATGAACCACTAAGGCGTCGCGTAGCGTTTTGTACACGCGTCTCacaccgGCGCAATGGGTTAGCGCGTTgttttGAGACGCACGCTCAAAAAGCGTACCACGTAAAGTCTGCTGGTGA
real-Asn-GTT-20	realtRNA	TATGAACCACTAAGGCGTCG	CGTAGCGTTTTGTACACG	CGTCTCacaccg	TTGGTGGTTCGAGCCCATCC	gttttGAGACG	CACGCTCAAAAAGCGTAC	CACGTAAAGTCTGCTGGTGA	TATGAACCACTAAGGCGTCGCGTAGCGTTTTGTACACGCGTCTCacaccgTTGGTGGTTCGAGCCCATCCgttttGAGACGCACGCTCAAAAAGCGTACCACGTAAAGTCTGCTGGTGA
real-Asn-GTT-21	realtRNA	TATGAACCACTAAGGCGTCG	CGTAGCGTTTTGTACACG	CGTCTCacaccg	TGGTGGTTCGAGCCCATCCA	gttttGAGACG	CACGCTCAAAAAGCGTAC	CACGTAAAGTCTGCTGGTGA	TATGAACCACTAAGGCGTCGCGTAGCGTTTTGTACACGCGTCTCacaccgTGGTGGTTCGAGCCCATCCAgttttGAGACGCACGCTCAAAAAGCGTACCACGTAAAGTCTGCTGGTGA
real-Asn-GTT-22	realtRNA	TATGAACCACTAAGGCGTCG	CGTAGCGTTTTGTACACG	CGTCTCacaccg	GCGTAGTCGGTTAGCGCGTT	gttttGAGACG	CACGCTCAAAAAGCGTAC	CACGTAAAGTCTGCTGGTGA	TATGAACCACTAAGGCGTCGCGTAGCGTTTTGTACACGCGTCTCacaccgGCGTAGTCGGTTAGCGCGTTgttttGAGACGCACGCTCAAAAAGCGTACCACGTAAAGTCTGCTGGTGA
real-Asn-GTT-23	realtRNA	TATGAACCACTAAGGCGTCG	CGTAGCGTTTTGTACACG	CGTCTCacaccg	TCGGCTGTTAACCGAAAAGT	gttttGAGACG	CACGCTCAAAAAGCGTAC	CACGTAAAGTCTGCTGGTGA	TATGAACCACTAAGGCGTCGCGTAGCGTTTTGTACACGCGTCTCacaccgTCGGCTGTTAACCGAAAAGTgttttGAGACGCACGCTCAAAAAGCGTACCACGTAAAGTCTGCTGGTGA
real-Asn-GTT-24	realtRNA	TATGAACCACTAAGGCGTCG	CGTAGCGTTTTGTACACG	CGTCTCacaccg	GGCTCGAACCACCAACTTTT	gttttGAGACG	CACGCTCAAAAAGCGTAC	CACGTAAAGTCTGCTGGTGA	TATGAACCACTAAGGCGTCGCGTAGCGTTTTGTACACGCGTCTCacaccgGGCTCGAACCACCAACTTTTgttttGAGACGCACGCTCAAAAAGCGTACCACGTAAAGTCTGCTGGTGA
real-Asn-GTT-25	realtRNA	TATGAACCACTAAGGCGTCG	CGTAGCGTTTTGTACACG	CGTCTCacaccg	GCTGTTAACCGAAAAGTTGG	gttttGAGACG	CACGCTCAAAAAGCGTAC	CACGTAAAGTCTGCTGGTGA	TATGAACCACTAAGGCGTCGCGTAGCGTTTTGTACACGCGTCTCacaccgGCTGTTAACCGAAAAGTTGGgttttGAGACGCACGCTCAAAAAGCGTACCACGTAAAGTCTGCTGGTGA
real-Asn-GTT-26	realtRNA	TATGAACCACTAAGGCGTCG	CGTAGCGTTTTGTACACG	CGTCTCacaccg	GCGCAATCGGCTAGCGCGTT	gttttGAGACG	CACGCTCAAAAAGCGTAC	CACGTAAAGTCTGCTGGTGA	TATGAACCACTAAGGCGTCGCGTAGCGTTTTGTACACGCGTCTCacaccgGCGCAATCGGCTAGCGCGTTgttttGAGACGCACGCTCAAAAAGCGTACCACGTAAAGTCTGCTGGTGA
real-Asn-GTT-27	realtRNA	TATGAACCACTAAGGCGTCG	CGTAGCGTTTTGTACACG	CGTCTCacaccg	GCGTTTGGCTGTTAACTAAA	gttttGAGACG	CACGCTCAAAAAGCGTAC	CACGTAAAGTCTGCTGGTGA	TATGAACCACTAAGGCGTCGCGTAGCGTTTTGTACACGCGTCTCacaccgGCGTTTGGCTGTTAACTAAAgttttGAGACGCACGCTCAAAAAGCGTACCACGTAAAGTCTGCTGGTGA
real-Asn-GTT-28	realtRNA	TATGAACCACTAAGGCGTCG	CGTAGCGTTTTGTACACG	CGTCTCacaccg	TTGGCTGTTAACTAAAAGGT	gttttGAGACG	CACGCTCAAAAAGCGTAC	CACGTAAAGTCTGCTGGTGA	TATGAACCACTAAGGCGTCGCGTAGCGTTTTGTACACGCGTCTCacaccgTTGGCTGTTAACTAAAAGGTgttttGAGACGCACGCTCAAAAAGCGTACCACGTAAAGTCTGCTGGTGA
real-Asn-GTT-29	realtRNA	TATGAACCACTAAGGCGTCG	CGTAGCGTTTTGTACACG	CGTCTCacaccg	GCTGTTAACTAAAAGGTTGG	gttttGAGACG	CACGCTCAAAAAGCGTAC	CACGTAAAGTCTGCTGGTGA	TATGAACCACTAAGGCGTCGCGTAGCGTTTTGTACACGCGTCTCacaccgGCTGTTAACTAAAAGGTTGGgttttGAGACGCACGCTCAAAAAGCGTACCACGTAAAGTCTGCTGGTGA
real-Asn-GTT-30	realtRNA	TATGAACCACTAAGGCGTCG	CGTAGCGTTTTGTACACG	CGTCTCacaccg	GGTGGTTCGAACCCACCCAG	gttttGAGACG	CACGCTCAAAAAGCGTAC	CACGTAAAGTCTGCTGGTGA	TATGAACCACTAAGGCGTCGCGTAGCGTTTTGTACACGCGTCTCacaccgGGTGGTTCGAACCCACCCAGgttttGAGACGCACGCTCAAAAAGCGTACCACGTAAAGTCTGCTGGTGA
real-Asn-GTT-31	realtRNA	TATGAACCACTAAGGCGTCG	CGTAGCGTTTTGTACACG	CGTCTCacaccg	GCTGTTAACTGAAAGGTTAG	gttttGAGACG	CACGCTCAAAAAGCGTAC	CACGTAAAGTCTGCTGGTGA	TATGAACCACTAAGGCGTCGCGTAGCGTTTTGTACACGCGTCTCacaccgGCTGTTAACTGAAAGGTTAGgttttGAGACGCACGCTCAAAAAGCGTACCACGTAAAGTCTGCTGGTGA
real-Asn-GTT-32	realtRNA	TATGAACCACTAAGGCGTCG	CGTAGCGTTTTGTACACG	CGTCTCacaccg	GTTAGTGGTTCGAGCCCACC	gttttGAGACG	CACGCTCAAAAAGCGTAC	CACGTAAAGTCTGCTGGTGA	TATGAACCACTAAGGCGTCGCGTAGCGTTTTGTACACGCGTCTCacaccgGTTAGTGGTTCGAGCCCACCgttttGAGACGCACGCTCAAAAAGCGTACCACGTAAAGTCTGCTGGTGA
real-Asn-GTT-33	realtRNA	TATGAACCACTAAGGCGTCG	CGTAGCGTTTTGTACACG	CGTCTCacaccg	TTAGTGGTTCGAGCCCACCC	gttttGAGACG	CACGCTCAAAAAGCGTAC	CACGTAAAGTCTGCTGGTGA	TATGAACCACTAAGGCGTCGCGTAGCGTTTTGTACACGCGTCTCacaccgTTAGTGGTTCGAGCCCACCCgttttGAGACGCACGCTCAAAAAGCGTACCACGTAAAGTCTGCTGGTGA
real-Asn-GTT-34	realtRNA	TATGAACCACTAAGGCGTCG	CGTAGCGTTTTGTACACG	CGTCTCacaccg	TAGTGGTTCGAGCCCACCCG	gttttGAGACG	CACGCTCAAAAAGCGTAC	CACGTAAAGTCTGCTGGTGA	TATGAACCACTAAGGCGTCGCGTAGCGTTTTGTACACGCGTCTCacaccgTAGTGGTTCGAGCCCACCCGgttttGAGACGCACGCTCAAAAAGCGTACCACGTAAAGTCTGCTGGTGA
real-Asn-GTT-35	realtRNA	TATGAACCACTAAGGCGTCG	CGTAGCGTTTTGTACACG	CGTCTCacaccg	GCTGTTAACTAAAAGGTTGG	gttttGAGACG	CACGCTCAAAAAGCGTAC	CACGTAAAGTCTGCTGGTGA	TATGAACCACTAAGGCGTCGCGTAGCGTTTTGTACACGCGTCTCacaccgGCTGTTAACTAAAAGGTTGGgttttGAGACGCACGCTCAAAAAGCGTACCACGTAAAGTCTGCTGGTGA
real-Asn-GTT-36	realtRNA	TATGAACCACTAAGGCGTCG	CGTAGCGTTTTGTACACG	CGTCTCacaccg	GGCGGTTCGAACCCACCCAG	gttttGAGACG	CACGCTCAAAAAGCGTAC	CACGTAAAGTCTGCTGGTGA	TATGAACCACTAAGGCGTCGCGTAGCGTTTTGTACACGCGTCTCacaccgGGCGGTTCGAACCCACCCAGgttttGAGACGCACGCTCAAAAAGCGTACCACGTAAAGTCTGCTGGTGA
real-Asn-GTT-37	realtRNA	TATGAACCACTAAGGCGTCG	CGTAGCGTTTTGTACACG	CGTCTCacaccg	ACCAAGCTTTCGGTTAACAG	gttttGAGACG	CACGCTCAAAAAGCGTAC	CACGTAAAGTCTGCTGGTGA	TATGAACCACTAAGGCGTCGCGTAGCGTTTTGTACACGCGTCTCacaccgACCAAGCTTTCGGTTAACAGgttttGAGACGCACGCTCAAAAAGCGTACCACGTAAAGTCTGCTGGTGA
real-Asn-GTT-38	realtRNA	TATGAACCACTAAGGCGTCG	CGTAGCGTTTTGTACACG	CGTCTCacaccg	TCCGCTGTTAACCGAAAGCT	gttttGAGACG	CACGCTCAAAAAGCGTAC	CACGTAAAGTCTGCTGGTGA	TATGAACCACTAAGGCGTCGCGTAGCGTTTTGTACACGCGTCTCacaccgTCCGCTGTTAACCGAAAGCTgttttGAGACGCACGCTCAAAAAGCGTACCACGTAAAGTCTGCTGGTGA
real-Asn-GTT-39	realtRNA	TATGAACCACTAAGGCGTCG	CGTAGCGTTTTGTACACG	CGTCTCacaccg	GGCTCGAACCACCAAGCTTT	gttttGAGACG	CACGCTCAAAAAGCGTAC	CACGTAAAGTCTGCTGGTGA	TATGAACCACTAAGGCGTCGCGTAGCGTTTTGTACACGCGTCTCacaccgGGCTCGAACCACCAAGCTTTgttttGAGACGCACGCTCAAAAAGCGTACCACGTAAAGTCTGCTGGTGA
real-Asn-GTT-40	realtRNA	TATGAACCACTAAGGCGTCG	CGTAGCGTTTTGTACACG	CGTCTCacaccg	GCTGTTAACCGAAAGCTTGG	gttttGAGACG	CACGCTCAAAAAGCGTAC	CACGTAAAGTCTGCTGGTGA	TATGAACCACTAAGGCGTCGCGTAGCGTTTTGTACACGCGTCTCacaccgGCTGTTAACCGAAAGCTTGGgttttGAGACGCACGCTCAAAAAGCGTACCACGTAAAGTCTGCTGGTGA
real-Asn-GTT-41	realtRNA	TATGAACCACTAAGGCGTCG	CGTAGCGTTTTGTACACG	CGTCTCacaccg	TTGGCTGTTAACTAAAAAGT	gttttGAGACG	CACGCTCAAAAAGCGTAC	CACGTAAAGTCTGCTGGTGA	TATGAACCACTAAGGCGTCGCGTAGCGTTTTGTACACGCGTCTCacaccgTTGGCTGTTAACTAAAAAGTgttttGAGACGCACGCTCAAAAAGCGTACCACGTAAAGTCTGCTGGTGA
real-Asn-GTT-42	realtRNA	TATGAACCACTAAGGCGTCG	CGTAGCGTTTTGTACACG	CGTCTCacaccg	GCTGTTAACTAAAAAGTTGG	gttttGAGACG	CACGCTCAAAAAGCGTAC	CACGTAAAGTCTGCTGGTGA	TATGAACCACTAAGGCGTCGCGTAGCGTTTTGTACACGCGTCTCacaccgGCTGTTAACTAAAAAGTTGGgttttGAGACGCACGCTCAAAAAGCGTACCACGTAAAGTCTGCTGGTGA
real-Asn-GTT-43	realtRNA	TATGAACCACTAAGGCGTCG	CGTAGCGTTTTGTACACG	CGTCTCacaccg	GGTGGTTCGAACACACCCAG	gttttGAGACG	CACGCTCAAAAAGCGTAC	CACGTAAAGTCTGCTGGTGA	TATGAACCACTAAGGCGTCGCGTAGCGTTTTGTACACGCGTCTCacaccgGGTGGTTCGAACACACCCAGgttttGAGACGCACGCTCAAAAAGCGTACCACGTAAAGTCTGCTGGTGA
real-Asp-GTC-1	realtRNA	TATGAACCACTAAGGCGTCG	CGTAGCGTTTTGTACACG	CGTCTCacaccg	TACTAACCACTATACTAACG	gttttGAGACG	CACGCTCAAAAAGCGTAC	CACGTAAAGTCTGCTGGTGA	TATGAACCACTAAGGCGTCGCGTAGCGTTTTGTACACGCGTCTCacaccgTACTAACCACTATACTAACGgttttGAGACGCACGCTCAAAAAGCGTACCACGTAAAGTCTGCTGGTGA
real-Asp-GTC-2	realtRNA	TATGAACCACTAAGGCGTCG	CGTAGCGTTTTGTACACG	CGTCTCacaccg	GGTCTCCCGCGTGACAGGCG	gttttGAGACG	CACGCTCAAAAAGCGTAC	CACGTAAAGTCTGCTGGTGA	TATGAACCACTAAGGCGTCGCGTAGCGTTTTGTACACGCGTCTCacaccgGGTCTCCCGCGTGACAGGCGgttttGAGACGCACGCTCAAAAAGCGTACCACGTAAAGTCTGCTGGTGA
real-Asp-GTC-3	realtRNA	TATGAACCACTAAGGCGTCG	CGTAGCGTTTTGTACACG	CGTCTCacaccg	CGGTCTCCCGCGTGACAGGC	gttttGAGACG	CACGCTCAAAAAGCGTAC	CACGTAAAGTCTGCTGGTGA	TATGAACCACTAAGGCGTCGCGTAGCGTTTTGTACACGCGTCTCacaccgCGGTCTCCCGCGTGACAGGCgttttGAGACGCACGCTCAAAAAGCGTACCACGTAAAGTCTGCTGGTGA
real-Asp-GTC-4	realtRNA	TATGAACCACTAAGGCGTCG	CGTAGCGTTTTGTACACG	CGTCTCacaccg	CCGGTCTCCCGCGTGACAGG	gttttGAGACG	CACGCTCAAAAAGCGTAC	CACGTAAAGTCTGCTGGTGA	TATGAACCACTAAGGCGTCGCGTAGCGTTTTGTACACGCGTCTCacaccgCCGGTCTCCCGCGTGACAGGgttttGAGACGCACGCTCAAAAAGCGTACCACGTAAAGTCTGCTGGTGA
real-Asp-GTC-5	realtRNA	TATGAACCACTAAGGCGTCG	CGTAGCGTTTTGTACACG	CGTCTCacaccg	TAGTATCCCCGCCTGTCACG	gttttGAGACG	CACGCTCAAAAAGCGTAC	CACGTAAAGTCTGCTGGTGA	TATGAACCACTAAGGCGTCGCGTAGCGTTTTGTACACGCGTCTCacaccgTAGTATCCCCGCCTGTCACGgttttGAGACGCACGCTCAAAAAGCGTACCACGTAAAGTCTGCTGGTGA
real-Asp-GTC-6	realtRNA	TATGAACCACTAAGGCGTCG	CGTAGCGTTTTGTACACG	CGTCTCacaccg	ACCCCGGTCTCCCGCGTGAC	gttttGAGACG	CACGCTCAAAAAGCGTAC	CACGTAAAGTCTGCTGGTGA	TATGAACCACTAAGGCGTCGCGTAGCGTTTTGTACACGCGTCTCacaccgACCCCGGTCTCCCGCGTGACgttttGAGACGCACGCTCAAAAAGCGTACCACGTAAAGTCTGCTGGTGA
real-Asp-GTC-7	realtRNA	TATGAACCACTAAGGCGTCG	CGTAGCGTTTTGTACACG	CGTCTCacaccg	AGTATCCCCGCCTGTCACGC	gttttGAGACG	CACGCTCAAAAAGCGTAC	CACGTAAAGTCTGCTGGTGA	TATGAACCACTAAGGCGTCGCGTAGCGTTTTGTACACGCGTCTCacaccgAGTATCCCCGCCTGTCACGCgttttGAGACGCACGCTCAAAAAGCGTACCACGTAAAGTCTGCTGGTGA
real-Asp-GTC-8	realtRNA	TATGAACCACTAAGGCGTCG	CGTAGCGTTTTGTACACG	CGTCTCacaccg	CGCCTGTCACGCGGGAGACC	gttttGAGACG	CACGCTCAAAAAGCGTAC	CACGTAAAGTCTGCTGGTGA	TATGAACCACTAAGGCGTCGCGTAGCGTTTTGTACACGCGTCTCacaccgCGCCTGTCACGCGGGAGACCgttttGAGACGCACGCTCAAAAAGCGTACCACGTAAAGTCTGCTGGTGA
real-Asp-GTC-9	realtRNA	TATGAACCACTAAGGCGTCG	CGTAGCGTTTTGTACACG	CGTCTCacaccg	GCCTGTCACGCGGGAGACCG	gttttGAGACG	CACGCTCAAAAAGCGTAC	CACGTAAAGTCTGCTGGTGA	TATGAACCACTAAGGCGTCGCGTAGCGTTTTGTACACGCGTCTCacaccgGCCTGTCACGCGGGAGACCGgttttGAGACGCACGCTCAAAAAGCGTACCACGTAAAGTCTGCTGGTGA
real-Asp-GTC-10	realtRNA	TATGAACCACTAAGGCGTCG	CGTAGCGTTTTGTACACG	CGTCTCacaccg	CCCGTCGGGGAATTGAACCC	gttttGAGACG	CACGCTCAAAAAGCGTAC	CACGTAAAGTCTGCTGGTGA	TATGAACCACTAAGGCGTCGCGTAGCGTTTTGTACACGCGTCTCacaccgCCCGTCGGGGAATTGAACCCgttttGAGACGCACGCTCAAAAAGCGTACCACGTAAAGTCTGCTGGTGA
real-Asp-GTC-11	realtRNA	TATGAACCACTAAGGCGTCG	CGTAGCGTTTTGTACACG	CGTCTCacaccg	ACCGGGGTTCAATTCCCCGA	gttttGAGACG	CACGCTCAAAAAGCGTAC	CACGTAAAGTCTGCTGGTGA	TATGAACCACTAAGGCGTCGCGTAGCGTTTTGTACACGCGTCTCacaccgACCGGGGTTCAATTCCCCGAgttttGAGACGCACGCTCAAAAAGCGTACCACGTAAAGTCTGCTGGTGA
real-Asp-GTC-12	realtRNA	TATGAACCACTAAGGCGTCG	CGTAGCGTTTTGTACACG	CGTCTCacaccg	CGGGGTTCAATTCCCCGACG	gttttGAGACG	CACGCTCAAAAAGCGTAC	CACGTAAAGTCTGCTGGTGA	TATGAACCACTAAGGCGTCGCGTAGCGTTTTGTACACGCGTCTCacaccgCGGGGTTCAATTCCCCGACGgttttGAGACGCACGCTCAAAAAGCGTACCACGTAAAGTCTGCTGGTGA
real-Asp-GTC-13	realtRNA	TATGAACCACTAAGGCGTCG	CGTAGCGTTTTGTACACG	CGTCTCacaccg	TACTCACCACTATACTAACG	gttttGAGACG	CACGCTCAAAAAGCGTAC	CACGTAAAGTCTGCTGGTGA	TATGAACCACTAAGGCGTCGCGTAGCGTTTTGTACACGCGTCTCacaccgTACTCACCACTATACTAACGgttttGAGACGCACGCTCAAAAAGCGTACCACGTAAAGTCTGCTGGTGA
real-Asp-GTC-14	realtRNA	TATGAACCACTAAGGCGTCG	CGTAGCGTTTTGTACACG	CGTCTCacaccg	GAGTATCCCCGCCTGTCACG	gttttGAGACG	CACGCTCAAAAAGCGTAC	CACGTAAAGTCTGCTGGTGA	TATGAACCACTAAGGCGTCGCGTAGCGTTTTGTACACGCGTCTCacaccgGAGTATCCCCGCCTGTCACGgttttGAGACGCACGCTCAAAAAGCGTACCACGTAAAGTCTGCTGGTGA
real-Asp-GTC-15	realtRNA	TATGAACCACTAAGGCGTCG	CGTAGCGTTTTGTACACG	CGTCTCacaccg	CCCGTCGGGGAATCGAACCC	gttttGAGACG	CACGCTCAAAAAGCGTAC	CACGTAAAGTCTGCTGGTGA	TATGAACCACTAAGGCGTCGCGTAGCGTTTTGTACACGCGTCTCacaccgCCCGTCGGGGAATCGAACCCgttttGAGACGCACGCTCAAAAAGCGTACCACGTAAAGTCTGCTGGTGA
real-Asp-GTC-16	realtRNA	TATGAACCACTAAGGCGTCG	CGTAGCGTTTTGTACACG	CGTCTCacaccg	ACCGGGGTTCGATTCCCCGA	gttttGAGACG	CACGCTCAAAAAGCGTAC	CACGTAAAGTCTGCTGGTGA	TATGAACCACTAAGGCGTCGCGTAGCGTTTTGTACACGCGTCTCacaccgACCGGGGTTCGATTCCCCGAgttttGAGACGCACGCTCAAAAAGCGTACCACGTAAAGTCTGCTGGTGA
real-Asp-GTC-17	realtRNA	TATGAACCACTAAGGCGTCG	CGTAGCGTTTTGTACACG	CGTCTCacaccg	CGGGGTTCGATTCCCCGACG	gttttGAGACG	CACGCTCAAAAAGCGTAC	CACGTAAAGTCTGCTGGTGA	TATGAACCACTAAGGCGTCGCGTAGCGTTTTGTACACGCGTCTCacaccgCGGGGTTCGATTCCCCGACGgttttGAGACGCACGCTCAAAAAGCGTACCACGTAAAGTCTGCTGGTGA
real-Asp-GTC-18	realtRNA	TATGAACCACTAAGGCGTCG	CGTAGCGTTTTGTACACG	CGTCTCacaccg	CACTCACCACTATACTAACG	gttttGAGACG	CACGCTCAAAAAGCGTAC	CACGTAAAGTCTGCTGGTGA	TATGAACCACTAAGGCGTCGCGTAGCGTTTTGTACACGCGTCTCacaccgCACTCACCACTATACTAACGgttttGAGACGCACGCTCAAAAAGCGTACCACGTAAAGTCTGCTGGTGA
real-Asp-GTC-19	realtRNA	TATGAACCACTAAGGCGTCG	CGTAGCGTTTTGTACACG	CGTCTCacaccg	GGTCTCCCGCGTGACAGACG	gttttGAGACG	CACGCTCAAAAAGCGTAC	CACGTAAAGTCTGCTGGTGA	TATGAACCACTAAGGCGTCGCGTAGCGTTTTGTACACGCGTCTCacaccgGGTCTCCCGCGTGACAGACGgttttGAGACGCACGCTCAAAAAGCGTACCACGTAAAGTCTGCTGGTGA
real-Asp-GTC-20	realtRNA	TATGAACCACTAAGGCGTCG	CGTAGCGTTTTGTACACG	CGTCTCacaccg	CGGTCTCCCGCGTGACAGAC	gttttGAGACG	CACGCTCAAAAAGCGTAC	CACGTAAAGTCTGCTGGTGA	TATGAACCACTAAGGCGTCGCGTAGCGTTTTGTACACGCGTCTCacaccgCGGTCTCCCGCGTGACAGACgttttGAGACGCACGCTCAAAAAGCGTACCACGTAAAGTCTGCTGGTGA
real-Asp-GTC-21	realtRNA	TATGAACCACTAAGGCGTCG	CGTAGCGTTTTGTACACG	CGTCTCacaccg	CCGGTCTCCCGCGTGACAGA	gttttGAGACG	CACGCTCAAAAAGCGTAC	CACGTAAAGTCTGCTGGTGA	TATGAACCACTAAGGCGTCGCGTAGCGTTTTGTACACGCGTCTCacaccgCCGGTCTCCCGCGTGACAGAgttttGAGACGCACGCTCAAAAAGCGTACCACGTAAAGTCTGCTGGTGA
real-Asp-GTC-22	realtRNA	TATGAACCACTAAGGCGTCG	CGTAGCGTTTTGTACACG	CGTCTCacaccg	GAGTGTCCCCGTCTGTCACG	gttttGAGACG	CACGCTCAAAAAGCGTAC	CACGTAAAGTCTGCTGGTGA	TATGAACCACTAAGGCGTCGCGTAGCGTTTTGTACACGCGTCTCacaccgGAGTGTCCCCGTCTGTCACGgttttGAGACGCACGCTCAAAAAGCGTACCACGTAAAGTCTGCTGGTGA
real-Asp-GTC-23	realtRNA	TATGAACCACTAAGGCGTCG	CGTAGCGTTTTGTACACG	CGTCTCacaccg	AGTGTCCCCGTCTGTCACGC	gttttGAGACG	CACGCTCAAAAAGCGTAC	CACGTAAAGTCTGCTGGTGA	TATGAACCACTAAGGCGTCGCGTAGCGTTTTGTACACGCGTCTCacaccgAGTGTCCCCGTCTGTCACGCgttttGAGACGCACGCTCAAAAAGCGTACCACGTAAAGTCTGCTGGTGA
real-Asp-GTC-24	realtRNA	TATGAACCACTAAGGCGTCG	CGTAGCGTTTTGTACACG	CGTCTCacaccg	CGTCTGTCACGCGGGAGACC	gttttGAGACG	CACGCTCAAAAAGCGTAC	CACGTAAAGTCTGCTGGTGA	TATGAACCACTAAGGCGTCGCGTAGCGTTTTGTACACGCGTCTCacaccgCGTCTGTCACGCGGGAGACCgttttGAGACGCACGCTCAAAAAGCGTACCACGTAAAGTCTGCTGGTGA
real-Asp-GTC-25	realtRNA	TATGAACCACTAAGGCGTCG	CGTAGCGTTTTGTACACG	CGTCTCacaccg	GTCTGTCACGCGGGAGACCG	gttttGAGACG	CACGCTCAAAAAGCGTAC	CACGTAAAGTCTGCTGGTGA	TATGAACCACTAAGGCGTCGCGTAGCGTTTTGTACACGCGTCTCacaccgGTCTGTCACGCGGGAGACCGgttttGAGACGCACGCTCAAAAAGCGTACCACGTAAAGTCTGCTGGTGA
real-Cys-GCA-1	realtRNA	TATGAACCACTAAGGCGTCG	CGTAGCGTTTTGTACACG	CGTCTCacaccg	GCATTTGACTGCAGATCAAG	gttttGAGACG	CACGCTCAAAAAGCGTAC	CACGTAAAGTCTGCTGGTGA	TATGAACCACTAAGGCGTCGCGTAGCGTTTTGTACACGCGTCTCacaccgGCATTTGACTGCAGATCAAGgttttGAGACGCACGCTCAAAAAGCGTACCACGTAAAGTCTGCTGGTGA
real-Cys-GCA-2	realtRNA	TATGAACCACTAAGGCGTCG	CGTAGCGTTTTGTACACG	CGTCTCacaccg	ACTGCAGATCAAGAGGTCCC	gttttGAGACG	CACGCTCAAAAAGCGTAC	CACGTAAAGTCTGCTGGTGA	TATGAACCACTAAGGCGTCGCGTAGCGTTTTGTACACGCGTCTCacaccgACTGCAGATCAAGAGGTCCCgttttGAGACGCACGCTCAAAAAGCGTACCACGTAAAGTCTGCTGGTGA
real-Cys-GCA-3	realtRNA	TATGAACCACTAAGGCGTCG	CGTAGCGTTTTGTACACG	CGTCTCacaccg	GGGCACCTGGATTTGAACCA	gttttGAGACG	CACGCTCAAAAAGCGTAC	CACGTAAAGTCTGCTGGTGA	TATGAACCACTAAGGCGTCGCGTAGCGTTTTGTACACGCGTCTCacaccgGGGCACCTGGATTTGAACCAgttttGAGACGCACGCTCAAAAAGCGTACCACGTAAAGTCTGCTGGTGA
real-Cys-GCA-4	realtRNA	TATGAACCACTAAGGCGTCG	CGTAGCGTTTTGTACACG	CGTCTCacaccg	GGGGCACCTGGATTTGAACC	gttttGAGACG	CACGCTCAAAAAGCGTAC	CACGTAAAGTCTGCTGGTGA	TATGAACCACTAAGGCGTCGCGTAGCGTTTTGTACACGCGTCTCacaccgGGGGCACCTGGATTTGAACCgttttGAGACGCACGCTCAAAAAGCGTACCACGTAAAGTCTGCTGGTGA
real-Cys-GCA-5	realtRNA	TATGAACCACTAAGGCGTCG	CGTAGCGTTTTGTACACG	CGTCTCacaccg	GAGGTCCCTGGTTCAAATCC	gttttGAGACG	CACGCTCAAAAAGCGTAC	CACGTAAAGTCTGCTGGTGA	TATGAACCACTAAGGCGTCGCGTAGCGTTTTGTACACGCGTCTCacaccgGAGGTCCCTGGTTCAAATCCgttttGAGACGCACGCTCAAAAAGCGTACCACGTAAAGTCTGCTGGTGA
real-Cys-GCA-6	realtRNA	TATGAACCACTAAGGCGTCG	CGTAGCGTTTTGTACACG	CGTCTCacaccg	ACTGCAGATCAAGAGGTCCC	gttttGAGACG	CACGCTCAAAAAGCGTAC	CACGTAAAGTCTGCTGGTGA	TATGAACCACTAAGGCGTCGCGTAGCGTTTTGTACACGCGTCTCacaccgACTGCAGATCAAGAGGTCCCgttttGAGACGCACGCTCAAAAAGCGTACCACGTAAAGTCTGCTGGTGA
real-Cys-GCA-7	realtRNA	TATGAACCACTAAGGCGTCG	CGTAGCGTTTTGTACACG	CGTCTCacaccg	GGGCACCCGGATTTGAACCG	gttttGAGACG	CACGCTCAAAAAGCGTAC	CACGTAAAGTCTGCTGGTGA	TATGAACCACTAAGGCGTCGCGTAGCGTTTTGTACACGCGTCTCacaccgGGGCACCCGGATTTGAACCGgttttGAGACGCACGCTCAAAAAGCGTACCACGTAAAGTCTGCTGGTGA
real-Cys-GCA-8	realtRNA	TATGAACCACTAAGGCGTCG	CGTAGCGTTTTGTACACG	CGTCTCacaccg	GGGGCACCCGGATTTGAACC	gttttGAGACG	CACGCTCAAAAAGCGTAC	CACGTAAAGTCTGCTGGTGA	TATGAACCACTAAGGCGTCGCGTAGCGTTTTGTACACGCGTCTCacaccgGGGGCACCCGGATTTGAACCgttttGAGACGCACGCTCAAAAAGCGTACCACGTAAAGTCTGCTGGTGA
real-Cys-GCA-9	realtRNA	TATGAACCACTAAGGCGTCG	CGTAGCGTTTTGTACACG	CGTCTCacaccg	GGGGGCACCCGGATTTGAAC	gttttGAGACG	CACGCTCAAAAAGCGTAC	CACGTAAAGTCTGCTGGTGA	TATGAACCACTAAGGCGTCGCGTAGCGTTTTGTACACGCGTCTCacaccgGGGGGCACCCGGATTTGAACgttttGAGACGCACGCTCAAAAAGCGTACCACGTAAAGTCTGCTGGTGA
real-Cys-GCA-10	realtRNA	TATGAACCACTAAGGCGTCG	CGTAGCGTTTTGTACACG	CGTCTCacaccg	AGAGGTCCCCGGTTCAAATC	gttttGAGACG	CACGCTCAAAAAGCGTAC	CACGTAAAGTCTGCTGGTGA	TATGAACCACTAAGGCGTCGCGTAGCGTTTTGTACACGCGTCTCacaccgAGAGGTCCCCGGTTCAAATCgttttGAGACGCACGCTCAAAAAGCGTACCACGTAAAGTCTGCTGGTGA
real-Cys-GCA-11	realtRNA	TATGAACCACTAAGGCGTCG	CGTAGCGTTTTGTACACG	CGTCTCacaccg	GAGGTCCCCGGTTCAAATCC	gttttGAGACG	CACGCTCAAAAAGCGTAC	CACGTAAAGTCTGCTGGTGA	TATGAACCACTAAGGCGTCGCGTAGCGTTTTGTACACGCGTCTCacaccgGAGGTCCCCGGTTCAAATCCgttttGAGACGCACGCTCAAAAAGCGTACCACGTAAAGTCTGCTGGTGA
real-Cys-GCA-12	realtRNA	TATGAACCACTAAGGCGTCG	CGTAGCGTTTTGTACACG	CGTCTCacaccg	GCACTTGACTGCAGATCAAG	gttttGAGACG	CACGCTCAAAAAGCGTAC	CACGTAAAGTCTGCTGGTGA	TATGAACCACTAAGGCGTCGCGTAGCGTTTTGTACACGCGTCTCacaccgGCACTTGACTGCAGATCAAGgttttGAGACGCACGCTCAAAAAGCGTACCACGTAAAGTCTGCTGGTGA
real-Cys-GCA-13	realtRNA	TATGAACCACTAAGGCGTCG	CGTAGCGTTTTGTACACG	CGTCTCacaccg	GGGCACCCGGATTTGAACCA	gttttGAGACG	CACGCTCAAAAAGCGTAC	CACGTAAAGTCTGCTGGTGA	TATGAACCACTAAGGCGTCGCGTAGCGTTTTGTACACGCGTCTCacaccgGGGCACCCGGATTTGAACCAgttttGAGACGCACGCTCAAAAAGCGTACCACGTAAAGTCTGCTGGTGA
real-Cys-GCA-14	realtRNA	TATGAACCACTAAGGCGTCG	CGTAGCGTTTTGTACACG	CGTCTCacaccg	GGGGCACCCGGATTTGAACC	gttttGAGACG	CACGCTCAAAAAGCGTAC	CACGTAAAGTCTGCTGGTGA	TATGAACCACTAAGGCGTCGCGTAGCGTTTTGTACACGCGTCTCacaccgGGGGCACCCGGATTTGAACCgttttGAGACGCACGCTCAAAAAGCGTACCACGTAAAGTCTGCTGGTGA
real-Cys-GCA-15	realtRNA	TATGAACCACTAAGGCGTCG	CGTAGCGTTTTGTACACG	CGTCTCacaccg	AGAGGTCCCTGGTTCAAATC	gttttGAGACG	CACGCTCAAAAAGCGTAC	CACGTAAAGTCTGCTGGTGA	TATGAACCACTAAGGCGTCGCGTAGCGTTTTGTACACGCGTCTCacaccgAGAGGTCCCTGGTTCAAATCgttttGAGACGCACGCTCAAAAAGCGTACCACGTAAAGTCTGCTGGTGA
real-Cys-GCA-16	realtRNA	TATGAACCACTAAGGCGTCG	CGTAGCGTTTTGTACACG	CGTCTCacaccg	GAGGTCCCTGGTTCAAATCC	gttttGAGACG	CACGCTCAAAAAGCGTAC	CACGTAAAGTCTGCTGGTGA	TATGAACCACTAAGGCGTCGCGTAGCGTTTTGTACACGCGTCTCacaccgGAGGTCCCTGGTTCAAATCCgttttGAGACGCACGCTCAAAAAGCGTACCACGTAAAGTCTGCTGGTGA
real-Cys-GCA-17	realtRNA	TATGAACCACTAAGGCGTCG	CGTAGCGTTTTGTACACG	CGTCTCacaccg	GCATTTGACTGCAGATCAAA	gttttGAGACG	CACGCTCAAAAAGCGTAC	CACGTAAAGTCTGCTGGTGA	TATGAACCACTAAGGCGTCGCGTAGCGTTTTGTACACGCGTCTCacaccgGCATTTGACTGCAGATCAAAgttttGAGACGCACGCTCAAAAAGCGTACCACGTAAAGTCTGCTGGTGA
real-Cys-GCA-18	realtRNA	TATGAACCACTAAGGCGTCG	CGTAGCGTTTTGTACACG	CGTCTCacaccg	ACTGCAGATCAAAAGGTCCC	gttttGAGACG	CACGCTCAAAAAGCGTAC	CACGTAAAGTCTGCTGGTGA	TATGAACCACTAAGGCGTCGCGTAGCGTTTTGTACACGCGTCTCacaccgACTGCAGATCAAAAGGTCCCgttttGAGACGCACGCTCAAAAAGCGTACCACGTAAAGTCTGCTGGTGA
real-Cys-GCA-19	realtRNA	TATGAACCACTAAGGCGTCG	CGTAGCGTTTTGTACACG	CGTCTCacaccg	AAGGTCCCTGGTTCAAATCC	gttttGAGACG	CACGCTCAAAAAGCGTAC	CACGTAAAGTCTGCTGGTGA	TATGAACCACTAAGGCGTCGCGTAGCGTTTTGTACACGCGTCTCacaccgAAGGTCCCTGGTTCAAATCCgttttGAGACGCACGCTCAAAAAGCGTACCACGTAAAGTCTGCTGGTGA
real-Cys-GCA-20	realtRNA	TATGAACCACTAAGGCGTCG	CGTAGCGTTTTGTACACG	CGTCTCacaccg	GGGCACCCAGATTTGAACTG	gttttGAGACG	CACGCTCAAAAAGCGTAC	CACGTAAAGTCTGCTGGTGA	TATGAACCACTAAGGCGTCGCGTAGCGTTTTGTACACGCGTCTCacaccgGGGCACCCAGATTTGAACTGgttttGAGACGCACGCTCAAAAAGCGTACCACGTAAAGTCTGCTGGTGA
real-Cys-GCA-21	realtRNA	TATGAACCACTAAGGCGTCG	CGTAGCGTTTTGTACACG	CGTCTCacaccg	GGGGCACCCAGATTTGAACT	gttttGAGACG	CACGCTCAAAAAGCGTAC	CACGTAAAGTCTGCTGGTGA	TATGAACCACTAAGGCGTCGCGTAGCGTTTTGTACACGCGTCTCacaccgGGGGCACCCAGATTTGAACTgttttGAGACGCACGCTCAAAAAGCGTACCACGTAAAGTCTGCTGGTGA
real-Cys-GCA-22	realtRNA	TATGAACCACTAAGGCGTCG	CGTAGCGTTTTGTACACG	CGTCTCacaccg	GGGGGCACCCAGATTTGAAC	gttttGAGACG	CACGCTCAAAAAGCGTAC	CACGTAAAGTCTGCTGGTGA	TATGAACCACTAAGGCGTCGCGTAGCGTTTTGTACACGCGTCTCacaccgGGGGGCACCCAGATTTGAACgttttGAGACGCACGCTCAAAAAGCGTACCACGTAAAGTCTGCTGGTGA
real-Cys-GCA-23	realtRNA	TATGAACCACTAAGGCGTCG	CGTAGCGTTTTGTACACG	CGTCTCacaccg	AGAGGTCCCCAGTTCAAATC	gttttGAGACG	CACGCTCAAAAAGCGTAC	CACGTAAAGTCTGCTGGTGA	TATGAACCACTAAGGCGTCGCGTAGCGTTTTGTACACGCGTCTCacaccgAGAGGTCCCCAGTTCAAATCgttttGAGACGCACGCTCAAAAAGCGTACCACGTAAAGTCTGCTGGTGA
real-Cys-GCA-24	realtRNA	TATGAACCACTAAGGCGTCG	CGTAGCGTTTTGTACACG	CGTCTCacaccg	GAGGTCCCCAGTTCAAATCT	gttttGAGACG	CACGCTCAAAAAGCGTAC	CACGTAAAGTCTGCTGGTGA	TATGAACCACTAAGGCGTCGCGTAGCGTTTTGTACACGCGTCTCacaccgGAGGTCCCCAGTTCAAATCTgttttGAGACGCACGCTCAAAAAGCGTACCACGTAAAGTCTGCTGGTGA
real-Cys-GCA-25	realtRNA	TATGAACCACTAAGGCGTCG	CGTAGCGTTTTGTACACG	CGTCTCacaccg	ACTGCAGATCAAGAAGTCCC	gttttGAGACG	CACGCTCAAAAAGCGTAC	CACGTAAAGTCTGCTGGTGA	TATGAACCACTAAGGCGTCGCGTAGCGTTTTGTACACGCGTCTCacaccgACTGCAGATCAAGAAGTCCCgttttGAGACGCACGCTCAAAAAGCGTACCACGTAAAGTCTGCTGGTGA
real-Cys-GCA-26	realtRNA	TATGAACCACTAAGGCGTCG	CGTAGCGTTTTGTACACG	CGTCTCacaccg	AGAAGTCCCCGGTTCAAATC	gttttGAGACG	CACGCTCAAAAAGCGTAC	CACGTAAAGTCTGCTGGTGA	TATGAACCACTAAGGCGTCGCGTAGCGTTTTGTACACGCGTCTCacaccgAGAAGTCCCCGGTTCAAATCgttttGAGACGCACGCTCAAAAAGCGTACCACGTAAAGTCTGCTGGTGA
real-Cys-GCA-27	realtRNA	TATGAACCACTAAGGCGTCG	CGTAGCGTTTTGTACACG	CGTCTCacaccg	GAAGTCCCCGGTTCAAATCC	gttttGAGACG	CACGCTCAAAAAGCGTAC	CACGTAAAGTCTGCTGGTGA	TATGAACCACTAAGGCGTCGCGTAGCGTTTTGTACACGCGTCTCacaccgGAAGTCCCCGGTTCAAATCCgttttGAGACGCACGCTCAAAAAGCGTACCACGTAAAGTCTGCTGGTGA
real-Cys-GCA-28	realtRNA	TATGAACCACTAAGGCGTCG	CGTAGCGTTTTGTACACG	CGTCTCacaccg	ACTGCAGATCAAGAGGTCTC	gttttGAGACG	CACGCTCAAAAAGCGTAC	CACGTAAAGTCTGCTGGTGA	TATGAACCACTAAGGCGTCGCGTAGCGTTTTGTACACGCGTCTCacaccgACTGCAGATCAAGAGGTCTCgttttGAGACGCACGCTCAAAAAGCGTACCACGTAAAGTCTGCTGGTGA
real-Cys-GCA-29	realtRNA	TATGAACCACTAAGGCGTCG	CGTAGCGTTTTGTACACG	CGTCTCacaccg	GAGGTCTCTGGTTCAAATCC	gttttGAGACG	CACGCTCAAAAAGCGTAC	CACGTAAAGTCTGCTGGTGA	TATGAACCACTAAGGCGTCGCGTAGCGTTTTGTACACGCGTCTCacaccgGAGGTCTCTGGTTCAAATCCgttttGAGACGCACGCTCAAAAAGCGTACCACGTAAAGTCTGCTGGTGA
real-Cys-GCA-30	realtRNA	TATGAACCACTAAGGCGTCG	CGTAGCGTTTTGTACACG	CGTCTCacaccg	ACTGCAGATCAAGAAGTCCT	gttttGAGACG	CACGCTCAAAAAGCGTAC	CACGTAAAGTCTGCTGGTGA	TATGAACCACTAAGGCGTCGCGTAGCGTTTTGTACACGCGTCTCacaccgACTGCAGATCAAGAAGTCCTgttttGAGACGCACGCTCAAAAAGCGTACCACGTAAAGTCTGCTGGTGA
real-Cys-GCA-31	realtRNA	TATGAACCACTAAGGCGTCG	CGTAGCGTTTTGTACACG	CGTCTCacaccg	GGGCACCTGGATTTGAACCA	gttttGAGACG	CACGCTCAAAAAGCGTAC	CACGTAAAGTCTGCTGGTGA	TATGAACCACTAAGGCGTCGCGTAGCGTTTTGTACACGCGTCTCacaccgGGGCACCTGGATTTGAACCAgttttGAGACGCACGCTCAAAAAGCGTACCACGTAAAGTCTGCTGGTGA
real-Cys-GCA-32	realtRNA	TATGAACCACTAAGGCGTCG	CGTAGCGTTTTGTACACG	CGTCTCacaccg	GAAGTCCTTGGTTCAAATCC	gttttGAGACG	CACGCTCAAAAAGCGTAC	CACGTAAAGTCTGCTGGTGA	TATGAACCACTAAGGCGTCGCGTAGCGTTTTGTACACGCGTCTCacaccgGAAGTCCTTGGTTCAAATCCgttttGAGACGCACGCTCAAAAAGCGTACCACGTAAAGTCTGCTGGTGA
real-Cys-GCA-33	realtRNA	TATGAACCACTAAGGCGTCG	CGTAGCGTTTTGTACACG	CGTCTCacaccg	GCATTTGACTGCAAATCAAG	gttttGAGACG	CACGCTCAAAAAGCGTAC	CACGTAAAGTCTGCTGGTGA	TATGAACCACTAAGGCGTCGCGTAGCGTTTTGTACACGCGTCTCacaccgGCATTTGACTGCAAATCAAGgttttGAGACGCACGCTCAAAAAGCGTACCACGTAAAGTCTGCTGGTGA
real-Cys-GCA-34	realtRNA	TATGAACCACTAAGGCGTCG	CGTAGCGTTTTGTACACG	CGTCTCacaccg	GGGCACCTGGATTTGAATCA	gttttGAGACG	CACGCTCAAAAAGCGTAC	CACGTAAAGTCTGCTGGTGA	TATGAACCACTAAGGCGTCGCGTAGCGTTTTGTACACGCGTCTCacaccgGGGCACCTGGATTTGAATCAgttttGAGACGCACGCTCAAAAAGCGTACCACGTAAAGTCTGCTGGTGA
real-Cys-GCA-35	realtRNA	TATGAACCACTAAGGCGTCG	CGTAGCGTTTTGTACACG	CGTCTCacaccg	GGGGCACCTGGATTTGAATC	gttttGAGACG	CACGCTCAAAAAGCGTAC	CACGTAAAGTCTGCTGGTGA	TATGAACCACTAAGGCGTCGCGTAGCGTTTTGTACACGCGTCTCacaccgGGGGCACCTGGATTTGAATCgttttGAGACGCACGCTCAAAAAGCGTACCACGTAAAGTCTGCTGGTGA
real-Cys-GCA-36	realtRNA	TATGAACCACTAAGGCGTCG	CGTAGCGTTTTGTACACG	CGTCTCacaccg	GAGGTCCCTGATTCAAATCC	gttttGAGACG	CACGCTCAAAAAGCGTAC	CACGTAAAGTCTGCTGGTGA	TATGAACCACTAAGGCGTCGCGTAGCGTTTTGTACACGCGTCTCacaccgGAGGTCCCTGATTCAAATCCgttttGAGACGCACGCTCAAAAAGCGTACCACGTAAAGTCTGCTGGTGA
real-Cys-GCA-37	realtRNA	TATGAACCACTAAGGCGTCG	CGTAGCGTTTTGTACACG	CGTCTCacaccg	GGGCACCCAGATTTGAACCG	gttttGAGACG	CACGCTCAAAAAGCGTAC	CACGTAAAGTCTGCTGGTGA	TATGAACCACTAAGGCGTCGCGTAGCGTTTTGTACACGCGTCTCacaccgGGGCACCCAGATTTGAACCGgttttGAGACGCACGCTCAAAAAGCGTACCACGTAAAGTCTGCTGGTGA
real-Cys-GCA-38	realtRNA	TATGAACCACTAAGGCGTCG	CGTAGCGTTTTGTACACG	CGTCTCacaccg	GGGGCACCCAGATTTGAACC	gttttGAGACG	CACGCTCAAAAAGCGTAC	CACGTAAAGTCTGCTGGTGA	TATGAACCACTAAGGCGTCGCGTAGCGTTTTGTACACGCGTCTCacaccgGGGGCACCCAGATTTGAACCgttttGAGACGCACGCTCAAAAAGCGTACCACGTAAAGTCTGCTGGTGA
real-Cys-GCA-39	realtRNA	TATGAACCACTAAGGCGTCG	CGTAGCGTTTTGTACACG	CGTCTCacaccg	GGGGGCACCCAGATTTGAAC	gttttGAGACG	CACGCTCAAAAAGCGTAC	CACGTAAAGTCTGCTGGTGA	TATGAACCACTAAGGCGTCGCGTAGCGTTTTGTACACGCGTCTCacaccgGGGGGCACCCAGATTTGAACgttttGAGACGCACGCTCAAAAAGCGTACCACGTAAAGTCTGCTGGTGA
real-Cys-GCA-40	realtRNA	TATGAACCACTAAGGCGTCG	CGTAGCGTTTTGTACACG	CGTCTCacaccg	AGAGGTCCCCGGTTCAAATC	gttttGAGACG	CACGCTCAAAAAGCGTAC	CACGTAAAGTCTGCTGGTGA	TATGAACCACTAAGGCGTCGCGTAGCGTTTTGTACACGCGTCTCacaccgAGAGGTCCCCGGTTCAAATCgttttGAGACGCACGCTCAAAAAGCGTACCACGTAAAGTCTGCTGGTGA
real-Cys-GCA-41	realtRNA	TATGAACCACTAAGGCGTCG	CGTAGCGTTTTGTACACG	CGTCTCacaccg	GAGGTCCCCGGTTCAAATCT	gttttGAGACG	CACGCTCAAAAAGCGTAC	CACGTAAAGTCTGCTGGTGA	TATGAACCACTAAGGCGTCGCGTAGCGTTTTGTACACGCGTCTCacaccgGAGGTCCCCGGTTCAAATCTgttttGAGACGCACGCTCAAAAAGCGTACCACGTAAAGTCTGCTGGTGA
real-Cys-GCA-42	realtRNA	TATGAACCACTAAGGCGTCG	CGTAGCGTTTTGTACACG	CGTCTCacaccg	TGGGCACCCAGATTTGAACT	gttttGAGACG	CACGCTCAAAAAGCGTAC	CACGTAAAGTCTGCTGGTGA	TATGAACCACTAAGGCGTCGCGTAGCGTTTTGTACACGCGTCTCacaccgTGGGCACCCAGATTTGAACTgttttGAGACGCACGCTCAAAAAGCGTACCACGTAAAGTCTGCTGGTGA
real-Cys-GCA-43	realtRNA	TATGAACCACTAAGGCGTCG	CGTAGCGTTTTGTACACG	CGTCTCacaccg	GAGTAACCGGATTTGAACCG	gttttGAGACG	CACGCTCAAAAAGCGTAC	CACGTAAAGTCTGCTGGTGA	TATGAACCACTAAGGCGTCGCGTAGCGTTTTGTACACGCGTCTCacaccgGAGTAACCGGATTTGAACCGgttttGAGACGCACGCTCAAAAAGCGTACCACGTAAAGTCTGCTGGTGA
real-Cys-GCA-44	realtRNA	TATGAACCACTAAGGCGTCG	CGTAGCGTTTTGTACACG	CGTCTCacaccg	GGAGTAACCGGATTTGAACC	gttttGAGACG	CACGCTCAAAAAGCGTAC	CACGTAAAGTCTGCTGGTGA	TATGAACCACTAAGGCGTCGCGTAGCGTTTTGTACACGCGTCTCacaccgGGAGTAACCGGATTTGAACCgttttGAGACGCACGCTCAAAAAGCGTACCACGTAAAGTCTGCTGGTGA
real-Cys-GCA-45	realtRNA	TATGAACCACTAAGGCGTCG	CGTAGCGTTTTGTACACG	CGTCTCacaccg	GGGAGTAACCGGATTTGAAC	gttttGAGACG	CACGCTCAAAAAGCGTAC	CACGTAAAGTCTGCTGGTGA	TATGAACCACTAAGGCGTCGCGTAGCGTTTTGTACACGCGTCTCacaccgGGGAGTAACCGGATTTGAACgttttGAGACGCACGCTCAAAAAGCGTACCACGTAAAGTCTGCTGGTGA
real-Gln-CTG-1	realtRNA	TATGAACCACTAAGGCGTCG	CGTAGCGTTTTGTACACG	CGTCTCacaccg	TGGTGTAATGGTTAGCACTC	gttttGAGACG	CACGCTCAAAAAGCGTAC	CACGTAAAGTCTGCTGGTGA	TATGAACCACTAAGGCGTCGCGTAGCGTTTTGTACACGCGTCTCacaccgTGGTGTAATGGTTAGCACTCgttttGAGACGCACGCTCAAAAAGCGTACCACGTAAAGTCTGCTGGTGA
real-Gln-CTG-2	realtRNA	TATGAACCACTAAGGCGTCG	CGTAGCGTTTTGTACACG	CGTCTCacaccg	GAGATTTGAACTCGGATCGC	gttttGAGACG	CACGCTCAAAAAGCGTAC	CACGTAAAGTCTGCTGGTGA	TATGAACCACTAAGGCGTCGCGTAGCGTTTTGTACACGCGTCTCacaccgGAGATTTGAACTCGGATCGCgttttGAGACGCACGCTCAAAAAGCGTACCACGTAAAGTCTGCTGGTGA
real-Gln-CTG-3	realtRNA	TATGAACCACTAAGGCGTCG	CGTAGCGTTTTGTACACG	CGTCTCacaccg	GTTCCACCGAGATTTGAACT	gttttGAGACG	CACGCTCAAAAAGCGTAC	CACGTAAAGTCTGCTGGTGA	TATGAACCACTAAGGCGTCGCGTAGCGTTTTGTACACGCGTCTCacaccgGTTCCACCGAGATTTGAACTgttttGAGACGCACGCTCAAAAAGCGTACCACGTAAAGTCTGCTGGTGA
real-Gln-CTG-4	realtRNA	TATGAACCACTAAGGCGTCG	CGTAGCGTTTTGTACACG	CGTCTCacaccg	AGCGATCCGAGTTCAAATCT	gttttGAGACG	CACGCTCAAAAAGCGTAC	CACGTAAAGTCTGCTGGTGA	TATGAACCACTAAGGCGTCGCGTAGCGTTTTGTACACGCGTCTCacaccgAGCGATCCGAGTTCAAATCTgttttGAGACGCACGCTCAAAAAGCGTACCACGTAAAGTCTGCTGGTGA
real-Gln-CTG-5	realtRNA	TATGAACCACTAAGGCGTCG	CGTAGCGTTTTGTACACG	CGTCTCacaccg	GAGACTTGAACTCGGATCGC	gttttGAGACG	CACGCTCAAAAAGCGTAC	CACGTAAAGTCTGCTGGTGA	TATGAACCACTAAGGCGTCGCGTAGCGTTTTGTACACGCGTCTCacaccgGAGACTTGAACTCGGATCGCgttttGAGACGCACGCTCAAAAAGCGTACCACGTAAAGTCTGCTGGTGA
real-Gln-CTG-6	realtRNA	TATGAACCACTAAGGCGTCG	CGTAGCGTTTTGTACACG	CGTCTCacaccg	GTTCCACCGAGACTTGAACT	gttttGAGACG	CACGCTCAAAAAGCGTAC	CACGTAAAGTCTGCTGGTGA	TATGAACCACTAAGGCGTCGCGTAGCGTTTTGTACACGCGTCTCacaccgGTTCCACCGAGACTTGAACTgttttGAGACGCACGCTCAAAAAGCGTACCACGTAAAGTCTGCTGGTGA
real-Gln-CTG-7	realtRNA	TATGAACCACTAAGGCGTCG	CGTAGCGTTTTGTACACG	CGTCTCacaccg	GATCCGAGTTCAAGTCTCGG	gttttGAGACG	CACGCTCAAAAAGCGTAC	CACGTAAAGTCTGCTGGTGA	TATGAACCACTAAGGCGTCGCGTAGCGTTTTGTACACGCGTCTCacaccgGATCCGAGTTCAAGTCTCGGgttttGAGACGCACGCTCAAAAAGCGTACCACGTAAAGTCTGCTGGTGA
real-Gln-CTG-8	realtRNA	TATGAACCACTAAGGCGTCG	CGTAGCGTTTTGTACACG	CGTCTCacaccg	GAGACTCGAACTCGGATCGC	gttttGAGACG	CACGCTCAAAAAGCGTAC	CACGTAAAGTCTGCTGGTGA	TATGAACCACTAAGGCGTCGCGTAGCGTTTTGTACACGCGTCTCacaccgGAGACTCGAACTCGGATCGCgttttGAGACGCACGCTCAAAAAGCGTACCACGTAAAGTCTGCTGGTGA
real-Gln-CTG-9	realtRNA	TATGAACCACTAAGGCGTCG	CGTAGCGTTTTGTACACG	CGTCTCacaccg	GTTCCACCGAGACTCGAACT	gttttGAGACG	CACGCTCAAAAAGCGTAC	CACGTAAAGTCTGCTGGTGA	TATGAACCACTAAGGCGTCGCGTAGCGTTTTGTACACGCGTCTCacaccgGTTCCACCGAGACTCGAACTgttttGAGACGCACGCTCAAAAAGCGTACCACGTAAAGTCTGCTGGTGA
real-Gln-CTG-10	realtRNA	TATGAACCACTAAGGCGTCG	CGTAGCGTTTTGTACACG	CGTCTCacaccg	AGCGATCCGAGTTCGAGTCT	gttttGAGACG	CACGCTCAAAAAGCGTAC	CACGTAAAGTCTGCTGGTGA	TATGAACCACTAAGGCGTCGCGTAGCGTTTTGTACACGCGTCTCacaccgAGCGATCCGAGTTCGAGTCTgttttGAGACGCACGCTCAAAAAGCGTACCACGTAAAGTCTGCTGGTGA
real-Gln-CTG-11	realtRNA	TATGAACCACTAAGGCGTCG	CGTAGCGTTTTGTACACG	CGTCTCacaccg	GATCCGAGTTCGAGTCTCGG	gttttGAGACG	CACGCTCAAAAAGCGTAC	CACGTAAAGTCTGCTGGTGA	TATGAACCACTAAGGCGTCGCGTAGCGTTTTGTACACGCGTCTCacaccgGATCCGAGTTCGAGTCTCGGgttttGAGACGCACGCTCAAAAAGCGTACCACGTAAAGTCTGCTGGTGA
real-Gln-CTG-12	realtRNA	TATGAACCACTAAGGCGTCG	CGTAGCGTTTTGTACACG	CGTCTCacaccg	AGCACTCTGGACTCTGAATC	gttttGAGACG	CACGCTCAAAAAGCGTAC	CACGTAAAGTCTGCTGGTGA	TATGAACCACTAAGGCGTCGCGTAGCGTTTTGTACACGCGTCTCacaccgAGCACTCTGGACTCTGAATCgttttGAGACGCACGCTCAAAAAGCGTACCACGTAAAGTCTGCTGGTGA
real-Gln-CTG-13	realtRNA	TATGAACCACTAAGGCGTCG	CGTAGCGTTTTGTACACG	CGTCTCacaccg	GAGATTTGAACTCGGATTAC	gttttGAGACG	CACGCTCAAAAAGCGTAC	CACGTAAAGTCTGCTGGTGA	TATGAACCACTAAGGCGTCGCGTAGCGTTTTGTACACGCGTCTCacaccgGAGATTTGAACTCGGATTACgttttGAGACGCACGCTCAAAAAGCGTACCACGTAAAGTCTGCTGGTGA
real-Gln-CTG-14	realtRNA	TATGAACCACTAAGGCGTCG	CGTAGCGTTTTGTACACG	CGTCTCacaccg	GGTAATCCGAGTTCAAATCT	gttttGAGACG	CACGCTCAAAAAGCGTAC	CACGTAAAGTCTGCTGGTGA	TATGAACCACTAAGGCGTCGCGTAGCGTTTTGTACACGCGTCTCacaccgGGTAATCCGAGTTCAAATCTgttttGAGACGCACGCTCAAAAAGCGTACCACGTAAAGTCTGCTGGTGA
real-Gln-CTG-15	realtRNA	TATGAACCACTAAGGCGTCG	CGTAGCGTTTTGTACACG	CGTCTCacaccg	GAGTGCTGACCATTACACCA	gttttGAGACG	CACGCTCAAAAAGCGTAC	CACGTAAAGTCTGCTGGTGA	TATGAACCACTAAGGCGTCGCGTAGCGTTTTGTACACGCGTCTCacaccgGAGTGCTGACCATTACACCAgttttGAGACGCACGCTCAAAAAGCGTACCACGTAAAGTCTGCTGGTGA
real-Gln-CTG-16	realtRNA	TATGAACCACTAAGGCGTCG	CGTAGCGTTTTGTACACG	CGTCTCacaccg	TGGTGTAATGGTCAGCACTC	gttttGAGACG	CACGCTCAAAAAGCGTAC	CACGTAAAGTCTGCTGGTGA	TATGAACCACTAAGGCGTCGCGTAGCGTTTTGTACACGCGTCTCacaccgTGGTGTAATGGTCAGCACTCgttttGAGACGCACGCTCAAAAAGCGTACCACGTAAAGTCTGCTGGTGA
real-Gln-CTG-17	realtRNA	TATGAACCACTAAGGCGTCG	CGTAGCGTTTTGTACACG	CGTCTCacaccg	GAGACTCGAACTCAGATGGC	gttttGAGACG	CACGCTCAAAAAGCGTAC	CACGTAAAGTCTGCTGGTGA	TATGAACCACTAAGGCGTCGCGTAGCGTTTTGTACACGCGTCTCacaccgGAGACTCGAACTCAGATGGCgttttGAGACGCACGCTCAAAAAGCGTACCACGTAAAGTCTGCTGGTGA
real-Gln-CTG-18	realtRNA	TATGAACCACTAAGGCGTCG	CGTAGCGTTTTGTACACG	CGTCTCacaccg	CACAGAGACTCGAACTCAGA	gttttGAGACG	CACGCTCAAAAAGCGTAC	CACGTAAAGTCTGCTGGTGA	TATGAACCACTAAGGCGTCGCGTAGCGTTTTGTACACGCGTCTCacaccgCACAGAGACTCGAACTCAGAgttttGAGACGCACGCTCAAAAAGCGTACCACGTAAAGTCTGCTGGTGA
real-Gln-CTG-19	realtRNA	TATGAACCACTAAGGCGTCG	CGTAGCGTTTTGTACACG	CGTCTCacaccg	CATCTGAGTTCGAGTCTCTG	gttttGAGACG	CACGCTCAAAAAGCGTAC	CACGTAAAGTCTGCTGGTGA	TATGAACCACTAAGGCGTCGCGTAGCGTTTTGTACACGCGTCTCacaccgCATCTGAGTTCGAGTCTCTGgttttGAGACGCACGCTCAAAAAGCGTACCACGTAAAGTCTGCTGGTGA
real-Gln-TTG-1	realtRNA	TATGAACCACTAAGGCGTCG	CGTAGCGTTTTGTACACG	CGTCTCacaccg	AGTGCTAACCATTACACCAT	gttttGAGACG	CACGCTCAAAAAGCGTAC	CACGTAAAGTCTGCTGGTGA	TATGAACCACTAAGGCGTCGCGTAGCGTTTTGTACACGCGTCTCacaccgAGTGCTAACCATTACACCATgttttGAGACGCACGCTCAAAAAGCGTACCACGTAAAGTCTGCTGGTGA
real-Gln-TTG-2	realtRNA	TATGAACCACTAAGGCGTCG	CGTAGCGTTTTGTACACG	CGTCTCacaccg	GAGATTCGAACTCGGATTGC	gttttGAGACG	CACGCTCAAAAAGCGTAC	CACGTAAAGTCTGCTGGTGA	TATGAACCACTAAGGCGTCGCGTAGCGTTTTGTACACGCGTCTCacaccgGAGATTCGAACTCGGATTGCgttttGAGACGCACGCTCAAAAAGCGTACCACGTAAAGTCTGCTGGTGA
real-Gln-TTG-3	realtRNA	TATGAACCACTAAGGCGTCG	CGTAGCGTTTTGTACACG	CGTCTCacaccg	AGCAATCCGAGTTCGAATCT	gttttGAGACG	CACGCTCAAAAAGCGTAC	CACGTAAAGTCTGCTGGTGA	TATGAACCACTAAGGCGTCGCGTAGCGTTTTGTACACGCGTCTCacaccgAGCAATCCGAGTTCGAATCTgttttGAGACGCACGCTCAAAAAGCGTACCACGTAAAGTCTGCTGGTGA
real-Gln-TTG-4	realtRNA	TATGAACCACTAAGGCGTCG	CGTAGCGTTTTGTACACG	CGTCTCacaccg	GGTGTAATGGTTAGCACTCT	gttttGAGACG	CACGCTCAAAAAGCGTAC	CACGTAAAGTCTGCTGGTGA	TATGAACCACTAAGGCGTCGCGTAGCGTTTTGTACACGCGTCTCacaccgGGTGTAATGGTTAGCACTCTgttttGAGACGCACGCTCAAAAAGCGTACCACGTAAAGTCTGCTGGTGA
real-Gln-TTG-5	realtRNA	TATGAACCACTAAGGCGTCG	CGTAGCGTTTTGTACACG	CGTCTCacaccg	AAGATTCGAACTCGGATTGC	gttttGAGACG	CACGCTCAAAAAGCGTAC	CACGTAAAGTCTGCTGGTGA	TATGAACCACTAAGGCGTCGCGTAGCGTTTTGTACACGCGTCTCacaccgAAGATTCGAACTCGGATTGCgttttGAGACGCACGCTCAAAAAGCGTACCACGTAAAGTCTGCTGGTGA
real-Gln-TTG-6	realtRNA	TATGAACCACTAAGGCGTCG	CGTAGCGTTTTGTACACG	CGTCTCacaccg	GTCCCACCAAGATTCGAACT	gttttGAGACG	CACGCTCAAAAAGCGTAC	CACGTAAAGTCTGCTGGTGA	TATGAACCACTAAGGCGTCGCGTAGCGTTTTGTACACGCGTCTCacaccgGTCCCACCAAGATTCGAACTgttttGAGACGCACGCTCAAAAAGCGTACCACGTAAAGTCTGCTGGTGA
real-Gln-TTG-7	realtRNA	TATGAACCACTAAGGCGTCG	CGTAGCGTTTTGTACACG	CGTCTCacaccg	AGCAATCCGAGTTCGAATCT	gttttGAGACG	CACGCTCAAAAAGCGTAC	CACGTAAAGTCTGCTGGTGA	TATGAACCACTAAGGCGTCGCGTAGCGTTTTGTACACGCGTCTCacaccgAGCAATCCGAGTTCGAATCTgttttGAGACGCACGCTCAAAAAGCGTACCACGTAAAGTCTGCTGGTGA
real-Gln-TTG-8	realtRNA	TATGAACCACTAAGGCGTCG	CGTAGCGTTTTGTACACG	CGTCTCacaccg	AATCCGAGTTCGAATCTTGG	gttttGAGACG	CACGCTCAAAAAGCGTAC	CACGTAAAGTCTGCTGGTGA	TATGAACCACTAAGGCGTCGCGTAGCGTTTTGTACACGCGTCTCacaccgAATCCGAGTTCGAATCTTGGgttttGAGACGCACGCTCAAAAAGCGTACCACGTAAAGTCTGCTGGTGA
real-Gln-TTG-9	realtRNA	TATGAACCACTAAGGCGTCG	CGTAGCGTTTTGTACACG	CGTCTCacaccg	ATCCGAGTTCGAATCTTGGT	gttttGAGACG	CACGCTCAAAAAGCGTAC	CACGTAAAGTCTGCTGGTGA	TATGAACCACTAAGGCGTCGCGTAGCGTTTTGTACACGCGTCTCacaccgATCCGAGTTCGAATCTTGGTgttttGAGACGCACGCTCAAAAAGCGTACCACGTAAAGTCTGCTGGTGA
real-Glu-CTC-1	realtRNA	TATGAACCACTAAGGCGTCG	CGTAGCGTTTTGTACACG	CGTCTCacaccg	GTGGTCTAGTGGTTAGGATT	gttttGAGACG	CACGCTCAAAAAGCGTAC	CACGTAAAGTCTGCTGGTGA	TATGAACCACTAAGGCGTCGCGTAGCGTTTTGTACACGCGTCTCacaccgGTGGTCTAGTGGTTAGGATTgttttGAGACGCACGCTCAAAAAGCGTACCACGTAAAGTCTGCTGGTGA
real-Glu-CTC-2	realtRNA	TATGAACCACTAAGGCGTCG	CGTAGCGTTTTGTACACG	CGTCTCacaccg	ATTCGGCGCTCTCACCGCCG	gttttGAGACG	CACGCTCAAAAAGCGTAC	CACGTAAAGTCTGCTGGTGA	TATGAACCACTAAGGCGTCGCGTAGCGTTTTGTACACGCGTCTCacaccgATTCGGCGCTCTCACCGCCGgttttGAGACGCACGCTCAAAAAGCGTACCACGTAAAGTCTGCTGGTGA
real-Glu-CTC-3	realtRNA	TATGAACCACTAAGGCGTCG	CGTAGCGTTTTGTACACG	CGTCTCacaccg	CGCTCTCACCGCCGCGGCCC	gttttGAGACG	CACGCTCAAAAAGCGTAC	CACGTAAAGTCTGCTGGTGA	TATGAACCACTAAGGCGTCGCGTAGCGTTTTGTACACGCGTCTCacaccgCGCTCTCACCGCCGCGGCCCgttttGAGACGCACGCTCAAAAAGCGTACCACGTAAAGTCTGCTGGTGA
real-Glu-TTC-1	realtRNA	TATGAACCACTAAGGCGTCG	CGTAGCGTTTTGTACACG	CGTCTCacaccg	TCCTAACCGCTAGACCATAT	gttttGAGACG	CACGCTCAAAAAGCGTAC	CACGTAAAGTCTGCTGGTGA	TATGAACCACTAAGGCGTCGCGTAGCGTTTTGTACACGCGTCTCacaccgTCCTAACCGCTAGACCATATgttttGAGACGCACGCTCAAAAAGCGTACCACGTAAAGTCTGCTGGTGA
real-Glu-TTC-2	realtRNA	TATGAACCACTAAGGCGTCG	CGTAGCGTTTTGTACACG	CGTCTCacaccg	ATCCTAACCGCTAGACCATA	gttttGAGACG	CACGCTCAAAAAGCGTAC	CACGTAAAGTCTGCTGGTGA	TATGAACCACTAAGGCGTCGCGTAGCGTTTTGTACACGCGTCTCacaccgATCCTAACCGCTAGACCATAgttttGAGACGCACGCTCAAAAAGCGTACCACGTAAAGTCTGCTGGTGA
real-Glu-TTC-3	realtRNA	TATGAACCACTAAGGCGTCG	CGTAGCGTTTTGTACACG	CGTCTCacaccg	TCCCATATGGTCTAGCGGTT	gttttGAGACG	CACGCTCAAAAAGCGTAC	CACGTAAAGTCTGCTGGTGA	TATGAACCACTAAGGCGTCGCGTAGCGTTTTGTACACGCGTCTCacaccgTCCCATATGGTCTAGCGGTTgttttGAGACGCACGCTCAAAAAGCGTACCACGTAAAGTCTGCTGGTGA
real-Glu-TTC-4	realtRNA	TATGAACCACTAAGGCGTCG	CGTAGCGTTTTGTACACG	CGTCTCacaccg	GGTCTAGCGGTTAGGATTCC	gttttGAGACG	CACGCTCAAAAAGCGTAC	CACGTAAAGTCTGCTGGTGA	TATGAACCACTAAGGCGTCGCGTAGCGTTTTGTACACGCGTCTCacaccgGGTCTAGCGGTTAGGATTCCgttttGAGACGCACGCTCAAAAAGCGTACCACGTAAAGTCTGCTGGTGA
real-Glu-TTC-5	realtRNA	TATGAACCACTAAGGCGTCG	CGTAGCGTTTTGTACACG	CGTCTCacaccg	GGGCCACCTGGGTGAAAACC	gttttGAGACG	CACGCTCAAAAAGCGTAC	CACGTAAAGTCTGCTGGTGA	TATGAACCACTAAGGCGTCGCGTAGCGTTTTGTACACGCGTCTCacaccgGGGCCACCTGGGTGAAAACCgttttGAGACGCACGCTCAAAAAGCGTACCACGTAAAGTCTGCTGGTGA
real-Glu-TTC-6	realtRNA	TATGAACCACTAAGGCGTCG	CGTAGCGTTTTGTACACG	CGTCTCacaccg	AGGATTCCTGGTTTTCACCC	gttttGAGACG	CACGCTCAAAAAGCGTAC	CACGTAAAGTCTGCTGGTGA	TATGAACCACTAAGGCGTCGCGTAGCGTTTTGTACACGCGTCTCacaccgAGGATTCCTGGTTTTCACCCgttttGAGACGCACGCTCAAAAAGCGTACCACGTAAAGTCTGCTGGTGA
real-Glu-TTC-7	realtRNA	TATGAACCACTAAGGCGTCG	CGTAGCGTTTTGTACACG	CGTCTCacaccg	ATTCCTGGTTTTCACCCAGG	gttttGAGACG	CACGCTCAAAAAGCGTAC	CACGTAAAGTCTGCTGGTGA	TATGAACCACTAAGGCGTCGCGTAGCGTTTTGTACACGCGTCTCacaccgATTCCTGGTTTTCACCCAGGgttttGAGACGCACGCTCAAAAAGCGTACCACGTAAAGTCTGCTGGTGA
real-Glu-TTC-8	realtRNA	TATGAACCACTAAGGCGTCG	CGTAGCGTTTTGTACACG	CGTCTCacaccg	GAGTCGAACCCGGGCCACCT	gttttGAGACG	CACGCTCAAAAAGCGTAC	CACGTAAAGTCTGCTGGTGA	TATGAACCACTAAGGCGTCGCGTAGCGTTTTGTACACGCGTCTCacaccgGAGTCGAACCCGGGCCACCTgttttGAGACGCACGCTCAAAAAGCGTACCACGTAAAGTCTGCTGGTGA
real-Glu-TTC-9	realtRNA	TATGAACCACTAAGGCGTCG	CGTAGCGTTTTGTACACG	CGTCTCacaccg	GGAGTCGAACCCGGGCCACC	gttttGAGACG	CACGCTCAAAAAGCGTAC	CACGTAAAGTCTGCTGGTGA	TATGAACCACTAAGGCGTCGCGTAGCGTTTTGTACACGCGTCTCacaccgGGAGTCGAACCCGGGCCACCgttttGAGACGCACGCTCAAAAAGCGTACCACGTAAAGTCTGCTGGTGA
real-Glu-TTC-10	realtRNA	TATGAACCACTAAGGCGTCG	CGTAGCGTTTTGTACACG	CGTCTCacaccg	TGGTTTTCACCCAGGTGGCC	gttttGAGACG	CACGCTCAAAAAGCGTAC	CACGTAAAGTCTGCTGGTGA	TATGAACCACTAAGGCGTCGCGTAGCGTTTTGTACACGCGTCTCacaccgTGGTTTTCACCCAGGTGGCCgttttGAGACGCACGCTCAAAAAGCGTACCACGTAAAGTCTGCTGGTGA
real-Glu-TTC-11	realtRNA	TATGAACCACTAAGGCGTCG	CGTAGCGTTTTGTACACG	CGTCTCacaccg	GGTTTTCACCCAGGTGGCCC	gttttGAGACG	CACGCTCAAAAAGCGTAC	CACGTAAAGTCTGCTGGTGA	TATGAACCACTAAGGCGTCGCGTAGCGTTTTGTACACGCGTCTCacaccgGGTTTTCACCCAGGTGGCCCgttttGAGACGCACGCTCAAAAAGCGTACCACGTAAAGTCTGCTGGTGA
real-Glu-TTC-12	realtRNA	TATGAACCACTAAGGCGTCG	CGTAGCGTTTTGTACACG	CGTCTCacaccg	CCATACCGGGAGTCGAACCC	gttttGAGACG	CACGCTCAAAAAGCGTAC	CACGTAAAGTCTGCTGGTGA	TATGAACCACTAAGGCGTCGCGTAGCGTTTTGTACACGCGTCTCacaccgCCATACCGGGAGTCGAACCCgttttGAGACGCACGCTCAAAAAGCGTACCACGTAAAGTCTGCTGGTGA
real-Glu-TTC-13	realtRNA	TATGAACCACTAAGGCGTCG	CGTAGCGTTTTGTACACG	CGTCTCacaccg	CCCATACCGGGAGTCGAACC	gttttGAGACG	CACGCTCAAAAAGCGTAC	CACGTAAAGTCTGCTGGTGA	TATGAACCACTAAGGCGTCGCGTAGCGTTTTGTACACGCGTCTCacaccgCCCATACCGGGAGTCGAACCgttttGAGACGCACGCTCAAAAAGCGTACCACGTAAAGTCTGCTGGTGA
real-Glu-TTC-14	realtRNA	TATGAACCACTAAGGCGTCG	CGTAGCGTTTTGTACACG	CGTCTCacaccg	GGTGGCCCGGGTTCGACTCC	gttttGAGACG	CACGCTCAAAAAGCGTAC	CACGTAAAGTCTGCTGGTGA	TATGAACCACTAAGGCGTCGCGTAGCGTTTTGTACACGCGTCTCacaccgGGTGGCCCGGGTTCGACTCCgttttGAGACGCACGCTCAAAAAGCGTACCACGTAAAGTCTGCTGGTGA
real-Glu-TTC-15	realtRNA	TATGAACCACTAAGGCGTCG	CGTAGCGTTTTGTACACG	CGTCTCacaccg	TCCTAACCGCTAGACCATGT	gttttGAGACG	CACGCTCAAAAAGCGTAC	CACGTAAAGTCTGCTGGTGA	TATGAACCACTAAGGCGTCGCGTAGCGTTTTGTACACGCGTCTCacaccgTCCTAACCGCTAGACCATGTgttttGAGACGCACGCTCAAAAAGCGTACCACGTAAAGTCTGCTGGTGA
real-Glu-TTC-16	realtRNA	TATGAACCACTAAGGCGTCG	CGTAGCGTTTTGTACACG	CGTCTCacaccg	ATCCTAACCGCTAGACCATG	gttttGAGACG	CACGCTCAAAAAGCGTAC	CACGTAAAGTCTGCTGGTGA	TATGAACCACTAAGGCGTCGCGTAGCGTTTTGTACACGCGTCTCacaccgATCCTAACCGCTAGACCATGgttttGAGACGCACGCTCAAAAAGCGTACCACGTAAAGTCTGCTGGTGA
real-Glu-TTC-17	realtRNA	TATGAACCACTAAGGCGTCG	CGTAGCGTTTTGTACACG	CGTCTCacaccg	TCCCACATGGTCTAGCGGTT	gttttGAGACG	CACGCTCAAAAAGCGTAC	CACGTAAAGTCTGCTGGTGA	TATGAACCACTAAGGCGTCGCGTAGCGTTTTGTACACGCGTCTCacaccgTCCCACATGGTCTAGCGGTTgttttGAGACGCACGCTCAAAAAGCGTACCACGTAAAGTCTGCTGGTGA
real-Glu-TTC-18	realtRNA	TATGAACCACTAAGGCGTCG	CGTAGCGTTTTGTACACG	CGTCTCacaccg	GGGCCGCCTGGGTGAAAACC	gttttGAGACG	CACGCTCAAAAAGCGTAC	CACGTAAAGTCTGCTGGTGA	TATGAACCACTAAGGCGTCGCGTAGCGTTTTGTACACGCGTCTCacaccgGGGCCGCCTGGGTGAAAACCgttttGAGACGCACGCTCAAAAAGCGTACCACGTAAAGTCTGCTGGTGA
real-Glu-TTC-19	realtRNA	TATGAACCACTAAGGCGTCG	CGTAGCGTTTTGTACACG	CGTCTCacaccg	ATTCCTGGTTTTCACCCAGG	gttttGAGACG	CACGCTCAAAAAGCGTAC	CACGTAAAGTCTGCTGGTGA	TATGAACCACTAAGGCGTCGCGTAGCGTTTTGTACACGCGTCTCacaccgATTCCTGGTTTTCACCCAGGgttttGAGACGCACGCTCAAAAAGCGTACCACGTAAAGTCTGCTGGTGA
real-Glu-TTC-20	realtRNA	TATGAACCACTAAGGCGTCG	CGTAGCGTTTTGTACACG	CGTCTCacaccg	GAGTCGAACCCGGGCCGCCT	gttttGAGACG	CACGCTCAAAAAGCGTAC	CACGTAAAGTCTGCTGGTGA	TATGAACCACTAAGGCGTCGCGTAGCGTTTTGTACACGCGTCTCacaccgGAGTCGAACCCGGGCCGCCTgttttGAGACGCACGCTCAAAAAGCGTACCACGTAAAGTCTGCTGGTGA
real-Glu-TTC-21	realtRNA	TATGAACCACTAAGGCGTCG	CGTAGCGTTTTGTACACG	CGTCTCacaccg	GGAGTCGAACCCGGGCCGCC	gttttGAGACG	CACGCTCAAAAAGCGTAC	CACGTAAAGTCTGCTGGTGA	TATGAACCACTAAGGCGTCGCGTAGCGTTTTGTACACGCGTCTCacaccgGGAGTCGAACCCGGGCCGCCgttttGAGACGCACGCTCAAAAAGCGTACCACGTAAAGTCTGCTGGTGA
real-Glu-TTC-22	realtRNA	TATGAACCACTAAGGCGTCG	CGTAGCGTTTTGTACACG	CGTCTCacaccg	TGGTTTTCACCCAGGCGGCC	gttttGAGACG	CACGCTCAAAAAGCGTAC	CACGTAAAGTCTGCTGGTGA	TATGAACCACTAAGGCGTCGCGTAGCGTTTTGTACACGCGTCTCacaccgTGGTTTTCACCCAGGCGGCCgttttGAGACGCACGCTCAAAAAGCGTACCACGTAAAGTCTGCTGGTGA
real-Glu-TTC-23	realtRNA	TATGAACCACTAAGGCGTCG	CGTAGCGTTTTGTACACG	CGTCTCacaccg	GGTTTTCACCCAGGCGGCCC	gttttGAGACG	CACGCTCAAAAAGCGTAC	CACGTAAAGTCTGCTGGTGA	TATGAACCACTAAGGCGTCGCGTAGCGTTTTGTACACGCGTCTCacaccgGGTTTTCACCCAGGCGGCCCgttttGAGACGCACGCTCAAAAAGCGTACCACGTAAAGTCTGCTGGTGA
real-Glu-TTC-24	realtRNA	TATGAACCACTAAGGCGTCG	CGTAGCGTTTTGTACACG	CGTCTCacaccg	CCACACCGGGAGTCGAACCC	gttttGAGACG	CACGCTCAAAAAGCGTAC	CACGTAAAGTCTGCTGGTGA	TATGAACCACTAAGGCGTCGCGTAGCGTTTTGTACACGCGTCTCacaccgCCACACCGGGAGTCGAACCCgttttGAGACGCACGCTCAAAAAGCGTACCACGTAAAGTCTGCTGGTGA
real-Glu-TTC-25	realtRNA	TATGAACCACTAAGGCGTCG	CGTAGCGTTTTGTACACG	CGTCTCacaccg	CCCACACCGGGAGTCGAACC	gttttGAGACG	CACGCTCAAAAAGCGTAC	CACGTAAAGTCTGCTGGTGA	TATGAACCACTAAGGCGTCGCGTAGCGTTTTGTACACGCGTCTCacaccgCCCACACCGGGAGTCGAACCgttttGAGACGCACGCTCAAAAAGCGTACCACGTAAAGTCTGCTGGTGA
real-Glu-TTC-26	realtRNA	TATGAACCACTAAGGCGTCG	CGTAGCGTTTTGTACACG	CGTCTCacaccg	GGCGGCCCGGGTTCGACTCC	gttttGAGACG	CACGCTCAAAAAGCGTAC	CACGTAAAGTCTGCTGGTGA	TATGAACCACTAAGGCGTCGCGTAGCGTTTTGTACACGCGTCTCacaccgGGCGGCCCGGGTTCGACTCCgttttGAGACGCACGCTCAAAAAGCGTACCACGTAAAGTCTGCTGGTGA
real-Glu-TTC-27	realtRNA	TATGAACCACTAAGGCGTCG	CGTAGCGTTTTGTACACG	CGTCTCacaccg	GTGGTCTAGTGGCTAGGATT	gttttGAGACG	CACGCTCAAAAAGCGTAC	CACGTAAAGTCTGCTGGTGA	TATGAACCACTAAGGCGTCGCGTAGCGTTTTGTACACGCGTCTCacaccgGTGGTCTAGTGGCTAGGATTgttttGAGACGCACGCTCAAAAAGCGTACCACGTAAAGTCTGCTGGTGA
real-Glu-TTC-28	realtRNA	TATGAACCACTAAGGCGTCG	CGTAGCGTTTTGTACACG	CGTCTCacaccg	ATTCGGCGCTTTCACCGCCG	gttttGAGACG	CACGCTCAAAAAGCGTAC	CACGTAAAGTCTGCTGGTGA	TATGAACCACTAAGGCGTCGCGTAGCGTTTTGTACACGCGTCTCacaccgATTCGGCGCTTTCACCGCCGgttttGAGACGCACGCTCAAAAAGCGTACCACGTAAAGTCTGCTGGTGA
real-Gly-CCC-1	realtRNA	TATGAACCACTAAGGCGTCG	CGTAGCGTTTTGTACACG	CGTCTCacaccg	ACCCGGGTCTCCCGCGTGGG	gttttGAGACG	CACGCTCAAAAAGCGTAC	CACGTAAAGTCTGCTGGTGA	TATGAACCACTAAGGCGTCGCGTAGCGTTTTGTACACGCGTCTCacaccgACCCGGGTCTCCCGCGTGGGgttttGAGACGCACGCTCAAAAAGCGTACCACGTAAAGTCTGCTGGTGA
real-Gly-CCC-2	realtRNA	TATGAACCACTAAGGCGTCG	CGTAGCGTTTTGTACACG	CGTCTCacaccg	TGAACCCGGGTCTCCCGCGT	gttttGAGACG	CACGCTCAAAAAGCGTAC	CACGTAAAGTCTGCTGGTGA	TATGAACCACTAAGGCGTCGCGTAGCGTTTTGTACACGCGTCTCacaccgTGAACCCGGGTCTCCCGCGTgttttGAGACGCACGCTCAAAAAGCGTACCACGTAAAGTCTGCTGGTGA
real-Gly-CCC-3	realtRNA	TATGAACCACTAAGGCGTCG	CGTAGCGTTTTGTACACG	CGTCTCacaccg	TTGAACCCGGGTCTCCCGCG	gttttGAGACG	CACGCTCAAAAAGCGTAC	CACGTAAAGTCTGCTGGTGA	TATGAACCACTAAGGCGTCGCGTAGCGTTTTGTACACGCGTCTCacaccgTTGAACCCGGGTCTCCCGCGgttttGAGACGCACGCTCAAAAAGCGTACCACGTAAAGTCTGCTGGTGA
real-Gly-CCC-4	realtRNA	TATGAACCACTAAGGCGTCG	CGTAGCGTTTTGTACACG	CGTCTCacaccg	CGCCTCCCACGCGGGAGACC	gttttGAGACG	CACGCTCAAAAAGCGTAC	CACGTAAAGTCTGCTGGTGA	TATGAACCACTAAGGCGTCGCGTAGCGTTTTGTACACGCGTCTCacaccgCGCCTCCCACGCGGGAGACCgttttGAGACGCACGCTCAAAAAGCGTACCACGTAAAGTCTGCTGGTGA
real-Gly-CCC-5	realtRNA	TATGAACCACTAAGGCGTCG	CGTAGCGTTTTGTACACG	CGTCTCacaccg	GCCTCCCACGCGGGAGACCC	gttttGAGACG	CACGCTCAAAAAGCGTAC	CACGTAAAGTCTGCTGGTGA	TATGAACCACTAAGGCGTCGCGTAGCGTTTTGTACACGCGTCTCacaccgGCCTCCCACGCGGGAGACCCgttttGAGACGCACGCTCAAAAAGCGTACCACGTAAAGTCTGCTGGTGA
real-Gly-CCC-6	realtRNA	TATGAACCACTAAGGCGTCG	CGTAGCGTTTTGTACACG	CGTCTCacaccg	GGAGACCCGGGTTCAATTCC	gttttGAGACG	CACGCTCAAAAAGCGTAC	CACGTAAAGTCTGCTGGTGA	TATGAACCACTAAGGCGTCGCGTAGCGTTTTGTACACGCGTCTCacaccgGGAGACCCGGGTTCAATTCCgttttGAGACGCACGCTCAAAAAGCGTACCACGTAAAGTCTGCTGGTGA
real-Gly-CCC-7	realtRNA	TATGAACCACTAAGGCGTCG	CGTAGCGTTTTGTACACG	CGTCTCacaccg	GCATGATACCACTACACCAG	gttttGAGACG	CACGCTCAAAAAGCGTAC	CACGTAAAGTCTGCTGGTGA	TATGAACCACTAAGGCGTCGCGTAGCGTTTTGTACACGCGTCTCacaccgGCATGATACCACTACACCAGgttttGAGACGCACGCTCAAAAAGCGTACCACGTAAAGTCTGCTGGTGA
real-Gly-CCC-8	realtRNA	TATGAACCACTAAGGCGTCG	CGTAGCGTTTTGTACACG	CGTCTCacaccg	CGAACCCGGGTCGCAAGAAT	gttttGAGACG	CACGCTCAAAAAGCGTAC	CACGTAAAGTCTGCTGGTGA	TATGAACCACTAAGGCGTCGCGTAGCGTTTTGTACACGCGTCTCacaccgCGAACCCGGGTCGCAAGAATgttttGAGACGCACGCTCAAAAAGCGTACCACGTAAAGTCTGCTGGTGA
real-Gly-CCC-9	realtRNA	TATGAACCACTAAGGCGTCG	CGTAGCGTTTTGTACACG	CGTCTCacaccg	TCGAACCCGGGTCGCAAGAA	gttttGAGACG	CACGCTCAAAAAGCGTAC	CACGTAAAGTCTGCTGGTGA	TATGAACCACTAAGGCGTCGCGTAGCGTTTTGTACACGCGTCTCacaccgTCGAACCCGGGTCGCAAGAAgttttGAGACGCACGCTCAAAAAGCGTACCACGTAAAGTCTGCTGGTGA
real-Gly-CCC-10	realtRNA	TATGAACCACTAAGGCGTCG	CGTAGCGTTTTGTACACG	CGTCTCacaccg	AGATTCCCATTCTTGCGACC	gttttGAGACG	CACGCTCAAAAAGCGTAC	CACGTAAAGTCTGCTGGTGA	TATGAACCACTAAGGCGTCGCGTAGCGTTTTGTACACGCGTCTCacaccgAGATTCCCATTCTTGCGACCgttttGAGACGCACGCTCAAAAAGCGTACCACGTAAAGTCTGCTGGTGA
real-Gly-CCC-11	realtRNA	TATGAACCACTAAGGCGTCG	CGTAGCGTTTTGTACACG	CGTCTCacaccg	GATTCCCATTCTTGCGACCC	gttttGAGACG	CACGCTCAAAAAGCGTAC	CACGTAAAGTCTGCTGGTGA	TATGAACCACTAAGGCGTCGCGTAGCGTTTTGTACACGCGTCTCacaccgGATTCCCATTCTTGCGACCCgttttGAGACGCACGCTCAAAAAGCGTACCACGTAAAGTCTGCTGGTGA
real-Gly-CCC-12	realtRNA	TATGAACCACTAAGGCGTCG	CGTAGCGTTTTGTACACG	CGTCTCacaccg	GCCGCCCGGGAATCGAACCC	gttttGAGACG	CACGCTCAAAAAGCGTAC	CACGTAAAGTCTGCTGGTGA	TATGAACCACTAAGGCGTCGCGTAGCGTTTTGTACACGCGTCTCacaccgGCCGCCCGGGAATCGAACCCgttttGAGACGCACGCTCAAAAAGCGTACCACGTAAAGTCTGCTGGTGA
real-Gly-CCC-13	realtRNA	TATGAACCACTAAGGCGTCG	CGTAGCGTTTTGTACACG	CGTCTCacaccg	CGCCGCCCGGGAATCGAACC	gttttGAGACG	CACGCTCAAAAAGCGTAC	CACGTAAAGTCTGCTGGTGA	TATGAACCACTAAGGCGTCGCGTAGCGTTTTGTACACGCGTCTCacaccgCGCCGCCCGGGAATCGAACCgttttGAGACGCACGCTCAAAAAGCGTACCACGTAAAGTCTGCTGGTGA
real-Gly-CCC-14	realtRNA	TATGAACCACTAAGGCGTCG	CGTAGCGTTTTGTACACG	CGTCTCacaccg	TGCGACCCGGGTTCGATTCC	gttttGAGACG	CACGCTCAAAAAGCGTAC	CACGTAAAGTCTGCTGGTGA	TATGAACCACTAAGGCGTCGCGTAGCGTTTTGTACACGCGTCTCacaccgTGCGACCCGGGTTCGATTCCgttttGAGACGCACGCTCAAAAAGCGTACCACGTAAAGTCTGCTGGTGA
real-Gly-CCC-15	realtRNA	TATGAACCACTAAGGCGTCG	CGTAGCGTTTTGTACACG	CGTCTCacaccg	GCGACCCGGGTTCGATTCCC	gttttGAGACG	CACGCTCAAAAAGCGTAC	CACGTAAAGTCTGCTGGTGA	TATGAACCACTAAGGCGTCGCGTAGCGTTTTGTACACGCGTCTCacaccgGCGACCCGGGTTCGATTCCCgttttGAGACGCACGCTCAAAAAGCGTACCACGTAAAGTCTGCTGGTGA
real-Gly-CCC-16	realtRNA	TATGAACCACTAAGGCGTCG	CGTAGCGTTTTGTACACG	CGTCTCacaccg	ACCCGGGTTCGATTCCCGGG	gttttGAGACG	CACGCTCAAAAAGCGTAC	CACGTAAAGTCTGCTGGTGA	TATGAACCACTAAGGCGTCGCGTAGCGTTTTGTACACGCGTCTCacaccgACCCGGGTTCGATTCCCGGGgttttGAGACGCACGCTCAAAAAGCGTACCACGTAAAGTCTGCTGGTGA
real-Gly-CCC-17	realtRNA	TATGAACCACTAAGGCGTCG	CGTAGCGTTTTGTACACG	CGTCTCacaccg	ACCTGGGTCTCCTGCGTGGG	gttttGAGACG	CACGCTCAAAAAGCGTAC	CACGTAAAGTCTGCTGGTGA	TATGAACCACTAAGGCGTCGCGTAGCGTTTTGTACACGCGTCTCacaccgACCTGGGTCTCCTGCGTGGGgttttGAGACGCACGCTCAAAAAGCGTACCACGTAAAGTCTGCTGGTGA
real-Gly-CCC-18	realtRNA	TATGAACCACTAAGGCGTCG	CGTAGCGTTTTGTACACG	CGTCTCacaccg	AGAATTCTCGCCTCCCACGC	gttttGAGACG	CACGCTCAAAAAGCGTAC	CACGTAAAGTCTGCTGGTGA	TATGAACCACTAAGGCGTCGCGTAGCGTTTTGTACACGCGTCTCacaccgAGAATTCTCGCCTCCCACGCgttttGAGACGCACGCTCAAAAAGCGTACCACGTAAAGTCTGCTGGTGA
real-Gly-CCC-19	realtRNA	TATGAACCACTAAGGCGTCG	CGTAGCGTTTTGTACACG	CGTCTCacaccg	CGAACCTGGGTCTCCTGCGT	gttttGAGACG	CACGCTCAAAAAGCGTAC	CACGTAAAGTCTGCTGGTGA	TATGAACCACTAAGGCGTCGCGTAGCGTTTTGTACACGCGTCTCacaccgCGAACCTGGGTCTCCTGCGTgttttGAGACGCACGCTCAAAAAGCGTACCACGTAAAGTCTGCTGGTGA
real-Gly-CCC-20	realtRNA	TATGAACCACTAAGGCGTCG	CGTAGCGTTTTGTACACG	CGTCTCacaccg	TCGAACCTGGGTCTCCTGCG	gttttGAGACG	CACGCTCAAAAAGCGTAC	CACGTAAAGTCTGCTGGTGA	TATGAACCACTAAGGCGTCGCGTAGCGTTTTGTACACGCGTCTCacaccgTCGAACCTGGGTCTCCTGCGgttttGAGACGCACGCTCAAAAAGCGTACCACGTAAAGTCTGCTGGTGA
real-Gly-CCC-21	realtRNA	TATGAACCACTAAGGCGTCG	CGTAGCGTTTTGTACACG	CGTCTCacaccg	GCCTCCCACGCAGGAGACCC	gttttGAGACG	CACGCTCAAAAAGCGTAC	CACGTAAAGTCTGCTGGTGA	TATGAACCACTAAGGCGTCGCGTAGCGTTTTGTACACGCGTCTCacaccgGCCTCCCACGCAGGAGACCCgttttGAGACGCACGCTCAAAAAGCGTACCACGTAAAGTCTGCTGGTGA
real-Gly-CCC-22	realtRNA	TATGAACCACTAAGGCGTCG	CGTAGCGTTTTGTACACG	CGTCTCacaccg	ATTGGCCAGGAATCGAACCT	gttttGAGACG	CACGCTCAAAAAGCGTAC	CACGTAAAGTCTGCTGGTGA	TATGAACCACTAAGGCGTCGCGTAGCGTTTTGTACACGCGTCTCacaccgATTGGCCAGGAATCGAACCTgttttGAGACGCACGCTCAAAAAGCGTACCACGTAAAGTCTGCTGGTGA
real-Gly-CCC-23	realtRNA	TATGAACCACTAAGGCGTCG	CGTAGCGTTTTGTACACG	CGTCTCacaccg	CATTGGCCAGGAATCGAACC	gttttGAGACG	CACGCTCAAAAAGCGTAC	CACGTAAAGTCTGCTGGTGA	TATGAACCACTAAGGCGTCGCGTAGCGTTTTGTACACGCGTCTCacaccgCATTGGCCAGGAATCGAACCgttttGAGACGCACGCTCAAAAAGCGTACCACGTAAAGTCTGCTGGTGA
real-Gly-CCC-24	realtRNA	TATGAACCACTAAGGCGTCG	CGTAGCGTTTTGTACACG	CGTCTCacaccg	GGAGACCCAGGTTCGATTCC	gttttGAGACG	CACGCTCAAAAAGCGTAC	CACGTAAAGTCTGCTGGTGA	TATGAACCACTAAGGCGTCGCGTAGCGTTTTGTACACGCGTCTCacaccgGGAGACCCAGGTTCGATTCCgttttGAGACGCACGCTCAAAAAGCGTACCACGTAAAGTCTGCTGGTGA
real-Gly-GCC-1	realtRNA	TATGAACCACTAAGGCGTCG	CGTAGCGTTTTGTACACG	CGTCTCacaccg	ACCCGGGCCTCCCGCGTGGC	gttttGAGACG	CACGCTCAAAAAGCGTAC	CACGTAAAGTCTGCTGGTGA	TATGAACCACTAAGGCGTCGCGTAGCGTTTTGTACACGCGTCTCacaccgACCCGGGCCTCCCGCGTGGCgttttGAGACGCACGCTCAAAAAGCGTACCACGTAAAGTCTGCTGGTGA
real-Gly-GCC-2	realtRNA	TATGAACCACTAAGGCGTCG	CGTAGCGTTTTGTACACG	CGTCTCacaccg	ATTCTCGCCTGCCACGCGGG	gttttGAGACG	CACGCTCAAAAAGCGTAC	CACGTAAAGTCTGCTGGTGA	TATGAACCACTAAGGCGTCGCGTAGCGTTTTGTACACGCGTCTCacaccgATTCTCGCCTGCCACGCGGGgttttGAGACGCACGCTCAAAAAGCGTACCACGTAAAGTCTGCTGGTGA
real-Gly-GCC-3	realtRNA	TATGAACCACTAAGGCGTCG	CGTAGCGTTTTGTACACG	CGTCTCacaccg	TCGAACCCGGGCCTCCCGCG	gttttGAGACG	CACGCTCAAAAAGCGTAC	CACGTAAAGTCTGCTGGTGA	TATGAACCACTAAGGCGTCGCGTAGCGTTTTGTACACGCGTCTCacaccgTCGAACCCGGGCCTCCCGCGgttttGAGACGCACGCTCAAAAAGCGTACCACGTAAAGTCTGCTGGTGA
real-Gly-GCC-4	realtRNA	TATGAACCACTAAGGCGTCG	CGTAGCGTTTTGTACACG	CGTCTCacaccg	CGCCTGCCACGCGGGAGGCC	gttttGAGACG	CACGCTCAAAAAGCGTAC	CACGTAAAGTCTGCTGGTGA	TATGAACCACTAAGGCGTCGCGTAGCGTTTTGTACACGCGTCTCacaccgCGCCTGCCACGCGGGAGGCCgttttGAGACGCACGCTCAAAAAGCGTACCACGTAAAGTCTGCTGGTGA
real-Gly-GCC-5	realtRNA	TATGAACCACTAAGGCGTCG	CGTAGCGTTTTGTACACG	CGTCTCacaccg	GCCTGCCACGCGGGAGGCCC	gttttGAGACG	CACGCTCAAAAAGCGTAC	CACGTAAAGTCTGCTGGTGA	TATGAACCACTAAGGCGTCGCGTAGCGTTTTGTACACGCGTCTCacaccgGCCTGCCACGCGGGAGGCCCgttttGAGACGCACGCTCAAAAAGCGTACCACGTAAAGTCTGCTGGTGA
real-Gly-GCC-6	realtRNA	TATGAACCACTAAGGCGTCG	CGTAGCGTTTTGTACACG	CGTCTCacaccg	ATGGGCCGGGAATCGAACCC	gttttGAGACG	CACGCTCAAAAAGCGTAC	CACGTAAAGTCTGCTGGTGA	TATGAACCACTAAGGCGTCGCGTAGCGTTTTGTACACGCGTCTCacaccgATGGGCCGGGAATCGAACCCgttttGAGACGCACGCTCAAAAAGCGTACCACGTAAAGTCTGCTGGTGA
real-Gly-GCC-7	realtRNA	TATGAACCACTAAGGCGTCG	CGTAGCGTTTTGTACACG	CGTCTCacaccg	CATGGGCCGGGAATCGAACC	gttttGAGACG	CACGCTCAAAAAGCGTAC	CACGTAAAGTCTGCTGGTGA	TATGAACCACTAAGGCGTCGCGTAGCGTTTTGTACACGCGTCTCacaccgCATGGGCCGGGAATCGAACCgttttGAGACGCACGCTCAAAAAGCGTACCACGTAAAGTCTGCTGGTGA
real-Gly-GCC-8	realtRNA	TATGAACCACTAAGGCGTCG	CGTAGCGTTTTGTACACG	CGTCTCacaccg	GGAGGCCCGGGTTCGATTCC	gttttGAGACG	CACGCTCAAAAAGCGTAC	CACGTAAAGTCTGCTGGTGA	TATGAACCACTAAGGCGTCGCGTAGCGTTTTGTACACGCGTCTCacaccgGGAGGCCCGGGTTCGATTCCgttttGAGACGCACGCTCAAAAAGCGTACCACGTAAAGTCTGCTGGTGA
real-Gly-GCC-9	realtRNA	TATGAACCACTAAGGCGTCG	CGTAGCGTTTTGTACACG	CGTCTCacaccg	TCAAACCCGGGCCTCCCGCG	gttttGAGACG	CACGCTCAAAAAGCGTAC	CACGTAAAGTCTGCTGGTGA	TATGAACCACTAAGGCGTCGCGTAGCGTTTTGTACACGCGTCTCacaccgTCAAACCCGGGCCTCCCGCGgttttGAGACGCACGCTCAAAAAGCGTACCACGTAAAGTCTGCTGGTGA
real-Gly-GCC-10	realtRNA	TATGAACCACTAAGGCGTCG	CGTAGCGTTTTGTACACG	CGTCTCacaccg	ACTGGCCGGGAATCAAACCC	gttttGAGACG	CACGCTCAAAAAGCGTAC	CACGTAAAGTCTGCTGGTGA	TATGAACCACTAAGGCGTCGCGTAGCGTTTTGTACACGCGTCTCacaccgACTGGCCGGGAATCAAACCCgttttGAGACGCACGCTCAAAAAGCGTACCACGTAAAGTCTGCTGGTGA
real-Gly-GCC-11	realtRNA	TATGAACCACTAAGGCGTCG	CGTAGCGTTTTGTACACG	CGTCTCacaccg	CACTGGCCGGGAATCAAACC	gttttGAGACG	CACGCTCAAAAAGCGTAC	CACGTAAAGTCTGCTGGTGA	TATGAACCACTAAGGCGTCGCGTAGCGTTTTGTACACGCGTCTCacaccgCACTGGCCGGGAATCAAACCgttttGAGACGCACGCTCAAAAAGCGTACCACGTAAAGTCTGCTGGTGA
real-Gly-GCC-12	realtRNA	TATGAACCACTAAGGCGTCG	CGTAGCGTTTTGTACACG	CGTCTCacaccg	GGAGGCCCGGGTTTGATTCC	gttttGAGACG	CACGCTCAAAAAGCGTAC	CACGTAAAGTCTGCTGGTGA	TATGAACCACTAAGGCGTCGCGTAGCGTTTTGTACACGCGTCTCacaccgGGAGGCCCGGGTTTGATTCCgttttGAGACGCACGCTCAAAAAGCGTACCACGTAAAGTCTGCTGGTGA
real-Gly-GCC-13	realtRNA	TATGAACCACTAAGGCGTCG	CGTAGCGTTTTGTACACG	CGTCTCacaccg	ACCTGGGCCTCCTGCGTGGC	gttttGAGACG	CACGCTCAAAAAGCGTAC	CACGTAAAGTCTGCTGGTGA	TATGAACCACTAAGGCGTCGCGTAGCGTTTTGTACACGCGTCTCacaccgACCTGGGCCTCCTGCGTGGCgttttGAGACGCACGCTCAAAAAGCGTACCACGTAAAGTCTGCTGGTGA
real-Gly-GCC-14	realtRNA	TATGAACCACTAAGGCGTCG	CGTAGCGTTTTGTACACG	CGTCTCacaccg	AGAATTCTTGCCTGCCACGC	gttttGAGACG	CACGCTCAAAAAGCGTAC	CACGTAAAGTCTGCTGGTGA	TATGAACCACTAAGGCGTCGCGTAGCGTTTTGTACACGCGTCTCacaccgAGAATTCTTGCCTGCCACGCgttttGAGACGCACGCTCAAAAAGCGTACCACGTAAAGTCTGCTGGTGA
real-Gly-GCC-15	realtRNA	TATGAACCACTAAGGCGTCG	CGTAGCGTTTTGTACACG	CGTCTCacaccg	ATTCTTGCCTGCCACGCAGG	gttttGAGACG	CACGCTCAAAAAGCGTAC	CACGTAAAGTCTGCTGGTGA	TATGAACCACTAAGGCGTCGCGTAGCGTTTTGTACACGCGTCTCacaccgATTCTTGCCTGCCACGCAGGgttttGAGACGCACGCTCAAAAAGCGTACCACGTAAAGTCTGCTGGTGA
real-Gly-GCC-16	realtRNA	TATGAACCACTAAGGCGTCG	CGTAGCGTTTTGTACACG	CGTCTCacaccg	TCAAACCTGGGCCTCCTGCG	gttttGAGACG	CACGCTCAAAAAGCGTAC	CACGTAAAGTCTGCTGGTGA	TATGAACCACTAAGGCGTCGCGTAGCGTTTTGTACACGCGTCTCacaccgTCAAACCTGGGCCTCCTGCGgttttGAGACGCACGCTCAAAAAGCGTACCACGTAAAGTCTGCTGGTGA
real-Gly-GCC-17	realtRNA	TATGAACCACTAAGGCGTCG	CGTAGCGTTTTGTACACG	CGTCTCacaccg	GCCTGCCACGCAGGAGGCCC	gttttGAGACG	CACGCTCAAAAAGCGTAC	CACGTAAAGTCTGCTGGTGA	TATGAACCACTAAGGCGTCGCGTAGCGTTTTGTACACGCGTCTCacaccgGCCTGCCACGCAGGAGGCCCgttttGAGACGCACGCTCAAAAAGCGTACCACGTAAAGTCTGCTGGTGA
real-Gly-GCC-18	realtRNA	TATGAACCACTAAGGCGTCG	CGTAGCGTTTTGTACACG	CGTCTCacaccg	ATGGGCCAGGAATCAAACCT	gttttGAGACG	CACGCTCAAAAAGCGTAC	CACGTAAAGTCTGCTGGTGA	TATGAACCACTAAGGCGTCGCGTAGCGTTTTGTACACGCGTCTCacaccgATGGGCCAGGAATCAAACCTgttttGAGACGCACGCTCAAAAAGCGTACCACGTAAAGTCTGCTGGTGA
real-Gly-GCC-19	realtRNA	TATGAACCACTAAGGCGTCG	CGTAGCGTTTTGTACACG	CGTCTCacaccg	CATGGGCCAGGAATCAAACC	gttttGAGACG	CACGCTCAAAAAGCGTAC	CACGTAAAGTCTGCTGGTGA	TATGAACCACTAAGGCGTCGCGTAGCGTTTTGTACACGCGTCTCacaccgCATGGGCCAGGAATCAAACCgttttGAGACGCACGCTCAAAAAGCGTACCACGTAAAGTCTGCTGGTGA
real-Gly-GCC-20	realtRNA	TATGAACCACTAAGGCGTCG	CGTAGCGTTTTGTACACG	CGTCTCacaccg	GGAGGCCCAGGTTTGATTCC	gttttGAGACG	CACGCTCAAAAAGCGTAC	CACGTAAAGTCTGCTGGTGA	TATGAACCACTAAGGCGTCGCGTAGCGTTTTGTACACGCGTCTCacaccgGGAGGCCCAGGTTTGATTCCgttttGAGACGCACGCTCAAAAAGCGTACCACGTAAAGTCTGCTGGTGA
real-Gly-GCC-21	realtRNA	TATGAACCACTAAGGCGTCG	CGTAGCGTTTTGTACACG	CGTCTCacaccg	TAGAATTCTCGCCTGCCATG	gttttGAGACG	CACGCTCAAAAAGCGTAC	CACGTAAAGTCTGCTGGTGA	TATGAACCACTAAGGCGTCGCGTAGCGTTTTGTACACGCGTCTCacaccgTAGAATTCTCGCCTGCCATGgttttGAGACGCACGCTCAAAAAGCGTACCACGTAAAGTCTGCTGGTGA
real-Gly-GCC-22	realtRNA	TATGAACCACTAAGGCGTCG	CGTAGCGTTTTGTACACG	CGTCTCacaccg	AGCCCGGCCGCCCGCATGGC	gttttGAGACG	CACGCTCAAAAAGCGTAC	CACGTAAAGTCTGCTGGTGA	TATGAACCACTAAGGCGTCGCGTAGCGTTTTGTACACGCGTCTCacaccgAGCCCGGCCGCCCGCATGGCgttttGAGACGCACGCTCAAAAAGCGTACCACGTAAAGTCTGCTGGTGA
real-Gly-GCC-23	realtRNA	TATGAACCACTAAGGCGTCG	CGTAGCGTTTTGTACACG	CGTCTCacaccg	AGAATTCTCGCCTGCCATGC	gttttGAGACG	CACGCTCAAAAAGCGTAC	CACGTAAAGTCTGCTGGTGA	TATGAACCACTAAGGCGTCGCGTAGCGTTTTGTACACGCGTCTCacaccgAGAATTCTCGCCTGCCATGCgttttGAGACGCACGCTCAAAAAGCGTACCACGTAAAGTCTGCTGGTGA
real-Gly-GCC-24	realtRNA	TATGAACCACTAAGGCGTCG	CGTAGCGTTTTGTACACG	CGTCTCacaccg	ATTCTCGCCTGCCATGCGGG	gttttGAGACG	CACGCTCAAAAAGCGTAC	CACGTAAAGTCTGCTGGTGA	TATGAACCACTAAGGCGTCGCGTAGCGTTTTGTACACGCGTCTCacaccgATTCTCGCCTGCCATGCGGGgttttGAGACGCACGCTCAAAAAGCGTACCACGTAAAGTCTGCTGGTGA
real-Gly-GCC-25	realtRNA	TATGAACCACTAAGGCGTCG	CGTAGCGTTTTGTACACG	CGTCTCacaccg	TCGAAGCCCGGCCGCCCGCA	gttttGAGACG	CACGCTCAAAAAGCGTAC	CACGTAAAGTCTGCTGGTGA	TATGAACCACTAAGGCGTCGCGTAGCGTTTTGTACACGCGTCTCacaccgTCGAAGCCCGGCCGCCCGCAgttttGAGACGCACGCTCAAAAAGCGTACCACGTAAAGTCTGCTGGTGA
real-Gly-GCC-26	realtRNA	TATGAACCACTAAGGCGTCG	CGTAGCGTTTTGTACACG	CGTCTCacaccg	TCGCCTGCCATGCGGGCGGC	gttttGAGACG	CACGCTCAAAAAGCGTAC	CACGTAAAGTCTGCTGGTGA	TATGAACCACTAAGGCGTCGCGTAGCGTTTTGTACACGCGTCTCacaccgTCGCCTGCCATGCGGGCGGCgttttGAGACGCACGCTCAAAAAGCGTACCACGTAAAGTCTGCTGGTGA
real-Gly-GCC-27	realtRNA	TATGAACCACTAAGGCGTCG	CGTAGCGTTTTGTACACG	CGTCTCacaccg	CGCCTGCCATGCGGGCGGCC	gttttGAGACG	CACGCTCAAAAAGCGTAC	CACGTAAAGTCTGCTGGTGA	TATGAACCACTAAGGCGTCGCGTAGCGTTTTGTACACGCGTCTCacaccgCGCCTGCCATGCGGGCGGCCgttttGAGACGCACGCTCAAAAAGCGTACCACGTAAAGTCTGCTGGTGA
real-Gly-GCC-28	realtRNA	TATGAACCACTAAGGCGTCG	CGTAGCGTTTTGTACACG	CGTCTCacaccg	ATTGGCCAGGAATCGAAGCC	gttttGAGACG	CACGCTCAAAAAGCGTAC	CACGTAAAGTCTGCTGGTGA	TATGAACCACTAAGGCGTCGCGTAGCGTTTTGTACACGCGTCTCacaccgATTGGCCAGGAATCGAAGCCgttttGAGACGCACGCTCAAAAAGCGTACCACGTAAAGTCTGCTGGTGA
real-Gly-GCC-29	realtRNA	TATGAACCACTAAGGCGTCG	CGTAGCGTTTTGTACACG	CGTCTCacaccg	GGCGGCCGGGCTTCGATTCC	gttttGAGACG	CACGCTCAAAAAGCGTAC	CACGTAAAGTCTGCTGGTGA	TATGAACCACTAAGGCGTCGCGTAGCGTTTTGTACACGCGTCTCacaccgGGCGGCCGGGCTTCGATTCCgttttGAGACGCACGCTCAAAAAGCGTACCACGTAAAGTCTGCTGGTGA
real-Gly-TCC-1	realtRNA	TATGAACCACTAAGGCGTCG	CGTAGCGTTTTGTACACG	CGTCTCacaccg	ACCCGGGTCAACTGCTTGGA	gttttGAGACG	CACGCTCAAAAAGCGTAC	CACGTAAAGTCTGCTGGTGA	TATGAACCACTAAGGCGTCGCGTAGCGTTTTGTACACGCGTCTCacaccgACCCGGGTCAACTGCTTGGAgttttGAGACGCACGCTCAAAAAGCGTACCACGTAAAGTCTGCTGGTGA
real-Gly-TCC-2	realtRNA	TATGAACCACTAAGGCGTCG	CGTAGCGTTTTGTACACG	CGTCTCacaccg	TCGAACCCGGGTCAACTGCT	gttttGAGACG	CACGCTCAAAAAGCGTAC	CACGTAAAGTCTGCTGGTGA	TATGAACCACTAAGGCGTCGCGTAGCGTTTTGTACACGCGTCTCacaccgTCGAACCCGGGTCAACTGCTgttttGAGACGCACGCTCAAAAAGCGTACCACGTAAAGTCTGCTGGTGA
real-Gly-TCC-3	realtRNA	TATGAACCACTAAGGCGTCG	CGTAGCGTTTTGTACACG	CGTCTCacaccg	TGCCTTCCAAGCAGTTGACC	gttttGAGACG	CACGCTCAAAAAGCGTAC	CACGTAAAGTCTGCTGGTGA	TATGAACCACTAAGGCGTCGCGTAGCGTTTTGTACACGCGTCTCacaccgTGCCTTCCAAGCAGTTGACCgttttGAGACGCACGCTCAAAAAGCGTACCACGTAAAGTCTGCTGGTGA
real-Gly-TCC-4	realtRNA	TATGAACCACTAAGGCGTCG	CGTAGCGTTTTGTACACG	CGTCTCacaccg	GCCTTCCAAGCAGTTGACCC	gttttGAGACG	CACGCTCAAAAAGCGTAC	CACGTAAAGTCTGCTGGTGA	TATGAACCACTAAGGCGTCGCGTAGCGTTTTGTACACGCGTCTCacaccgGCCTTCCAAGCAGTTGACCCgttttGAGACGCACGCTCAAAAAGCGTACCACGTAAAGTCTGCTGGTGA
real-Gly-TCC-5	realtRNA	TATGAACCACTAAGGCGTCG	CGTAGCGTTTTGTACACG	CGTCTCacaccg	CGTTGGCCGGGAATCGAACC	gttttGAGACG	CACGCTCAAAAAGCGTAC	CACGTAAAGTCTGCTGGTGA	TATGAACCACTAAGGCGTCGCGTAGCGTTTTGTACACGCGTCTCacaccgCGTTGGCCGGGAATCGAACCgttttGAGACGCACGCTCAAAAAGCGTACCACGTAAAGTCTGCTGGTGA
real-Gly-TCC-6	realtRNA	TATGAACCACTAAGGCGTCG	CGTAGCGTTTTGTACACG	CGTCTCacaccg	GTTGACCCGGGTTCGATTCC	gttttGAGACG	CACGCTCAAAAAGCGTAC	CACGTAAAGTCTGCTGGTGA	TATGAACCACTAAGGCGTCGCGTAGCGTTTTGTACACGCGTCTCacaccgGTTGACCCGGGTTCGATTCCgttttGAGACGCACGCTCAAAAAGCGTACCACGTAAAGTCTGCTGGTGA
real-Gly-TCC-7	realtRNA	TATGAACCACTAAGGCGTCG	CGTAGCGTTTTGTACACG	CGTCTCacaccg	GCCCGGGTCAACTGCTTGGA	gttttGAGACG	CACGCTCAAAAAGCGTAC	CACGTAAAGTCTGCTGGTGA	TATGAACCACTAAGGCGTCGCGTAGCGTTTTGTACACGCGTCTCacaccgGCCCGGGTCAACTGCTTGGAgttttGAGACGCACGCTCAAAAAGCGTACCACGTAAAGTCTGCTGGTGA
real-Gly-TCC-8	realtRNA	TATGAACCACTAAGGCGTCG	CGTAGCGTTTTGTACACG	CGTCTCacaccg	TCGAGCCCGGGTCAACTGCT	gttttGAGACG	CACGCTCAAAAAGCGTAC	CACGTAAAGTCTGCTGGTGA	TATGAACCACTAAGGCGTCGCGTAGCGTTTTGTACACGCGTCTCacaccgTCGAGCCCGGGTCAACTGCTgttttGAGACGCACGCTCAAAAAGCGTACCACGTAAAGTCTGCTGGTGA
real-Gly-TCC-9	realtRNA	TATGAACCACTAAGGCGTCG	CGTAGCGTTTTGTACACG	CGTCTCacaccg	GTTGGGCGGGAATCGAGCCC	gttttGAGACG	CACGCTCAAAAAGCGTAC	CACGTAAAGTCTGCTGGTGA	TATGAACCACTAAGGCGTCGCGTAGCGTTTTGTACACGCGTCTCacaccgGTTGGGCGGGAATCGAGCCCgttttGAGACGCACGCTCAAAAAGCGTACCACGTAAAGTCTGCTGGTGA
real-Gly-TCC-10	realtRNA	TATGAACCACTAAGGCGTCG	CGTAGCGTTTTGTACACG	CGTCTCacaccg	CGTTGGGCGGGAATCGAGCC	gttttGAGACG	CACGCTCAAAAAGCGTAC	CACGTAAAGTCTGCTGGTGA	TATGAACCACTAAGGCGTCGCGTAGCGTTTTGTACACGCGTCTCacaccgCGTTGGGCGGGAATCGAGCCgttttGAGACGCACGCTCAAAAAGCGTACCACGTAAAGTCTGCTGGTGA
real-His-GTG-1	realtRNA	TATGAACCACTAAGGCGTCG	CGTAGCGTTTTGTACACG	CGTCTCacaccg	TACTAACCACTATACGATCA	gttttGAGACG	CACGCTCAAAAAGCGTAC	CACGTAAAGTCTGCTGGTGA	TATGAACCACTAAGGCGTCGCGTAGCGTTTTGTACACGCGTCTCacaccgTACTAACCACTATACGATCAgttttGAGACGCACGCTCAAAAAGCGTACCACGTAAAGTCTGCTGGTGA
real-His-GTG-2	realtRNA	TATGAACCACTAAGGCGTCG	CGTAGCGTTTTGTACACG	CGTCTCacaccg	GTGGTTAGTACTCTGCGTTG	gttttGAGACG	CACGCTCAAAAAGCGTAC	CACGTAAAGTCTGCTGGTGA	TATGAACCACTAAGGCGTCGCGTAGCGTTTTGTACACGCGTCTCacaccgGTGGTTAGTACTCTGCGTTGgttttGAGACGCACGCTCAAAAAGCGTACCACGTAAAGTCTGCTGGTGA
real-His-GTG-3	realtRNA	TATGAACCACTAAGGCGTCG	CGTAGCGTTTTGTACACG	CGTCTCacaccg	GATTCGAACCGAGGTTGCTG	gttttGAGACG	CACGCTCAAAAAGCGTAC	CACGTAAAGTCTGCTGGTGA	TATGAACCACTAAGGCGTCGCGTAGCGTTTTGTACACGCGTCTCacaccgGATTCGAACCGAGGTTGCTGgttttGAGACGCACGCTCAAAAAGCGTACCACGTAAAGTCTGCTGGTGA
real-His-GTG-4	realtRNA	TATGAACCACTAAGGCGTCG	CGTAGCGTTTTGTACACG	CGTCTCacaccg	CGTTGTGGCCGCAGCAACCT	gttttGAGACG	CACGCTCAAAAAGCGTAC	CACGTAAAGTCTGCTGGTGA	TATGAACCACTAAGGCGTCGCGTAGCGTTTTGTACACGCGTCTCacaccgCGTTGTGGCCGCAGCAACCTgttttGAGACGCACGCTCAAAAAGCGTACCACGTAAAGTCTGCTGGTGA
real-His-GTG-5	realtRNA	TATGAACCACTAAGGCGTCG	CGTAGCGTTTTGTACACG	CGTCTCacaccg	CGTGACTCGGATTCGAACCG	gttttGAGACG	CACGCTCAAAAAGCGTAC	CACGTAAAGTCTGCTGGTGA	TATGAACCACTAAGGCGTCGCGTAGCGTTTTGTACACGCGTCTCacaccgCGTGACTCGGATTCGAACCGgttttGAGACGCACGCTCAAAAAGCGTACCACGTAAAGTCTGCTGGTGA
real-His-GTG-6	realtRNA	TATGAACCACTAAGGCGTCG	CGTAGCGTTTTGTACACG	CGTCTCacaccg	CTCGGTTCGAATCCGAGTCA	gttttGAGACG	CACGCTCAAAAAGCGTAC	CACGTAAAGTCTGCTGGTGA	TATGAACCACTAAGGCGTCGCGTAGCGTTTTGTACACGCGTCTCacaccgCTCGGTTCGAATCCGAGTCAgttttGAGACGCACGCTCAAAAAGCGTACCACGTAAAGTCTGCTGGTGA
real-His-GTG-7	realtRNA	TATGAACCACTAAGGCGTCG	CGTAGCGTTTTGTACACG	CGTCTCacaccg	TACTAACCACTATACGATCA	gttttGAGACG	CACGCTCAAAAAGCGTAC	CACGTAAAGTCTGCTGGTGA	TATGAACCACTAAGGCGTCGCGTAGCGTTTTGTACACGCGTCTCacaccgTACTAACCACTATACGATCAgttttGAGACGCACGCTCAAAAAGCGTACCACGTAAAGTCTGCTGGTGA
real-His-GTG-8	realtRNA	TATGAACCACTAAGGCGTCG	CGTAGCGTTTTGTACACG	CGTCTCacaccg	GTGGTTAGTACTCTGCGCTG	gttttGAGACG	CACGCTCAAAAAGCGTAC	CACGTAAAGTCTGCTGGTGA	TATGAACCACTAAGGCGTCGCGTAGCGTTTTGTACACGCGTCTCacaccgGTGGTTAGTACTCTGCGCTGgttttGAGACGCACGCTCAAAAAGCGTACCACGTAAAGTCTGCTGGTGA
real-His-GTG-9	realtRNA	TATGAACCACTAAGGCGTCG	CGTAGCGTTTTGTACACG	CGTCTCacaccg	CGCTGTGGCCGCAGCAACCT	gttttGAGACG	CACGCTCAAAAAGCGTAC	CACGTAAAGTCTGCTGGTGA	TATGAACCACTAAGGCGTCGCGTAGCGTTTTGTACACGCGTCTCacaccgCGCTGTGGCCGCAGCAACCTgttttGAGACGCACGCTCAAAAAGCGTACCACGTAAAGTCTGCTGGTGA
real-Ile-AAT-1	realtRNA	TATGAACCACTAAGGCGTCG	CGTAGCGTTTTGTACACG	CGTCTCacaccg	GCGTGGCGCTAATAACGCCA	gttttGAGACG	CACGCTCAAAAAGCGTAC	CACGTAAAGTCTGCTGGTGA	TATGAACCACTAAGGCGTCGCGTAGCGTTTTGTACACGCGTCTCacaccgGCGTGGCGCTAATAACGCCAgttttGAGACGCACGCTCAAAAAGCGTACCACGTAAAGTCTGCTGGTGA
real-Ile-AAT-2	realtRNA	TATGAACCACTAAGGCGTCG	CGTAGCGTTTTGTACACG	CGTCTCacaccg	CGCTAATAACGCCAAGGTCG	gttttGAGACG	CACGCTCAAAAAGCGTAC	CACGTAAAGTCTGCTGGTGA	TATGAACCACTAAGGCGTCGCGTAGCGTTTTGTACACGCGTCTCacaccgCGCTAATAACGCCAAGGTCGgttttGAGACGCACGCTCAAAAAGCGTACCACGTAAAGTCTGCTGGTGA
real-Ile-AAT-3	realtRNA	TATGAACCACTAAGGCGTCG	CGTAGCGTTTTGTACACG	CGTCTCacaccg	GGGGATCGAACCCGCGACCT	gttttGAGACG	CACGCTCAAAAAGCGTAC	CACGTAAAGTCTGCTGGTGA	TATGAACCACTAAGGCGTCGCGTAGCGTTTTGTACACGCGTCTCacaccgGGGGATCGAACCCGCGACCTgttttGAGACGCACGCTCAAAAAGCGTACCACGTAAAGTCTGCTGGTGA
real-Ile-AAT-4	realtRNA	TATGAACCACTAAGGCGTCG	CGTAGCGTTTTGTACACG	CGTCTCacaccg	GCTAATAACGCCAAGGTCGC	gttttGAGACG	CACGCTCAAAAAGCGTAC	CACGTAAAGTCTGCTGGTGA	TATGAACCACTAAGGCGTCGCGTAGCGTTTTGTACACGCGTCTCacaccgGCTAATAACGCCAAGGTCGCgttttGAGACGCACGCTCAAAAAGCGTACCACGTAAAGTCTGCTGGTGA
real-Ile-AAT-5	realtRNA	TATGAACCACTAAGGCGTCG	CGTAGCGTTTTGTACACG	CGTCTCacaccg	TCGCGGGTTCGATCCCCGTA	gttttGAGACG	CACGCTCAAAAAGCGTAC	CACGTAAAGTCTGCTGGTGA	TATGAACCACTAAGGCGTCGCGTAGCGTTTTGTACACGCGTCTCacaccgTCGCGGGTTCGATCCCCGTAgttttGAGACGCACGCTCAAAAAGCGTACCACGTAAAGTCTGCTGGTGA
real-Ile-AAT-6	realtRNA	TATGAACCACTAAGGCGTCG	CGTAGCGTTTTGTACACG	CGTCTCacaccg	CGCGGGTTCGATCCCCGTAC	gttttGAGACG	CACGCTCAAAAAGCGTAC	CACGTAAAGTCTGCTGGTGA	TATGAACCACTAAGGCGTCGCGTAGCGTTTTGTACACGCGTCTCacaccgCGCGGGTTCGATCCCCGTACgttttGAGACGCACGCTCAAAAAGCGTACCACGTAAAGTCTGCTGGTGA
real-Ile-AAT-7	realtRNA	TATGAACCACTAAGGCGTCG	CGTAGCGTTTTGTACACG	CGTCTCacaccg	GCGTGGTGCTAATAACGCCA	gttttGAGACG	CACGCTCAAAAAGCGTAC	CACGTAAAGTCTGCTGGTGA	TATGAACCACTAAGGCGTCGCGTAGCGTTTTGTACACGCGTCTCacaccgGCGTGGTGCTAATAACGCCAgttttGAGACGCACGCTCAAAAAGCGTACCACGTAAAGTCTGCTGGTGA
real-Ile-AAT-8	realtRNA	TATGAACCACTAAGGCGTCG	CGTAGCGTTTTGTACACG	CGTCTCacaccg	TGCTAATAACGCCAAGGTCG	gttttGAGACG	CACGCTCAAAAAGCGTAC	CACGTAAAGTCTGCTGGTGA	TATGAACCACTAAGGCGTCGCGTAGCGTTTTGTACACGCGTCTCacaccgTGCTAATAACGCCAAGGTCGgttttGAGACGCACGCTCAAAAAGCGTACCACGTAAAGTCTGCTGGTGA
real-Ile-AAT-9	realtRNA	TATGAACCACTAAGGCGTCG	CGTAGCGTTTTGTACACG	CGTCTCacaccg	CGCGGGTTCGATCCCCGTAC	gttttGAGACG	CACGCTCAAAAAGCGTAC	CACGTAAAGTCTGCTGGTGA	TATGAACCACTAAGGCGTCGCGTAGCGTTTTGTACACGCGTCTCacaccgCGCGGGTTCGATCCCCGTACgttttGAGACGCACGCTCAAAAAGCGTACCACGTAAAGTCTGCTGGTGA
real-Ile-AAT-10	realtRNA	TATGAACCACTAAGGCGTCG	CGTAGCGTTTTGTACACG	CGTCTCacaccg	GGGGTTCGAACCCGCGACCT	gttttGAGACG	CACGCTCAAAAAGCGTAC	CACGTAAAGTCTGCTGGTGA	TATGAACCACTAAGGCGTCGCGTAGCGTTTTGTACACGCGTCTCacaccgGGGGTTCGAACCCGCGACCTgttttGAGACGCACGCTCAAAAAGCGTACCACGTAAAGTCTGCTGGTGA
real-Ile-AAT-11	realtRNA	TATGAACCACTAAGGCGTCG	CGTAGCGTTTTGTACACG	CGTCTCacaccg	TCGCGGGTTCGAACCCCGTA	gttttGAGACG	CACGCTCAAAAAGCGTAC	CACGTAAAGTCTGCTGGTGA	TATGAACCACTAAGGCGTCGCGTAGCGTTTTGTACACGCGTCTCacaccgTCGCGGGTTCGAACCCCGTAgttttGAGACGCACGCTCAAAAAGCGTACCACGTAAAGTCTGCTGGTGA
real-Ile-AAT-12	realtRNA	TATGAACCACTAAGGCGTCG	CGTAGCGTTTTGTACACG	CGTCTCacaccg	CGCGGGTTCGAACCCCGTAC	gttttGAGACG	CACGCTCAAAAAGCGTAC	CACGTAAAGTCTGCTGGTGA	TATGAACCACTAAGGCGTCGCGTAGCGTTTTGTACACGCGTCTCacaccgCGCGGGTTCGAACCCCGTACgttttGAGACGCACGCTCAAAAAGCGTACCACGTAAAGTCTGCTGGTGA
real-Ile-AAT-13	realtRNA	TATGAACCACTAAGGCGTCG	CGTAGCGTTTTGTACACG	CGTCTCacaccg	GCGTGGTGCTAATAACGCTA	gttttGAGACG	CACGCTCAAAAAGCGTAC	CACGTAAAGTCTGCTGGTGA	TATGAACCACTAAGGCGTCGCGTAGCGTTTTGTACACGCGTCTCacaccgGCGTGGTGCTAATAACGCTAgttttGAGACGCACGCTCAAAAAGCGTACCACGTAAAGTCTGCTGGTGA
real-Ile-AAT-14	realtRNA	TATGAACCACTAAGGCGTCG	CGTAGCGTTTTGTACACG	CGTCTCacaccg	TGCTAATAACGCTAAGGTCG	gttttGAGACG	CACGCTCAAAAAGCGTAC	CACGTAAAGTCTGCTGGTGA	TATGAACCACTAAGGCGTCGCGTAGCGTTTTGTACACGCGTCTCacaccgTGCTAATAACGCTAAGGTCGgttttGAGACGCACGCTCAAAAAGCGTACCACGTAAAGTCTGCTGGTGA
real-Ile-AAT-15	realtRNA	TATGAACCACTAAGGCGTCG	CGTAGCGTTTTGTACACG	CGTCTCacaccg	GCTAATAACGCTAAGGTCGC	gttttGAGACG	CACGCTCAAAAAGCGTAC	CACGTAAAGTCTGCTGGTGA	TATGAACCACTAAGGCGTCGCGTAGCGTTTTGTACACGCGTCTCacaccgGCTAATAACGCTAAGGTCGCgttttGAGACGCACGCTCAAAAAGCGTACCACGTAAAGTCTGCTGGTGA
real-Ile-AAT-16	realtRNA	TATGAACCACTAAGGCGTCG	CGTAGCGTTTTGTACACG	CGTCTCacaccg	CTCTAGCCGACTGAGCTAAC	gttttGAGACG	CACGCTCAAAAAGCGTAC	CACGTAAAGTCTGCTGGTGA	TATGAACCACTAAGGCGTCGCGTAGCGTTTTGTACACGCGTCTCacaccgCTCTAGCCGACTGAGCTAACgttttGAGACGCACGCTCAAAAAGCGTACCACGTAAAGTCTGCTGGTGA
real-Ile-AAT-17	realtRNA	TATGAACCACTAAGGCGTCG	CGTAGCGTTTTGTACACG	CGTCTCacaccg	TAGCTCAGTCGGCTAGAGCG	gttttGAGACG	CACGCTCAAAAAGCGTAC	CACGTAAAGTCTGCTGGTGA	TATGAACCACTAAGGCGTCGCGTAGCGTTTTGTACACGCGTCTCacaccgTAGCTCAGTCGGCTAGAGCGgttttGAGACGCACGCTCAAAAAGCGTACCACGTAAAGTCTGCTGGTGA
real-Ile-AAT-18	realtRNA	TATGAACCACTAAGGCGTCG	CGTAGCGTTTTGTACACG	CGTCTCacaccg	TAGTTCAGTTGGTTAGAGCG	gttttGAGACG	CACGCTCAAAAAGCGTAC	CACGTAAAGTCTGCTGGTGA	TATGAACCACTAAGGCGTCGCGTAGCGTTTTGTACACGCGTCTCacaccgTAGTTCAGTTGGTTAGAGCGgttttGAGACGCACGCTCAAAAAGCGTACCACGTAAAGTCTGCTGGTGA
real-Ile-AAT-19	realtRNA	TATGAACCACTAAGGCGTCG	CGTAGCGTTTTGTACACG	CGTCTCacaccg	TGCTAATAACGCCAAGGTCG	gttttGAGACG	CACGCTCAAAAAGCGTAC	CACGTAAAGTCTGCTGGTGA	TATGAACCACTAAGGCGTCGCGTAGCGTTTTGTACACGCGTCTCacaccgTGCTAATAACGCCAAGGTCGgttttGAGACGCACGCTCAAAAAGCGTACCACGTAAAGTCTGCTGGTGA
real-Ile-AAT-20	realtRNA	TATGAACCACTAAGGCGTCG	CGTAGCGTTTTGTACACG	CGTCTCacaccg	GGGGATCGAACCCACGACCT	gttttGAGACG	CACGCTCAAAAAGCGTAC	CACGTAAAGTCTGCTGGTGA	TATGAACCACTAAGGCGTCGCGTAGCGTTTTGTACACGCGTCTCacaccgGGGGATCGAACCCACGACCTgttttGAGACGCACGCTCAAAAAGCGTACCACGTAAAGTCTGCTGGTGA
real-Ile-AAT-21	realtRNA	TATGAACCACTAAGGCGTCG	CGTAGCGTTTTGTACACG	CGTCTCacaccg	GCTAATAACGCCAAGGTCGT	gttttGAGACG	CACGCTCAAAAAGCGTAC	CACGTAAAGTCTGCTGGTGA	TATGAACCACTAAGGCGTCGCGTAGCGTTTTGTACACGCGTCTCacaccgGCTAATAACGCCAAGGTCGTgttttGAGACGCACGCTCAAAAAGCGTACCACGTAAAGTCTGCTGGTGA
real-Ile-AAT-22	realtRNA	TATGAACCACTAAGGCGTCG	CGTAGCGTTTTGTACACG	CGTCTCacaccg	CGTGGGTTCGATCCCCATAT	gttttGAGACG	CACGCTCAAAAAGCGTAC	CACGTAAAGTCTGCTGGTGA	TATGAACCACTAAGGCGTCGCGTAGCGTTTTGTACACGCGTCTCacaccgCGTGGGTTCGATCCCCATATgttttGAGACGCACGCTCAAAAAGCGTACCACGTAAAGTCTGCTGGTGA
real-Ile-GAT-1	realtRNA	TATGAACCACTAAGGCGTCG	CGTAGCGTTTTGTACACG	CGTCTCacaccg	GCGTGGTGCTGATAACACCA	gttttGAGACG	CACGCTCAAAAAGCGTAC	CACGTAAAGTCTGCTGGTGA	TATGAACCACTAAGGCGTCGCGTAGCGTTTTGTACACGCGTCTCacaccgGCGTGGTGCTGATAACACCAgttttGAGACGCACGCTCAAAAAGCGTACCACGTAAAGTCTGCTGGTGA
real-Ile-GAT-2	realtRNA	TATGAACCACTAAGGCGTCG	CGTAGCGTTTTGTACACG	CGTCTCacaccg	TGCTGATAACACCAAGGTCG	gttttGAGACG	CACGCTCAAAAAGCGTAC	CACGTAAAGTCTGCTGGTGA	TATGAACCACTAAGGCGTCGCGTAGCGTTTTGTACACGCGTCTCacaccgTGCTGATAACACCAAGGTCGgttttGAGACGCACGCTCAAAAAGCGTACCACGTAAAGTCTGCTGGTGA
real-Ile-GAT-3	realtRNA	TATGAACCACTAAGGCGTCG	CGTAGCGTTTTGTACACG	CGTCTCacaccg	GGGAGTCGAGCCCGCGACCT	gttttGAGACG	CACGCTCAAAAAGCGTAC	CACGTAAAGTCTGCTGGTGA	TATGAACCACTAAGGCGTCGCGTAGCGTTTTGTACACGCGTCTCacaccgGGGAGTCGAGCCCGCGACCTgttttGAGACGCACGCTCAAAAAGCGTACCACGTAAAGTCTGCTGGTGA
real-Ile-GAT-4	realtRNA	TATGAACCACTAAGGCGTCG	CGTAGCGTTTTGTACACG	CGTCTCacaccg	GCTGATAACACCAAGGTCGC	gttttGAGACG	CACGCTCAAAAAGCGTAC	CACGTAAAGTCTGCTGGTGA	TATGAACCACTAAGGCGTCGCGTAGCGTTTTGTACACGCGTCTCacaccgGCTGATAACACCAAGGTCGCgttttGAGACGCACGCTCAAAAAGCGTACCACGTAAAGTCTGCTGGTGA
real-Ile-GAT-5	realtRNA	TATGAACCACTAAGGCGTCG	CGTAGCGTTTTGTACACG	CGTCTCacaccg	CGCGGGCTCGACTCCCGCAC	gttttGAGACG	CACGCTCAAAAAGCGTAC	CACGTAAAGTCTGCTGGTGA	TATGAACCACTAAGGCGTCGCGTAGCGTTTTGTACACGCGTCTCacaccgCGCGGGCTCGACTCCCGCACgttttGAGACGCACGCTCAAAAAGCGTACCACGTAAAGTCTGCTGGTGA
real-Ile-TAT-1	realtRNA	TATGAACCACTAAGGCGTCG	CGTAGCGTTTTGTACACG	CGTCTCacaccg	GCGCTAACCGATTGCGCCAC	gttttGAGACG	CACGCTCAAAAAGCGTAC	CACGTAAAGTCTGCTGGTGA	TATGAACCACTAAGGCGTCGCGTAGCGTTTTGTACACGCGTCTCacaccgGCGCTAACCGATTGCGCCACgttttGAGACGCACGCTCAAAAAGCGTACCACGTAAAGTCTGCTGGTGA
real-Ile-TAT-2	realtRNA	TATGAACCACTAAGGCGTCG	CGTAGCGTTTTGTACACG	CGTCTCacaccg	TGGCGCAATCGGTTAGCGCG	gttttGAGACG	CACGCTCAAAAAGCGTAC	CACGTAAAGTCTGCTGGTGA	TATGAACCACTAAGGCGTCGCGTAGCGTTTTGTACACGCGTCTCacaccgTGGCGCAATCGGTTAGCGCGgttttGAGACGCACGCTCAAAAAGCGTACCACGTAAAGTCTGCTGGTGA
real-Ile-TAT-3	realtRNA	TATGAACCACTAAGGCGTCG	CGTAGCGTTTTGTACACG	CGTCTCacaccg	TACTTATATGACAGTGCGAG	gttttGAGACG	CACGCTCAAAAAGCGTAC	CACGTAAAGTCTGCTGGTGA	TATGAACCACTAAGGCGTCGCGTAGCGTTTTGTACACGCGTCTCacaccgTACTTATATGACAGTGCGAGgttttGAGACGCACGCTCAAAAAGCGTACCACGTAAAGTCTGCTGGTGA
real-Ile-TAT-4	realtRNA	TATGAACCACTAAGGCGTCG	CGTAGCGTTTTGTACACG	CGTCTCacaccg	GTGCGAGCGGAGCAATGCCG	gttttGAGACG	CACGCTCAAAAAGCGTAC	CACGTAAAGTCTGCTGGTGA	TATGAACCACTAAGGCGTCGCGTAGCGTTTTGTACACGCGTCTCacaccgGTGCGAGCGGAGCAATGCCGgttttGAGACGCACGCTCAAAAAGCGTACCACGTAAAGTCTGCTGGTGA
real-Ile-TAT-5	realtRNA	TATGAACCACTAAGGCGTCG	CGTAGCGTTTTGTACACG	CGTCTCacaccg	GAGGATCGAACTCACAACCT	gttttGAGACG	CACGCTCAAAAAGCGTAC	CACGTAAAGTCTGCTGGTGA	TATGAACCACTAAGGCGTCGCGTAGCGTTTTGTACACGCGTCTCacaccgGAGGATCGAACTCACAACCTgttttGAGACGCACGCTCAAAAAGCGTACCACGTAAAGTCTGCTGGTGA
real-Ile-TAT-6	realtRNA	TATGAACCACTAAGGCGTCG	CGTAGCGTTTTGTACACG	CGTCTCacaccg	TTGTGAGTTCGATCCTCACC	gttttGAGACG	CACGCTCAAAAAGCGTAC	CACGTAAAGTCTGCTGGTGA	TATGAACCACTAAGGCGTCGCGTAGCGTTTTGTACACGCGTCTCacaccgTTGTGAGTTCGATCCTCACCgttttGAGACGCACGCTCAAAAAGCGTACCACGTAAAGTCTGCTGGTGA
real-Ile-TAT-7	realtRNA	TATGAACCACTAAGGCGTCG	CGTAGCGTTTTGTACACG	CGTCTCacaccg	GTACATGCAGAGCAATGCCG	gttttGAGACG	CACGCTCAAAAAGCGTAC	CACGTAAAGTCTGCTGGTGA	TATGAACCACTAAGGCGTCGCGTAGCGTTTTGTACACGCGTCTCacaccgGTACATGCAGAGCAATGCCGgttttGAGACGCACGCTCAAAAAGCGTACCACGTAAAGTCTGCTGGTGA
real-Ile-TAT-8	realtRNA	TATGAACCACTAAGGCGTCG	CGTAGCGTTTTGTACACG	CGTCTCacaccg	GAGGCTCGAACTCACAACCT	gttttGAGACG	CACGCTCAAAAAGCGTAC	CACGTAAAGTCTGCTGGTGA	TATGAACCACTAAGGCGTCGCGTAGCGTTTTGTACACGCGTCTCacaccgGAGGCTCGAACTCACAACCTgttttGAGACGCACGCTCAAAAAGCGTACCACGTAAAGTCTGCTGGTGA
real-Ile-TAT-9	realtRNA	TATGAACCACTAAGGCGTCG	CGTAGCGTTTTGTACACG	CGTCTCacaccg	TTGTGAGTTCGAGCCTCACC	gttttGAGACG	CACGCTCAAAAAGCGTAC	CACGTAAAGTCTGCTGGTGA	TATGAACCACTAAGGCGTCGCGTAGCGTTTTGTACACGCGTCTCacaccgTTGTGAGTTCGAGCCTCACCgttttGAGACGCACGCTCAAAAAGCGTACCACGTAAAGTCTGCTGGTGA
real-Ile-TAT-10	realtRNA	TATGAACCACTAAGGCGTCG	CGTAGCGTTTTGTACACG	CGTCTCacaccg	ACAACCTCGGCATTGCTCAC	gttttGAGACG	CACGCTCAAAAAGCGTAC	CACGTAAAGTCTGCTGGTGA	TATGAACCACTAAGGCGTCGCGTAGCGTTTTGTACACGCGTCTCacaccgACAACCTCGGCATTGCTCACgttttGAGACGCACGCTCAAAAAGCGTACCACGTAAAGTCTGCTGGTGA
real-Ile-TAT-11	realtRNA	TATGAACCACTAAGGCGTCG	CGTAGCGTTTTGTACACG	CGTCTCacaccg	TGCACCTGTGAGCAATGCCG	gttttGAGACG	CACGCTCAAAAAGCGTAC	CACGTAAAGTCTGCTGGTGA	TATGAACCACTAAGGCGTCGCGTAGCGTTTTGTACACGCGTCTCacaccgTGCACCTGTGAGCAATGCCGgttttGAGACGCACGCTCAAAAAGCGTACCACGTAAAGTCTGCTGGTGA
real-Ile-TAT-12	realtRNA	TATGAACCACTAAGGCGTCG	CGTAGCGTTTTGTACACG	CGTCTCacaccg	GAGGCTTGAACTCACAACCT	gttttGAGACG	CACGCTCAAAAAGCGTAC	CACGTAAAGTCTGCTGGTGA	TATGAACCACTAAGGCGTCGCGTAGCGTTTTGTACACGCGTCTCacaccgGAGGCTTGAACTCACAACCTgttttGAGACGCACGCTCAAAAAGCGTACCACGTAAAGTCTGCTGGTGA
real-Ile-TAT-13	realtRNA	TATGAACCACTAAGGCGTCG	CGTAGCGTTTTGTACACG	CGTCTCacaccg	TTGTGAGTTCAAGCCTCACC	gttttGAGACG	CACGCTCAAAAAGCGTAC	CACGTAAAGTCTGCTGGTGA	TATGAACCACTAAGGCGTCGCGTAGCGTTTTGTACACGCGTCTCacaccgTTGTGAGTTCAAGCCTCACCgttttGAGACGCACGCTCAAAAAGCGTACCACGTAAAGTCTGCTGGTGA
real-iMet-CAT-1	realtRNA	TATGAACCACTAAGGCGTCG	CGTAGCGTTTTGTACACG	CGTCTCacaccg	GTGGCGCAGCGGAAGCGTGC	gttttGAGACG	CACGCTCAAAAAGCGTAC	CACGTAAAGTCTGCTGGTGA	TATGAACCACTAAGGCGTCGCGTAGCGTTTTGTACACGCGTCTCacaccgGTGGCGCAGCGGAAGCGTGCgttttGAGACGCACGCTCAAAAAGCGTACCACGTAAAGTCTGCTGGTGA
real-iMet-CAT-2	realtRNA	TATGAACCACTAAGGCGTCG	CGTAGCGTTTTGTACACG	CGTCTCacaccg	TGGCGCAGCGGAAGCGTGCT	gttttGAGACG	CACGCTCAAAAAGCGTAC	CACGTAAAGTCTGCTGGTGA	TATGAACCACTAAGGCGTCGCGTAGCGTTTTGTACACGCGTCTCacaccgTGGCGCAGCGGAAGCGTGCTgttttGAGACGCACGCTCAAAAAGCGTACCACGTAAAGTCTGCTGGTGA
real-iMet-CAT-3	realtRNA	TATGAACCACTAAGGCGTCG	CGTAGCGTTTTGTACACG	CGTCTCacaccg	TCCATCGACCTCTGGGTTAT	gttttGAGACG	CACGCTCAAAAAGCGTAC	CACGTAAAGTCTGCTGGTGA	TATGAACCACTAAGGCGTCGCGTAGCGTTTTGTACACGCGTCTCacaccgTCCATCGACCTCTGGGTTATgttttGAGACGCACGCTCAAAAAGCGTACCACGTAAAGTCTGCTGGTGA
real-iMet-CAT-4	realtRNA	TATGAACCACTAAGGCGTCG	CGTAGCGTTTTGTACACG	CGTCTCacaccg	ATCCATCGACCTCTGGGTTA	gttttGAGACG	CACGCTCAAAAAGCGTAC	CACGTAAAGTCTGCTGGTGA	TATGAACCACTAAGGCGTCGCGTAGCGTTTTGTACACGCGTCTCacaccgATCCATCGACCTCTGGGTTAgttttGAGACGCACGCTCAAAAAGCGTACCACGTAAAGTCTGCTGGTGA
real-iMet-CAT-5	realtRNA	TATGAACCACTAAGGCGTCG	CGTAGCGTTTTGTACACG	CGTCTCacaccg	GTGCTGGGCCCATAACCCAG	gttttGAGACG	CACGCTCAAAAAGCGTAC	CACGTAAAGTCTGCTGGTGA	TATGAACCACTAAGGCGTCGCGTAGCGTTTTGTACACGCGTCTCacaccgGTGCTGGGCCCATAACCCAGgttttGAGACGCACGCTCAAAAAGCGTACCACGTAAAGTCTGCTGGTGA
real-iMet-CAT-6	realtRNA	TATGAACCACTAAGGCGTCG	CGTAGCGTTTTGTACACG	CGTCTCacaccg	GTTTCGATCCATCGACCTCT	gttttGAGACG	CACGCTCAAAAAGCGTAC	CACGTAAAGTCTGCTGGTGA	TATGAACCACTAAGGCGTCGCGTAGCGTTTTGTACACGCGTCTCacaccgGTTTCGATCCATCGACCTCTgttttGAGACGCACGCTCAAAAAGCGTACCACGTAAAGTCTGCTGGTGA
real-iMet-CAT-7	realtRNA	TATGAACCACTAAGGCGTCG	CGTAGCGTTTTGTACACG	CGTCTCacaccg	GGTTTCGATCCATCGACCTC	gttttGAGACG	CACGCTCAAAAAGCGTAC	CACGTAAAGTCTGCTGGTGA	TATGAACCACTAAGGCGTCGCGTAGCGTTTTGTACACGCGTCTCacaccgGGTTTCGATCCATCGACCTCgttttGAGACGCACGCTCAAAAAGCGTACCACGTAAAGTCTGCTGGTGA
real-iMet-CAT-8	realtRNA	TATGAACCACTAAGGCGTCG	CGTAGCGTTTTGTACACG	CGTCTCacaccg	GCCCATAACCCAGAGGTCGA	gttttGAGACG	CACGCTCAAAAAGCGTAC	CACGTAAAGTCTGCTGGTGA	TATGAACCACTAAGGCGTCGCGTAGCGTTTTGTACACGCGTCTCacaccgGCCCATAACCCAGAGGTCGAgttttGAGACGCACGCTCAAAAAGCGTACCACGTAAAGTCTGCTGGTGA
real-iMet-CAT-9	realtRNA	TATGAACCACTAAGGCGTCG	CGTAGCGTTTTGTACACG	CGTCTCacaccg	GTTTAGATCCATCGACCTCT	gttttGAGACG	CACGCTCAAAAAGCGTAC	CACGTAAAGTCTGCTGGTGA	TATGAACCACTAAGGCGTCGCGTAGCGTTTTGTACACGCGTCTCacaccgGTTTAGATCCATCGACCTCTgttttGAGACGCACGCTCAAAAAGCGTACCACGTAAAGTCTGCTGGTGA
real-iMet-CAT-10	realtRNA	TATGAACCACTAAGGCGTCG	CGTAGCGTTTTGTACACG	CGTCTCacaccg	GGTTTAGATCCATCGACCTC	gttttGAGACG	CACGCTCAAAAAGCGTAC	CACGTAAAGTCTGCTGGTGA	TATGAACCACTAAGGCGTCGCGTAGCGTTTTGTACACGCGTCTCacaccgGGTTTAGATCCATCGACCTCgttttGAGACGCACGCTCAAAAAGCGTACCACGTAAAGTCTGCTGGTGA
real-Leu-AAG-1	realtRNA	TATGAACCACTAAGGCGTCG	CGTAGCGTTTTGTACACG	CGTCTCacaccg	ATCCAGCGCCTTAGACCGCT	gttttGAGACG	CACGCTCAAAAAGCGTAC	CACGTAAAGTCTGCTGGTGA	TATGAACCACTAAGGCGTCGCGTAGCGTTTTGTACACGCGTCTCacaccgATCCAGCGCCTTAGACCGCTgttttGAGACGCACGCTCAAAAAGCGTACCACGTAAAGTCTGCTGGTGA
real-Leu-AAG-2	realtRNA	TATGAACCACTAAGGCGTCG	CGTAGCGTTTTGTACACG	CGTCTCacaccg	CGGTCTAAGGCGCTGGATTA	gttttGAGACG	CACGCTCAAAAAGCGTAC	CACGTAAAGTCTGCTGGTGA	TATGAACCACTAAGGCGTCGCGTAGCGTTTTGTACACGCGTCTCacaccgCGGTCTAAGGCGCTGGATTAgttttGAGACGCACGCTCAAAAAGCGTACCACGTAAAGTCTGCTGGTGA
real-Leu-AAG-3	realtRNA	TATGAACCACTAAGGCGTCG	CGTAGCGTTTTGTACACG	CGTCTCacaccg	ACCCACGCCTCCGAAGAGAC	gttttGAGACG	CACGCTCAAAAAGCGTAC	CACGTAAAGTCTGCTGGTGA	TATGAACCACTAAGGCGTCGCGTAGCGTTTTGTACACGCGTCTCacaccgACCCACGCCTCCGAAGAGACgttttGAGACGCACGCTCAAAAAGCGTACCACGTAAAGTCTGCTGGTGA
real-Leu-AAG-4	realtRNA	TATGAACCACTAAGGCGTCG	CGTAGCGTTTTGTACACG	CGTCTCacaccg	TAAGGCTCCAGTCTCTTCGG	gttttGAGACG	CACGCTCAAAAAGCGTAC	CACGTAAAGTCTGCTGGTGA	TATGAACCACTAAGGCGTCGCGTAGCGTTTTGTACACGCGTCTCacaccgTAAGGCTCCAGTCTCTTCGGgttttGAGACGCACGCTCAAAAAGCGTACCACGTAAAGTCTGCTGGTGA
real-Leu-AAG-5	realtRNA	TATGAACCACTAAGGCGTCG	CGTAGCGTTTTGTACACG	CGTCTCacaccg	ATTAAGGCTCCAGTCTCTTC	gttttGAGACG	CACGCTCAAAAAGCGTAC	CACGTAAAGTCTGCTGGTGA	TATGAACCACTAAGGCGTCGCGTAGCGTTTTGTACACGCGTCTCacaccgATTAAGGCTCCAGTCTCTTCgttttGAGACGCACGCTCAAAAAGCGTACCACGTAAAGTCTGCTGGTGA
real-Leu-AAG-6	realtRNA	TATGAACCACTAAGGCGTCG	CGTAGCGTTTTGTACACG	CGTCTCacaccg	TTAAGGCTCCAGTCTCTTCG	gttttGAGACG	CACGCTCAAAAAGCGTAC	CACGTAAAGTCTGCTGGTGA	TATGAACCACTAAGGCGTCGCGTAGCGTTTTGTACACGCGTCTCacaccgTTAAGGCTCCAGTCTCTTCGgttttGAGACGCACGCTCAAAAAGCGTACCACGTAAAGTCTGCTGGTGA
real-Leu-AAG-7	realtRNA	TATGAACCACTAAGGCGTCG	CGTAGCGTTTTGTACACG	CGTCTCacaccg	TAAGGCTCCAGTCTCTTCGG	gttttGAGACG	CACGCTCAAAAAGCGTAC	CACGTAAAGTCTGCTGGTGA	TATGAACCACTAAGGCGTCGCGTAGCGTTTTGTACACGCGTCTCacaccgTAAGGCTCCAGTCTCTTCGGgttttGAGACGCACGCTCAAAAAGCGTACCACGTAAAGTCTGCTGGTGA
real-Leu-AAG-8	realtRNA	TATGAACCACTAAGGCGTCG	CGTAGCGTTTTGTACACG	CGTCTCacaccg	TGGTCTAAGACGCTGGATTA	gttttGAGACG	CACGCTCAAAAAGCGTAC	CACGTAAAGTCTGCTGGTGA	TATGAACCACTAAGGCGTCGCGTAGCGTTTTGTACACGCGTCTCacaccgTGGTCTAAGACGCTGGATTAgttttGAGACGCACGCTCAAAAAGCGTACCACGTAAAGTCTGCTGGTGA
real-Leu-CAA-1	realtRNA	TATGAACCACTAAGGCGTCG	CGTAGCGTTTTGTACACG	CGTCTCacaccg	GTCTGGCGCCTTAGACCACT	gttttGAGACG	CACGCTCAAAAAGCGTAC	CACGTAAAGTCTGCTGGTGA	TATGAACCACTAAGGCGTCGCGTAGCGTTTTGTACACGCGTCTCacaccgGTCTGGCGCCTTAGACCACTgttttGAGACGCACGCTCAAAAAGCGTACCACGTAAAGTCTGCTGGTGA
real-Leu-CAA-2	realtRNA	TATGAACCACTAAGGCGTCG	CGTAGCGTTTTGTACACG	CGTCTCacaccg	GAGGAAGCTTAGCTTGAGTC	gttttGAGACG	CACGCTCAAAAAGCGTAC	CACGTAAAGTCTGCTGGTGA	TATGAACCACTAAGGCGTCGCGTAGCGTTTTGTACACGCGTCTCacaccgGAGGAAGCTTAGCTTGAGTCgttttGAGACGCACGCTCAAAAAGCGTACCACGTAAAGTCTGCTGGTGA
real-Leu-CAA-3	realtRNA	TATGAACCACTAAGGCGTCG	CGTAGCGTTTTGTACACG	CGTCTCacaccg	CTCAAGCTAAGCTTCCTCCG	gttttGAGACG	CACGCTCAAAAAGCGTAC	CACGTAAAGTCTGCTGGTGA	TATGAACCACTAAGGCGTCGCGTAGCGTTTTGTACACGCGTCTCacaccgCTCAAGCTAAGCTTCCTCCGgttttGAGACGCACGCTCAAAAAGCGTACCACGTAAAGTCTGCTGGTGA
real-Leu-CAA-4	realtRNA	TATGAACCACTAAGGCGTCG	CGTAGCGTTTTGTACACG	CGTCTCacaccg	AAGCTAAGCTTCCTCCGCGG	gttttGAGACG	CACGCTCAAAAAGCGTAC	CACGTAAAGTCTGCTGGTGA	TATGAACCACTAAGGCGTCGCGTAGCGTTTTGTACACGCGTCTCacaccgAAGCTAAGCTTCCTCCGCGGgttttGAGACGCACGCTCAAAAAGCGTACCACGTAAAGTCTGCTGGTGA
real-Leu-CAA-5	realtRNA	TATGAACCACTAAGGCGTCG	CGTAGCGTTTTGTACACG	CGTCTCacaccg	GACCAGAATCCCCACCGCGG	gttttGAGACG	CACGCTCAAAAAGCGTAC	CACGTAAAGTCTGCTGGTGA	TATGAACCACTAAGGCGTCGCGTAGCGTTTTGTACACGCGTCTCacaccgGACCAGAATCCCCACCGCGGgttttGAGACGCACGCTCAAAAAGCGTACCACGTAAAGTCTGCTGGTGA
real-Leu-CAA-6	realtRNA	TATGAACCACTAAGGCGTCG	CGTAGCGTTTTGTACACG	CGTCTCacaccg	AGCTAAGCTTCCTCCGCGGT	gttttGAGACG	CACGCTCAAAAAGCGTAC	CACGTAAAGTCTGCTGGTGA	TATGAACCACTAAGGCGTCGCGTAGCGTTTTGTACACGCGTCTCacaccgAGCTAAGCTTCCTCCGCGGTgttttGAGACGCACGCTCAAAAAGCGTACCACGTAAAGTCTGCTGGTGA
real-Leu-CAA-7	realtRNA	TATGAACCACTAAGGCGTCG	CGTAGCGTTTTGTACACG	CGTCTCacaccg	GCTAAGCTTCCTCCGCGGTG	gttttGAGACG	CACGCTCAAAAAGCGTAC	CACGTAAAGTCTGCTGGTGA	TATGAACCACTAAGGCGTCGCGTAGCGTTTTGTACACGCGTCTCacaccgGCTAAGCTTCCTCCGCGGTGgttttGAGACGCACGCTCAAAAAGCGTACCACGTAAAGTCTGCTGGTGA
real-Leu-CAA-8	realtRNA	TATGAACCACTAAGGCGTCG	CGTAGCGTTTTGTACACG	CGTCTCacaccg	GGAGACCAGAATCCCCACCG	gttttGAGACG	CACGCTCAAAAAGCGTAC	CACGTAAAGTCTGCTGGTGA	TATGAACCACTAAGGCGTCGCGTAGCGTTTTGTACACGCGTCTCacaccgGGAGACCAGAATCCCCACCGgttttGAGACGCACGCTCAAAAAGCGTACCACGTAAAGTCTGCTGGTGA
real-Leu-CAA-9	realtRNA	TATGAACCACTAAGGCGTCG	CGTAGCGTTTTGTACACG	CGTCTCacaccg	TTCCTCCGCGGTGGGGATTC	gttttGAGACG	CACGCTCAAAAAGCGTAC	CACGTAAAGTCTGCTGGTGA	TATGAACCACTAAGGCGTCGCGTAGCGTTTTGTACACGCGTCTCacaccgTTCCTCCGCGGTGGGGATTCgttttGAGACGCACGCTCAAAAAGCGTACCACGTAAAGTCTGCTGGTGA
real-Leu-CAA-10	realtRNA	TATGAACCACTAAGGCGTCG	CGTAGCGTTTTGTACACG	CGTCTCacaccg	GTGGGGATTCTGGTCTCCAA	gttttGAGACG	CACGCTCAAAAAGCGTAC	CACGTAAAGTCTGCTGGTGA	TATGAACCACTAAGGCGTCGCGTAGCGTTTTGTACACGCGTCTCacaccgGTGGGGATTCTGGTCTCCAAgttttGAGACGCACGCTCAAAAAGCGTACCACGTAAAGTCTGCTGGTGA
real-Leu-CAA-11	realtRNA	TATGAACCACTAAGGCGTCG	CGTAGCGTTTTGTACACG	CGTCTCacaccg	GGGATTCTGGTCTCCAATGG	gttttGAGACG	CACGCTCAAAAAGCGTAC	CACGTAAAGTCTGCTGGTGA	TATGAACCACTAAGGCGTCGCGTAGCGTTTTGTACACGCGTCTCacaccgGGGATTCTGGTCTCCAATGGgttttGAGACGCACGCTCAAAAAGCGTACCACGTAAAGTCTGCTGGTGA
real-Leu-CAA-12	realtRNA	TATGAACCACTAAGGCGTCG	CGTAGCGTTTTGTACACG	CGTCTCacaccg	ATTCGAACCCACGCCTCCAT	gttttGAGACG	CACGCTCAAAAAGCGTAC	CACGTAAAGTCTGCTGGTGA	TATGAACCACTAAGGCGTCGCGTAGCGTTTTGTACACGCGTCTCacaccgATTCGAACCCACGCCTCCATgttttGAGACGCACGCTCAAAAAGCGTACCACGTAAAGTCTGCTGGTGA
real-Leu-CAA-13	realtRNA	TATGAACCACTAAGGCGTCG	CGTAGCGTTTTGTACACG	CGTCTCacaccg	TCTGGTCTCCAATGGAGGCG	gttttGAGACG	CACGCTCAAAAAGCGTAC	CACGTAAAGTCTGCTGGTGA	TATGAACCACTAAGGCGTCGCGTAGCGTTTTGTACACGCGTCTCacaccgTCTGGTCTCCAATGGAGGCGgttttGAGACGCACGCTCAAAAAGCGTACCACGTAAAGTCTGCTGGTGA
real-Leu-CAA-14	realtRNA	TATGAACCACTAAGGCGTCG	CGTAGCGTTTTGTACACG	CGTCTCacaccg	CTGGTCTCCAATGGAGGCGT	gttttGAGACG	CACGCTCAAAAAGCGTAC	CACGTAAAGTCTGCTGGTGA	TATGAACCACTAAGGCGTCGCGTAGCGTTTTGTACACGCGTCTCacaccgCTGGTCTCCAATGGAGGCGTgttttGAGACGCACGCTCAAAAAGCGTACCACGTAAAGTCTGCTGGTGA
real-Leu-CAA-15	realtRNA	TATGAACCACTAAGGCGTCG	CGTAGCGTTTTGTACACG	CGTCTCacaccg	GGAAGCAGTAAGCTTGAGTC	gttttGAGACG	CACGCTCAAAAAGCGTAC	CACGTAAAGTCTGCTGGTGA	TATGAACCACTAAGGCGTCGCGTAGCGTTTTGTACACGCGTCTCacaccgGGAAGCAGTAAGCTTGAGTCgttttGAGACGCACGCTCAAAAAGCGTACCACGTAAAGTCTGCTGGTGA
real-Leu-CAA-16	realtRNA	TATGAACCACTAAGGCGTCG	CGTAGCGTTTTGTACACG	CGTCTCacaccg	AGCTTACTGCTTCCTGTGTT	gttttGAGACG	CACGCTCAAAAAGCGTAC	CACGTAAAGTCTGCTGGTGA	TATGAACCACTAAGGCGTCGCGTAGCGTTTTGTACACGCGTCTCacaccgAGCTTACTGCTTCCTGTGTTgttttGAGACGCACGCTCAAAAAGCGTACCACGTAAAGTCTGCTGGTGA
real-Leu-CAA-17	realtRNA	TATGAACCACTAAGGCGTCG	CGTAGCGTTTTGTACACG	CGTCTCacaccg	GCTTACTGCTTCCTGTGTTC	gttttGAGACG	CACGCTCAAAAAGCGTAC	CACGTAAAGTCTGCTGGTGA	TATGAACCACTAAGGCGTCGCGTAGCGTTTTGTACACGCGTCTCacaccgGCTTACTGCTTCCTGTGTTCgttttGAGACGCACGCTCAAAAAGCGTACCACGTAAAGTCTGCTGGTGA
real-Leu-CAA-18	realtRNA	TATGAACCACTAAGGCGTCG	CGTAGCGTTTTGTACACG	CGTCTCacaccg	AGACCAGAAGACCCGAACAC	gttttGAGACG	CACGCTCAAAAAGCGTAC	CACGTAAAGTCTGCTGGTGA	TATGAACCACTAAGGCGTCGCGTAGCGTTTTGTACACGCGTCTCacaccgAGACCAGAAGACCCGAACACgttttGAGACGCACGCTCAAAAAGCGTACCACGTAAAGTCTGCTGGTGA
real-Leu-CAA-19	realtRNA	TATGAACCACTAAGGCGTCG	CGTAGCGTTTTGTACACG	CGTCTCacaccg	CTTCCTGTGTTCGGGTCTTC	gttttGAGACG	CACGCTCAAAAAGCGTAC	CACGTAAAGTCTGCTGGTGA	TATGAACCACTAAGGCGTCGCGTAGCGTTTTGTACACGCGTCTCacaccgCTTCCTGTGTTCGGGTCTTCgttttGAGACGCACGCTCAAAAAGCGTACCACGTAAAGTCTGCTGGTGA
real-Leu-CAA-20	realtRNA	TATGAACCACTAAGGCGTCG	CGTAGCGTTTTGTACACG	CGTCTCacaccg	CGGGTCTTCTGGTCTCCGTA	gttttGAGACG	CACGCTCAAAAAGCGTAC	CACGTAAAGTCTGCTGGTGA	TATGAACCACTAAGGCGTCGCGTAGCGTTTTGTACACGCGTCTCacaccgCGGGTCTTCTGGTCTCCGTAgttttGAGACGCACGCTCAAAAAGCGTACCACGTAAAGTCTGCTGGTGA
real-Leu-CAA-21	realtRNA	TATGAACCACTAAGGCGTCG	CGTAGCGTTTTGTACACG	CGTCTCacaccg	GTCTTCTGGTCTCCGTATGG	gttttGAGACG	CACGCTCAAAAAGCGTAC	CACGTAAAGTCTGCTGGTGA	TATGAACCACTAAGGCGTCGCGTAGCGTTTTGTACACGCGTCTCacaccgGTCTTCTGGTCTCCGTATGGgttttGAGACGCACGCTCAAAAAGCGTACCACGTAAAGTCTGCTGGTGA
real-Leu-CAA-22	realtRNA	TATGAACCACTAAGGCGTCG	CGTAGCGTTTTGTACACG	CGTCTCacaccg	TTCGAACCCACGCCTCCATA	gttttGAGACG	CACGCTCAAAAAGCGTAC	CACGTAAAGTCTGCTGGTGA	TATGAACCACTAAGGCGTCGCGTAGCGTTTTGTACACGCGTCTCacaccgTTCGAACCCACGCCTCCATAgttttGAGACGCACGCTCAAAAAGCGTACCACGTAAAGTCTGCTGGTGA
real-Leu-CAA-23	realtRNA	TATGAACCACTAAGGCGTCG	CGTAGCGTTTTGTACACG	CGTCTCacaccg	CTGGTCTCCGTATGGAGGCG	gttttGAGACG	CACGCTCAAAAAGCGTAC	CACGTAAAGTCTGCTGGTGA	TATGAACCACTAAGGCGTCGCGTAGCGTTTTGTACACGCGTCTCacaccgCTGGTCTCCGTATGGAGGCGgttttGAGACGCACGCTCAAAAAGCGTACCACGTAAAGTCTGCTGGTGA
real-Leu-CAA-24	realtRNA	TATGAACCACTAAGGCGTCG	CGTAGCGTTTTGTACACG	CGTCTCacaccg	TGGTCTCCGTATGGAGGCGT	gttttGAGACG	CACGCTCAAAAAGCGTAC	CACGTAAAGTCTGCTGGTGA	TATGAACCACTAAGGCGTCGCGTAGCGTTTTGTACACGCGTCTCacaccgTGGTCTCCGTATGGAGGCGTgttttGAGACGCACGCTCAAAAAGCGTACCACGTAAAGTCTGCTGGTGA
real-Leu-CAA-25	realtRNA	TATGAACCACTAAGGCGTCG	CGTAGCGTTTTGTACACG	CGTCTCacaccg	GGGAAGTAGCAACTTGAGTC	gttttGAGACG	CACGCTCAAAAAGCGTAC	CACGTAAAGTCTGCTGGTGA	TATGAACCACTAAGGCGTCGCGTAGCGTTTTGTACACGCGTCTCacaccgGGGAAGTAGCAACTTGAGTCgttttGAGACGCACGCTCAAAAAGCGTACCACGTAAAGTCTGCTGGTGA
real-Leu-CAA-26	realtRNA	TATGAACCACTAAGGCGTCG	CGTAGCGTTTTGTACACG	CGTCTCacaccg	GACTCAAGTTGCTACTTCCC	gttttGAGACG	CACGCTCAAAAAGCGTAC	CACGTAAAGTCTGCTGGTGA	TATGAACCACTAAGGCGTCGCGTAGCGTTTTGTACACGCGTCTCacaccgGACTCAAGTTGCTACTTCCCgttttGAGACGCACGCTCAAAAAGCGTACCACGTAAAGTCTGCTGGTGA
real-Leu-CAA-27	realtRNA	TATGAACCACTAAGGCGTCG	CGTAGCGTTTTGTACACG	CGTCTCacaccg	AAGTTGCTACTTCCCAGGTT	gttttGAGACG	CACGCTCAAAAAGCGTAC	CACGTAAAGTCTGCTGGTGA	TATGAACCACTAAGGCGTCGCGTAGCGTTTTGTACACGCGTCTCacaccgAAGTTGCTACTTCCCAGGTTgttttGAGACGCACGCTCAAAAAGCGTACCACGTAAAGTCTGCTGGTGA
real-Leu-CAA-28	realtRNA	TATGAACCACTAAGGCGTCG	CGTAGCGTTTTGTACACG	CGTCTCacaccg	AGTTGCTACTTCCCAGGTTT	gttttGAGACG	CACGCTCAAAAAGCGTAC	CACGTAAAGTCTGCTGGTGA	TATGAACCACTAAGGCGTCGCGTAGCGTTTTGTACACGCGTCTCacaccgAGTTGCTACTTCCCAGGTTTgttttGAGACGCACGCTCAAAAAGCGTACCACGTAAAGTCTGCTGGTGA
real-Leu-CAA-29	realtRNA	TATGAACCACTAAGGCGTCG	CGTAGCGTTTTGTACACG	CGTCTCacaccg	AGACCAGAAGCCCCAAACCT	gttttGAGACG	CACGCTCAAAAAGCGTAC	CACGTAAAGTCTGCTGGTGA	TATGAACCACTAAGGCGTCGCGTAGCGTTTTGTACACGCGTCTCacaccgAGACCAGAAGCCCCAAACCTgttttGAGACGCACGCTCAAAAAGCGTACCACGTAAAGTCTGCTGGTGA
real-Leu-CAA-30	realtRNA	TATGAACCACTAAGGCGTCG	CGTAGCGTTTTGTACACG	CGTCTCacaccg	GTTGCTACTTCCCAGGTTTG	gttttGAGACG	CACGCTCAAAAAGCGTAC	CACGTAAAGTCTGCTGGTGA	TATGAACCACTAAGGCGTCGCGTAGCGTTTTGTACACGCGTCTCacaccgGTTGCTACTTCCCAGGTTTGgttttGAGACGCACGCTCAAAAAGCGTACCACGTAAAGTCTGCTGGTGA
real-Leu-CAA-31	realtRNA	TATGAACCACTAAGGCGTCG	CGTAGCGTTTTGTACACG	CGTCTCacaccg	GAGACCAGAAGCCCCAAACC	gttttGAGACG	CACGCTCAAAAAGCGTAC	CACGTAAAGTCTGCTGGTGA	TATGAACCACTAAGGCGTCGCGTAGCGTTTTGTACACGCGTCTCacaccgGAGACCAGAAGCCCCAAACCgttttGAGACGCACGCTCAAAAAGCGTACCACGTAAAGTCTGCTGGTGA
real-Leu-CAA-32	realtRNA	TATGAACCACTAAGGCGTCG	CGTAGCGTTTTGTACACG	CGTCTCacaccg	CTTCCCAGGTTTGGGGCTTC	gttttGAGACG	CACGCTCAAAAAGCGTAC	CACGTAAAGTCTGCTGGTGA	TATGAACCACTAAGGCGTCGCGTAGCGTTTTGTACACGCGTCTCacaccgCTTCCCAGGTTTGGGGCTTCgttttGAGACGCACGCTCAAAAAGCGTACCACGTAAAGTCTGCTGGTGA
real-Leu-CAA-33	realtRNA	TATGAACCACTAAGGCGTCG	CGTAGCGTTTTGTACACG	CGTCTCacaccg	TGGGGCTTCTGGTCTCCGCA	gttttGAGACG	CACGCTCAAAAAGCGTAC	CACGTAAAGTCTGCTGGTGA	TATGAACCACTAAGGCGTCGCGTAGCGTTTTGTACACGCGTCTCacaccgTGGGGCTTCTGGTCTCCGCAgttttGAGACGCACGCTCAAAAAGCGTACCACGTAAAGTCTGCTGGTGA
real-Leu-CAA-34	realtRNA	TATGAACCACTAAGGCGTCG	CGTAGCGTTTTGTACACG	CGTCTCacaccg	GGCTTCTGGTCTCCGCATGG	gttttGAGACG	CACGCTCAAAAAGCGTAC	CACGTAAAGTCTGCTGGTGA	TATGAACCACTAAGGCGTCGCGTAGCGTTTTGTACACGCGTCTCacaccgGGCTTCTGGTCTCCGCATGGgttttGAGACGCACGCTCAAAAAGCGTACCACGTAAAGTCTGCTGGTGA
real-Leu-CAA-35	realtRNA	TATGAACCACTAAGGCGTCG	CGTAGCGTTTTGTACACG	CGTCTCacaccg	TTCGAACCCACGCCTCCATG	gttttGAGACG	CACGCTCAAAAAGCGTAC	CACGTAAAGTCTGCTGGTGA	TATGAACCACTAAGGCGTCGCGTAGCGTTTTGTACACGCGTCTCacaccgTTCGAACCCACGCCTCCATGgttttGAGACGCACGCTCAAAAAGCGTACCACGTAAAGTCTGCTGGTGA
real-Leu-CAA-36	realtRNA	TATGAACCACTAAGGCGTCG	CGTAGCGTTTTGTACACG	CGTCTCacaccg	CTGGTCTCCGCATGGAGGCG	gttttGAGACG	CACGCTCAAAAAGCGTAC	CACGTAAAGTCTGCTGGTGA	TATGAACCACTAAGGCGTCGCGTAGCGTTTTGTACACGCGTCTCacaccgCTGGTCTCCGCATGGAGGCGgttttGAGACGCACGCTCAAAAAGCGTACCACGTAAAGTCTGCTGGTGA
real-Leu-CAA-37	realtRNA	TATGAACCACTAAGGCGTCG	CGTAGCGTTTTGTACACG	CGTCTCacaccg	TGGTCTCCGCATGGAGGCGT	gttttGAGACG	CACGCTCAAAAAGCGTAC	CACGTAAAGTCTGCTGGTGA	TATGAACCACTAAGGCGTCGCGTAGCGTTTTGTACACGCGTCTCacaccgTGGTCTCCGCATGGAGGCGTgttttGAGACGCACGCTCAAAAAGCGTACCACGTAAAGTCTGCTGGTGA
real-Leu-CAA-38	realtRNA	TATGAACCACTAAGGCGTCG	CGTAGCGTTTTGTACACG	CGTCTCacaccg	GGTCTAAGGCGCCAGACTCA	gttttGAGACG	CACGCTCAAAAAGCGTAC	CACGTAAAGTCTGCTGGTGA	TATGAACCACTAAGGCGTCGCGTAGCGTTTTGTACACGCGTCTCacaccgGGTCTAAGGCGCCAGACTCAgttttGAGACGCACGCTCAAAAAGCGTACCACGTAAAGTCTGCTGGTGA
real-Leu-CAA-39	realtRNA	TATGAACCACTAAGGCGTCG	CGTAGCGTTTTGTACACG	CGTCTCacaccg	CAAGGTGCTTACCTTGAGTC	gttttGAGACG	CACGCTCAAAAAGCGTAC	CACGTAAAGTCTGCTGGTGA	TATGAACCACTAAGGCGTCGCGTAGCGTTTTGTACACGCGTCTCacaccgCAAGGTGCTTACCTTGAGTCgttttGAGACGCACGCTCAAAAAGCGTACCACGTAAAGTCTGCTGGTGA
real-Leu-CAA-40	realtRNA	TATGAACCACTAAGGCGTCG	CGTAGCGTTTTGTACACG	CGTCTCacaccg	CAAGGTAAGCACCTTGCCTG	gttttGAGACG	CACGCTCAAAAAGCGTAC	CACGTAAAGTCTGCTGGTGA	TATGAACCACTAAGGCGTCGCGTAGCGTTTTGTACACGCGTCTCacaccgCAAGGTAAGCACCTTGCCTGgttttGAGACGCACGCTCAAAAAGCGTACCACGTAAAGTCTGCTGGTGA
real-Leu-CAA-41	realtRNA	TATGAACCACTAAGGCGTCG	CGTAGCGTTTTGTACACG	CGTCTCacaccg	GACCAGAAAGCCCGCAGGCA	gttttGAGACG	CACGCTCAAAAAGCGTAC	CACGTAAAGTCTGCTGGTGA	TATGAACCACTAAGGCGTCGCGTAGCGTTTTGTACACGCGTCTCacaccgGACCAGAAAGCCCGCAGGCAgttttGAGACGCACGCTCAAAAAGCGTACCACGTAAAGTCTGCTGGTGA
real-Leu-CAA-42	realtRNA	TATGAACCACTAAGGCGTCG	CGTAGCGTTTTGTACACG	CGTCTCacaccg	AAGGTAAGCACCTTGCCTGC	gttttGAGACG	CACGCTCAAAAAGCGTAC	CACGTAAAGTCTGCTGGTGA	TATGAACCACTAAGGCGTCGCGTAGCGTTTTGTACACGCGTCTCacaccgAAGGTAAGCACCTTGCCTGCgttttGAGACGCACGCTCAAAAAGCGTACCACGTAAAGTCTGCTGGTGA
real-Leu-CAA-43	realtRNA	TATGAACCACTAAGGCGTCG	CGTAGCGTTTTGTACACG	CGTCTCacaccg	CCGGAGACCAGAAAGCCCGC	gttttGAGACG	CACGCTCAAAAAGCGTAC	CACGTAAAGTCTGCTGGTGA	TATGAACCACTAAGGCGTCGCGTAGCGTTTTGTACACGCGTCTCacaccgCCGGAGACCAGAAAGCCCGCgttttGAGACGCACGCTCAAAAAGCGTACCACGTAAAGTCTGCTGGTGA
real-Leu-CAA-44	realtRNA	TATGAACCACTAAGGCGTCG	CGTAGCGTTTTGTACACG	CGTCTCacaccg	CACCTTGCCTGCGGGCTTTC	gttttGAGACG	CACGCTCAAAAAGCGTAC	CACGTAAAGTCTGCTGGTGA	TATGAACCACTAAGGCGTCGCGTAGCGTTTTGTACACGCGTCTCacaccgCACCTTGCCTGCGGGCTTTCgttttGAGACGCACGCTCAAAAAGCGTACCACGTAAAGTCTGCTGGTGA
real-Leu-CAA-45	realtRNA	TATGAACCACTAAGGCGTCG	CGTAGCGTTTTGTACACG	CGTCTCacaccg	CGGGCTTTCTGGTCTCCGGA	gttttGAGACG	CACGCTCAAAAAGCGTAC	CACGTAAAGTCTGCTGGTGA	TATGAACCACTAAGGCGTCGCGTAGCGTTTTGTACACGCGTCTCacaccgCGGGCTTTCTGGTCTCCGGAgttttGAGACGCACGCTCAAAAAGCGTACCACGTAAAGTCTGCTGGTGA
real-Leu-CAA-46	realtRNA	TATGAACCACTAAGGCGTCG	CGTAGCGTTTTGTACACG	CGTCTCacaccg	GCTTTCTGGTCTCCGGATGG	gttttGAGACG	CACGCTCAAAAAGCGTAC	CACGTAAAGTCTGCTGGTGA	TATGAACCACTAAGGCGTCGCGTAGCGTTTTGTACACGCGTCTCacaccgGCTTTCTGGTCTCCGGATGGgttttGAGACGCACGCTCAAAAAGCGTACCACGTAAAGTCTGCTGGTGA
real-Leu-CAA-47	realtRNA	TATGAACCACTAAGGCGTCG	CGTAGCGTTTTGTACACG	CGTCTCacaccg	TTCGAACCCACGCCTCCATC	gttttGAGACG	CACGCTCAAAAAGCGTAC	CACGTAAAGTCTGCTGGTGA	TATGAACCACTAAGGCGTCGCGTAGCGTTTTGTACACGCGTCTCacaccgTTCGAACCCACGCCTCCATCgttttGAGACGCACGCTCAAAAAGCGTACCACGTAAAGTCTGCTGGTGA
real-Leu-CAA-48	realtRNA	TATGAACCACTAAGGCGTCG	CGTAGCGTTTTGTACACG	CGTCTCacaccg	CTGGTCTCCGGATGGAGGCG	gttttGAGACG	CACGCTCAAAAAGCGTAC	CACGTAAAGTCTGCTGGTGA	TATGAACCACTAAGGCGTCGCGTAGCGTTTTGTACACGCGTCTCacaccgCTGGTCTCCGGATGGAGGCGgttttGAGACGCACGCTCAAAAAGCGTACCACGTAAAGTCTGCTGGTGA
real-Leu-CAA-49	realtRNA	TATGAACCACTAAGGCGTCG	CGTAGCGTTTTGTACACG	CGTCTCacaccg	TGGTCTCCGGATGGAGGCGT	gttttGAGACG	CACGCTCAAAAAGCGTAC	CACGTAAAGTCTGCTGGTGA	TATGAACCACTAAGGCGTCGCGTAGCGTTTTGTACACGCGTCTCacaccgTGGTCTCCGGATGGAGGCGTgttttGAGACGCACGCTCAAAAAGCGTACCACGTAAAGTCTGCTGGTGA
real-Leu-CAA-50	realtRNA	TATGAACCACTAAGGCGTCG	CGTAGCGTTTTGTACACG	CGTCTCacaccg	CGCTACCTACTGCACTAAGG	gttttGAGACG	CACGCTCAAAAAGCGTAC	CACGTAAAGTCTGCTGGTGA	TATGAACCACTAAGGCGTCGCGTAGCGTTTTGTACACGCGTCTCacaccgCGCTACCTACTGCACTAAGGgttttGAGACGCACGCTCAAAAAGCGTACCACGTAAAGTCTGCTGGTGA
real-Leu-CAA-51	realtRNA	TATGAACCACTAAGGCGTCG	CGTAGCGTTTTGTACACG	CGTCTCacaccg	ATGCGCTACCTACTGCACTA	gttttGAGACG	CACGCTCAAAAAGCGTAC	CACGTAAAGTCTGCTGGTGA	TATGAACCACTAAGGCGTCGCGTAGCGTTTTGTACACGCGTCTCacaccgATGCGCTACCTACTGCACTAgttttGAGACGCACGCTCAAAAAGCGTACCACGTAAAGTCTGCTGGTGA
real-Leu-CAA-52	realtRNA	TATGAACCACTAAGGCGTCG	CGTAGCGTTTTGTACACG	CGTCTCacaccg	CATCAGTCTCAAAATCTGAA	gttttGAGACG	CACGCTCAAAAAGCGTAC	CACGTAAAGTCTGCTGGTGA	TATGAACCACTAAGGCGTCGCGTAGCGTTTTGTACACGCGTCTCacaccgCATCAGTCTCAAAATCTGAAgttttGAGACGCACGCTCAAAAAGCGTACCACGTAAAGTCTGCTGGTGA
real-Leu-CAA-53	realtRNA	TATGAACCACTAAGGCGTCG	CGTAGCGTTTTGTACACG	CGTCTCacaccg	CCCCTCTGAGGCTTGAACTC	gttttGAGACG	CACGCTCAAAAAGCGTAC	CACGTAAAGTCTGCTGGTGA	TATGAACCACTAAGGCGTCGCGTAGCGTTTTGTACACGCGTCTCacaccgCCCCTCTGAGGCTTGAACTCgttttGAGACGCACGCTCAAAAAGCGTACCACGTAAAGTCTGCTGGTGA
real-Leu-CAA-54	realtRNA	TATGAACCACTAAGGCGTCG	CGTAGCGTTTTGTACACG	CGTCTCacaccg	GTCCTGAGTTCAAGCCTCAG	gttttGAGACG	CACGCTCAAAAAGCGTAC	CACGTAAAGTCTGCTGGTGA	TATGAACCACTAAGGCGTCGCGTAGCGTTTTGTACACGCGTCTCacaccgGTCCTGAGTTCAAGCCTCAGgttttGAGACGCACGCTCAAAAAGCGTACCACGTAAAGTCTGCTGGTGA
real-Leu-CAA-55	realtRNA	TATGAACCACTAAGGCGTCG	CGTAGCGTTTTGTACACG	CGTCTCacaccg	TCCTGAGTTCAAGCCTCAGA	gttttGAGACG	CACGCTCAAAAAGCGTAC	CACGTAAAGTCTGCTGGTGA	TATGAACCACTAAGGCGTCGCGTAGCGTTTTGTACACGCGTCTCacaccgTCCTGAGTTCAAGCCTCAGAgttttGAGACGCACGCTCAAAAAGCGTACCACGTAAAGTCTGCTGGTGA
real-Leu-CAA-56	realtRNA	TATGAACCACTAAGGCGTCG	CGTAGCGTTTTGTACACG	CGTCTCacaccg	CTGAGTTCAAGCCTCAGAGG	gttttGAGACG	CACGCTCAAAAAGCGTAC	CACGTAAAGTCTGCTGGTGA	TATGAACCACTAAGGCGTCGCGTAGCGTTTTGTACACGCGTCTCacaccgCTGAGTTCAAGCCTCAGAGGgttttGAGACGCACGCTCAAAAAGCGTACCACGTAAAGTCTGCTGGTGA
real-Leu-CAA-57	realtRNA	TATGAACCACTAAGGCGTCG	CGTAGCGTTTTGTACACG	CGTCTCacaccg	CGCAGCGCCTTAAGACTGCT	gttttGAGACG	CACGCTCAAAAAGCGTAC	CACGTAAAGTCTGCTGGTGA	TATGAACCACTAAGGCGTCGCGTAGCGTTTTGTACACGCGTCTCacaccgCGCAGCGCCTTAAGACTGCTgttttGAGACGCACGCTCAAAAAGCGTACCACGTAAAGTCTGCTGGTGA
real-Leu-CAA-58	realtRNA	TATGAACCACTAAGGCGTCG	CGTAGCGTTTTGTACACG	CGTCTCacaccg	AGGATGGCCGAGCAGTCTTA	gttttGAGACG	CACGCTCAAAAAGCGTAC	CACGTAAAGTCTGCTGGTGA	TATGAACCACTAAGGCGTCGCGTAGCGTTTTGTACACGCGTCTCacaccgAGGATGGCCGAGCAGTCTTAgttttGAGACGCACGCTCAAAAAGCGTACCACGTAAAGTCTGCTGGTGA
real-Leu-CAA-59	realtRNA	TATGAACCACTAAGGCGTCG	CGTAGCGTTTTGTACACG	CGTCTCacaccg	GTTCAAATCGCACCCTCCGC	gttttGAGACG	CACGCTCAAAAAGCGTAC	CACGTAAAGTCTGCTGGTGA	TATGAACCACTAAGGCGTCGCGTAGCGTTTTGTACACGCGTCTCacaccgGTTCAAATCGCACCCTCCGCgttttGAGACGCACGCTCAAAAAGCGTACCACGTAAAGTCTGCTGGTGA
real-Leu-CAA-60	realtRNA	TATGAACCACTAAGGCGTCG	CGTAGCGTTTTGTACACG	CGTCTCacaccg	GAACCCACGCCTCCAGCGGA	gttttGAGACG	CACGCTCAAAAAGCGTAC	CACGTAAAGTCTGCTGGTGA	TATGAACCACTAAGGCGTCGCGTAGCGTTTTGTACACGCGTCTCacaccgGAACCCACGCCTCCAGCGGAgttttGAGACGCACGCTCAAAAAGCGTACCACGTAAAGTCTGCTGGTGA
real-Leu-CAA-61	realtRNA	TATGAACCACTAAGGCGTCG	CGTAGCGTTTTGTACACG	CGTCTCacaccg	CGAACCCACGCCTCCAGCGG	gttttGAGACG	CACGCTCAAAAAGCGTAC	CACGTAAAGTCTGCTGGTGA	TATGAACCACTAAGGCGTCGCGTAGCGTTTTGTACACGCGTCTCacaccgCGAACCCACGCCTCCAGCGGgttttGAGACGCACGCTCAAAAAGCGTACCACGTAAAGTCTGCTGGTGA
real-Leu-CAA-62	realtRNA	TATGAACCACTAAGGCGTCG	CGTAGCGTTTTGTACACG	CGTCTCacaccg	CAAATCGCACCCTCCGCTGG	gttttGAGACG	CACGCTCAAAAAGCGTAC	CACGTAAAGTCTGCTGGTGA	TATGAACCACTAAGGCGTCGCGTAGCGTTTTGTACACGCGTCTCacaccgCAAATCGCACCCTCCGCTGGgttttGAGACGCACGCTCAAAAAGCGTACCACGTAAAGTCTGCTGGTGA
real-Leu-CAA-63	realtRNA	TATGAACCACTAAGGCGTCG	CGTAGCGTTTTGTACACG	CGTCTCacaccg	ATTCGAACCCACGCCTCCAG	gttttGAGACG	CACGCTCAAAAAGCGTAC	CACGTAAAGTCTGCTGGTGA	TATGAACCACTAAGGCGTCGCGTAGCGTTTTGTACACGCGTCTCacaccgATTCGAACCCACGCCTCCAGgttttGAGACGCACGCTCAAAAAGCGTACCACGTAAAGTCTGCTGGTGA
real-Leu-CAA-64	realtRNA	TATGAACCACTAAGGCGTCG	CGTAGCGTTTTGTACACG	CGTCTCacaccg	CGCACCCTCCGCTGGAGGCG	gttttGAGACG	CACGCTCAAAAAGCGTAC	CACGTAAAGTCTGCTGGTGA	TATGAACCACTAAGGCGTCGCGTAGCGTTTTGTACACGCGTCTCacaccgCGCACCCTCCGCTGGAGGCGgttttGAGACGCACGCTCAAAAAGCGTACCACGTAAAGTCTGCTGGTGA
real-Leu-CAA-65	realtRNA	TATGAACCACTAAGGCGTCG	CGTAGCGTTTTGTACACG	CGTCTCacaccg	GCACCCTCCGCTGGAGGCGT	gttttGAGACG	CACGCTCAAAAAGCGTAC	CACGTAAAGTCTGCTGGTGA	TATGAACCACTAAGGCGTCGCGTAGCGTTTTGTACACGCGTCTCacaccgGCACCCTCCGCTGGAGGCGTgttttGAGACGCACGCTCAAAAAGCGTACCACGTAAAGTCTGCTGGTGA
real-Leu-CAG-1	realtRNA	TATGAACCACTAAGGCGTCG	CGTAGCGTTTTGTACACG	CGTCTCacaccg	ACGCAGCGCCTTAGACCGCT	gttttGAGACG	CACGCTCAAAAAGCGTAC	CACGTAAAGTCTGCTGGTGA	TATGAACCACTAAGGCGTCGCGTAGCGTTTTGTACACGCGTCTCacaccgACGCAGCGCCTTAGACCGCTgttttGAGACGCACGCTCAAAAAGCGTACCACGTAAAGTCTGCTGGTGA
real-Leu-CAG-2	realtRNA	TATGAACCACTAAGGCGTCG	CGTAGCGTTTTGTACACG	CGTCTCacaccg	CGGTCTAAGGCGCTGCGTTC	gttttGAGACG	CACGCTCAAAAAGCGTAC	CACGTAAAGTCTGCTGGTGA	TATGAACCACTAAGGCGTCGCGTAGCGTTTTGTACACGCGTCTCacaccgCGGTCTAAGGCGCTGCGTTCgttttGAGACGCACGCTCAAAAAGCGTACCACGTAAAGTCTGCTGGTGA
real-Leu-CAG-3	realtRNA	TATGAACCACTAAGGCGTCG	CGTAGCGTTTTGTACACG	CGTCTCacaccg	GTTCAGGTCGCAGTCTCCCC	gttttGAGACG	CACGCTCAAAAAGCGTAC	CACGTAAAGTCTGCTGGTGA	TATGAACCACTAAGGCGTCGCGTAGCGTTTTGTACACGCGTCTCacaccgGTTCAGGTCGCAGTCTCCCCgttttGAGACGCACGCTCAAAAAGCGTACCACGTAAAGTCTGCTGGTGA
real-Leu-CAG-4	realtRNA	TATGAACCACTAAGGCGTCG	CGTAGCGTTTTGTACACG	CGTCTCacaccg	CAGGTCGCAGTCTCCCCTGG	gttttGAGACG	CACGCTCAAAAAGCGTAC	CACGTAAAGTCTGCTGGTGA	TATGAACCACTAAGGCGTCGCGTAGCGTTTTGTACACGCGTCTCacaccgCAGGTCGCAGTCTCCCCTGGgttttGAGACGCACGCTCAAAAAGCGTACCACGTAAAGTCTGCTGGTGA
real-Leu-CAG-5	realtRNA	TATGAACCACTAAGGCGTCG	CGTAGCGTTTTGTACACG	CGTCTCacaccg	ATTCGAACCCACGCCTCCAG	gttttGAGACG	CACGCTCAAAAAGCGTAC	CACGTAAAGTCTGCTGGTGA	TATGAACCACTAAGGCGTCGCGTAGCGTTTTGTACACGCGTCTCacaccgATTCGAACCCACGCCTCCAGgttttGAGACGCACGCTCAAAAAGCGTACCACGTAAAGTCTGCTGGTGA
real-Leu-CAG-6	realtRNA	TATGAACCACTAAGGCGTCG	CGTAGCGTTTTGTACACG	CGTCTCacaccg	GATTCGAACCCACGCCTCCA	gttttGAGACG	CACGCTCAAAAAGCGTAC	CACGTAAAGTCTGCTGGTGA	TATGAACCACTAAGGCGTCGCGTAGCGTTTTGTACACGCGTCTCacaccgGATTCGAACCCACGCCTCCAgttttGAGACGCACGCTCAAAAAGCGTACCACGTAAAGTCTGCTGGTGA
real-Leu-CAG-7	realtRNA	TATGAACCACTAAGGCGTCG	CGTAGCGTTTTGTACACG	CGTCTCacaccg	GGATTCGAACCCACGCCTCC	gttttGAGACG	CACGCTCAAAAAGCGTAC	CACGTAAAGTCTGCTGGTGA	TATGAACCACTAAGGCGTCGCGTAGCGTTTTGTACACGCGTCTCacaccgGGATTCGAACCCACGCCTCCgttttGAGACGCACGCTCAAAAAGCGTACCACGTAAAGTCTGCTGGTGA
real-Leu-CAG-8	realtRNA	TATGAACCACTAAGGCGTCG	CGTAGCGTTTTGTACACG	CGTCTCacaccg	CGCAGTCTCCCCTGGAGGCG	gttttGAGACG	CACGCTCAAAAAGCGTAC	CACGTAAAGTCTGCTGGTGA	TATGAACCACTAAGGCGTCGCGTAGCGTTTTGTACACGCGTCTCacaccgCGCAGTCTCCCCTGGAGGCGgttttGAGACGCACGCTCAAAAAGCGTACCACGTAAAGTCTGCTGGTGA
real-Leu-CAG-9	realtRNA	TATGAACCACTAAGGCGTCG	CGTAGCGTTTTGTACACG	CGTCTCacaccg	GCAGTCTCCCCTGGAGGCGT	gttttGAGACG	CACGCTCAAAAAGCGTAC	CACGTAAAGTCTGCTGGTGA	TATGAACCACTAAGGCGTCGCGTAGCGTTTTGTACACGCGTCTCacaccgGCAGTCTCCCCTGGAGGCGTgttttGAGACGCACGCTCAAAAAGCGTACCACGTAAAGTCTGCTGGTGA
real-Leu-TAA-1	realtRNA	TATGAACCACTAAGGCGTCG	CGTAGCGTTTTGTACACG	CGTCTCacaccg	CCTTAACCACTCGGCCATCC	gttttGAGACG	CACGCTCAAAAAGCGTAC	CACGTAAAGTCTGCTGGTGA	TATGAACCACTAAGGCGTCGCGTAGCGTTTTGTACACGCGTCTCacaccgCCTTAACCACTCGGCCATCCgttttGAGACGCACGCTCAAAAAGCGTACCACGTAAAGTCTGCTGGTGA
real-Leu-TAA-2	realtRNA	TATGAACCACTAAGGCGTCG	CGTAGCGTTTTGTACACG	CGTCTCacaccg	GCGTTGGACTTAAGATCCAA	gttttGAGACG	CACGCTCAAAAAGCGTAC	CACGTAAAGTCTGCTGGTGA	TATGAACCACTAAGGCGTCGCGTAGCGTTTTGTACACGCGTCTCacaccgGCGTTGGACTTAAGATCCAAgttttGAGACGCACGCTCAAAAAGCGTACCACGTAAAGTCTGCTGGTGA
real-Leu-TAA-3	realtRNA	TATGAACCACTAAGGCGTCG	CGTAGCGTTTTGTACACG	CGTCTCacaccg	CCACGCGGACATATGTCCAT	gttttGAGACG	CACGCTCAAAAAGCGTAC	CACGTAAAGTCTGCTGGTGA	TATGAACCACTAAGGCGTCGCGTAGCGTTTTGTACACGCGTCTCacaccgCCACGCGGACATATGTCCATgttttGAGACGCACGCTCAAAAAGCGTACCACGTAAAGTCTGCTGGTGA
real-Leu-TAA-4	realtRNA	TATGAACCACTAAGGCGTCG	CGTAGCGTTTTGTACACG	CGTCTCacaccg	CAATGGACATATGTCCGCGT	gttttGAGACG	CACGCTCAAAAAGCGTAC	CACGTAAAGTCTGCTGGTGA	TATGAACCACTAAGGCGTCGCGTAGCGTTTTGTACACGCGTCTCacaccgCAATGGACATATGTCCGCGTgttttGAGACGCACGCTCAAAAAGCGTACCACGTAAAGTCTGCTGGTGA
real-Leu-TAA-5	realtRNA	TATGAACCACTAAGGCGTCG	CGTAGCGTTTTGTACACG	CGTCTCacaccg	GAGTGGGGTTCGAACCCACG	gttttGAGACG	CACGCTCAAAAAGCGTAC	CACGTAAAGTCTGCTGGTGA	TATGAACCACTAAGGCGTCGCGTAGCGTTTTGTACACGCGTCTCacaccgGAGTGGGGTTCGAACCCACGgttttGAGACGCACGCTCAAAAAGCGTACCACGTAAAGTCTGCTGGTGA
real-Leu-TAA-6	realtRNA	TATGAACCACTAAGGCGTCG	CGTAGCGTTTTGTACACG	CGTCTCacaccg	GTGGGTTCGAACCCCACTCC	gttttGAGACG	CACGCTCAAAAAGCGTAC	CACGTAAAGTCTGCTGGTGA	TATGAACCACTAAGGCGTCGCGTAGCGTTTTGTACACGCGTCTCacaccgGTGGGTTCGAACCCCACTCCgttttGAGACGCACGCTCAAAAAGCGTACCACGTAAAGTCTGCTGGTGA
real-Leu-TAA-7	realtRNA	TATGAACCACTAAGGCGTCG	CGTAGCGTTTTGTACACG	CGTCTCacaccg	CCTTAACCACTCGGCCATCC	gttttGAGACG	CACGCTCAAAAAGCGTAC	CACGTAAAGTCTGCTGGTGA	TATGAACCACTAAGGCGTCGCGTAGCGTTTTGTACACGCGTCTCacaccgCCTTAACCACTCGGCCATCCgttttGAGACGCACGCTCAAAAAGCGTACCACGTAAAGTCTGCTGGTGA
real-Leu-TAA-8	realtRNA	TATGAACCACTAAGGCGTCG	CGTAGCGTTTTGTACACG	CGTCTCacaccg	CGTTGGACTTAAGATCCAAT	gttttGAGACG	CACGCTCAAAAAGCGTAC	CACGTAAAGTCTGCTGGTGA	TATGAACCACTAAGGCGTCGCGTAGCGTTTTGTACACGCGTCTCacaccgCGTTGGACTTAAGATCCAATgttttGAGACGCACGCTCAAAAAGCGTACCACGTAAAGTCTGCTGGTGA
real-Leu-TAA-9	realtRNA	TATGAACCACTAAGGCGTCG	CGTAGCGTTTTGTACACG	CGTCTCacaccg	GGACTTAAGATCCAATGGGC	gttttGAGACG	CACGCTCAAAAAGCGTAC	CACGTAAAGTCTGCTGGTGA	TATGAACCACTAAGGCGTCGCGTAGCGTTTTGTACACGCGTCTCacaccgGGACTTAAGATCCAATGGGCgttttGAGACGCACGCTCAAAAAGCGTACCACGTAAAGTCTGCTGGTGA
real-Leu-TAA-10	realtRNA	TATGAACCACTAAGGCGTCG	CGTAGCGTTTTGTACACG	CGTCTCacaccg	CCACGCGGGCACCAGCCCAT	gttttGAGACG	CACGCTCAAAAAGCGTAC	CACGTAAAGTCTGCTGGTGA	TATGAACCACTAAGGCGTCGCGTAGCGTTTTGTACACGCGTCTCacaccgCCACGCGGGCACCAGCCCATgttttGAGACGCACGCTCAAAAAGCGTACCACGTAAAGTCTGCTGGTGA
real-Leu-TAA-11	realtRNA	TATGAACCACTAAGGCGTCG	CGTAGCGTTTTGTACACG	CGTCTCacaccg	CAATGGGCTGGTGCCCGCGT	gttttGAGACG	CACGCTCAAAAAGCGTAC	CACGTAAAGTCTGCTGGTGA	TATGAACCACTAAGGCGTCGCGTAGCGTTTTGTACACGCGTCTCacaccgCAATGGGCTGGTGCCCGCGTgttttGAGACGCACGCTCAAAAAGCGTACCACGTAAAGTCTGCTGGTGA
real-Leu-TAA-12	realtRNA	TATGAACCACTAAGGCGTCG	CGTAGCGTTTTGTACACG	CGTCTCacaccg	AGTGGGGTTCGAACCCACGC	gttttGAGACG	CACGCTCAAAAAGCGTAC	CACGTAAAGTCTGCTGGTGA	TATGAACCACTAAGGCGTCGCGTAGCGTTTTGTACACGCGTCTCacaccgAGTGGGGTTCGAACCCACGCgttttGAGACGCACGCTCAAAAAGCGTACCACGTAAAGTCTGCTGGTGA
real-Leu-TAA-13	realtRNA	TATGAACCACTAAGGCGTCG	CGTAGCGTTTTGTACACG	CGTCTCacaccg	GTGGGTTCGAACCCCACTCT	gttttGAGACG	CACGCTCAAAAAGCGTAC	CACGTAAAGTCTGCTGGTGA	TATGAACCACTAAGGCGTCGCGTAGCGTTTTGTACACGCGTCTCacaccgGTGGGTTCGAACCCCACTCTgttttGAGACGCACGCTCAAAAAGCGTACCACGTAAAGTCTGCTGGTGA
real-Leu-TAA-14	realtRNA	TATGAACCACTAAGGCGTCG	CGTAGCGTTTTGTACACG	CGTCTCacaccg	CCTTAACCACTCGGCCATTC	gttttGAGACG	CACGCTCAAAAAGCGTAC	CACGTAAAGTCTGCTGGTGA	TATGAACCACTAAGGCGTCGCGTAGCGTTTTGTACACGCGTCTCacaccgCCTTAACCACTCGGCCATTCgttttGAGACGCACGCTCAAAAAGCGTACCACGTAAAGTCTGCTGGTGA
real-Leu-TAA-15	realtRNA	TATGAACCACTAAGGCGTCG	CGTAGCGTTTTGTACACG	CGTCTCacaccg	CCACGCGGATATGAATCCAT	gttttGAGACG	CACGCTCAAAAAGCGTAC	CACGTAAAGTCTGCTGGTGA	TATGAACCACTAAGGCGTCGCGTAGCGTTTTGTACACGCGTCTCacaccgCCACGCGGATATGAATCCATgttttGAGACGCACGCTCAAAAAGCGTACCACGTAAAGTCTGCTGGTGA
real-Leu-TAA-16	realtRNA	TATGAACCACTAAGGCGTCG	CGTAGCGTTTTGTACACG	CGTCTCacaccg	CAATGGATTCATATCCGCGT	gttttGAGACG	CACGCTCAAAAAGCGTAC	CACGTAAAGTCTGCTGGTGA	TATGAACCACTAAGGCGTCGCGTAGCGTTTTGTACACGCGTCTCacaccgCAATGGATTCATATCCGCGTgttttGAGACGCACGCTCAAAAAGCGTACCACGTAAAGTCTGCTGGTGA
real-Leu-TAA-17	realtRNA	TATGAACCACTAAGGCGTCG	CGTAGCGTTTTGTACACG	CGTCTCacaccg	AAGTGGGGTTCGAACCCACG	gttttGAGACG	CACGCTCAAAAAGCGTAC	CACGTAAAGTCTGCTGGTGA	TATGAACCACTAAGGCGTCGCGTAGCGTTTTGTACACGCGTCTCacaccgAAGTGGGGTTCGAACCCACGgttttGAGACGCACGCTCAAAAAGCGTACCACGTAAAGTCTGCTGGTGA
real-Leu-TAA-18	realtRNA	TATGAACCACTAAGGCGTCG	CGTAGCGTTTTGTACACG	CGTCTCacaccg	GTGGGTTCGAACCCCACTTC	gttttGAGACG	CACGCTCAAAAAGCGTAC	CACGTAAAGTCTGCTGGTGA	TATGAACCACTAAGGCGTCGCGTAGCGTTTTGTACACGCGTCTCacaccgGTGGGTTCGAACCCCACTTCgttttGAGACGCACGCTCAAAAAGCGTACCACGTAAAGTCTGCTGGTGA
real-Leu-TAA-19	realtRNA	TATGAACCACTAAGGCGTCG	CGTAGCGTTTTGTACACG	CGTCTCacaccg	CCTTAACCACTCAGCCATCC	gttttGAGACG	CACGCTCAAAAAGCGTAC	CACGTAAAGTCTGCTGGTGA	TATGAACCACTAAGGCGTCGCGTAGCGTTTTGTACACGCGTCTCacaccgCCTTAACCACTCAGCCATCCgttttGAGACGCACGCTCAAAAAGCGTACCACGTAAAGTCTGCTGGTGA
real-Leu-TAA-20	realtRNA	TATGAACCACTAAGGCGTCG	CGTAGCGTTTTGTACACG	CGTCTCacaccg	GGACTTAAGATCCAATGGAC	gttttGAGACG	CACGCTCAAAAAGCGTAC	CACGTAAAGTCTGCTGGTGA	TATGAACCACTAAGGCGTCGCGTAGCGTTTTGTACACGCGTCTCacaccgGGACTTAAGATCCAATGGACgttttGAGACGCACGCTCAAAAAGCGTACCACGTAAAGTCTGCTGGTGA
real-Leu-TAA-21	realtRNA	TATGAACCACTAAGGCGTCG	CGTAGCGTTTTGTACACG	CGTCTCacaccg	CCACGCGGACACCTGTCCAT	gttttGAGACG	CACGCTCAAAAAGCGTAC	CACGTAAAGTCTGCTGGTGA	TATGAACCACTAAGGCGTCGCGTAGCGTTTTGTACACGCGTCTCacaccgCCACGCGGACACCTGTCCATgttttGAGACGCACGCTCAAAAAGCGTACCACGTAAAGTCTGCTGGTGA
real-Leu-TAA-22	realtRNA	TATGAACCACTAAGGCGTCG	CGTAGCGTTTTGTACACG	CGTCTCacaccg	CAATGGACAGGTGTCCGCGT	gttttGAGACG	CACGCTCAAAAAGCGTAC	CACGTAAAGTCTGCTGGTGA	TATGAACCACTAAGGCGTCGCGTAGCGTTTTGTACACGCGTCTCacaccgCAATGGACAGGTGTCCGCGTgttttGAGACGCACGCTCAAAAAGCGTACCACGTAAAGTCTGCTGGTGA
real-Leu-TAA-23	realtRNA	TATGAACCACTAAGGCGTCG	CGTAGCGTTTTGTACACG	CGTCTCacaccg	GAGTGGGGCTCGAACCCACG	gttttGAGACG	CACGCTCAAAAAGCGTAC	CACGTAAAGTCTGCTGGTGA	TATGAACCACTAAGGCGTCGCGTAGCGTTTTGTACACGCGTCTCacaccgGAGTGGGGCTCGAACCCACGgttttGAGACGCACGCTCAAAAAGCGTACCACGTAAAGTCTGCTGGTGA
real-Leu-TAA-24	realtRNA	TATGAACCACTAAGGCGTCG	CGTAGCGTTTTGTACACG	CGTCTCacaccg	GTGGGTTCGAGCCCCACTCC	gttttGAGACG	CACGCTCAAAAAGCGTAC	CACGTAAAGTCTGCTGGTGA	TATGAACCACTAAGGCGTCGCGTAGCGTTTTGTACACGCGTCTCacaccgGTGGGTTCGAGCCCCACTCCgttttGAGACGCACGCTCAAAAAGCGTACCACGTAAAGTCTGCTGGTGA
real-Leu-TAG-1	realtRNA	TATGAACCACTAAGGCGTCG	CGTAGCGTTTTGTACACG	CGTCTCacaccg	CGGTCTAAGGCGCTGGATTT	gttttGAGACG	CACGCTCAAAAAGCGTAC	CACGTAAAGTCTGCTGGTGA	TATGAACCACTAAGGCGTCGCGTAGCGTTTTGTACACGCGTCTCacaccgCGGTCTAAGGCGCTGGATTTgttttGAGACGCACGCTCAAAAAGCGTACCACGTAAAGTCTGCTGGTGA
real-Leu-TAG-2	realtRNA	TATGAACCACTAAGGCGTCG	CGTAGCGTTTTGTACACG	CGTCTCacaccg	TTAGGCTCCAGTCTCTTCGG	gttttGAGACG	CACGCTCAAAAAGCGTAC	CACGTAAAGTCTGCTGGTGA	TATGAACCACTAAGGCGTCGCGTAGCGTTTTGTACACGCGTCTCacaccgTTAGGCTCCAGTCTCTTCGGgttttGAGACGCACGCTCAAAAAGCGTACCACGTAAAGTCTGCTGGTGA
real-Leu-TAG-3	realtRNA	TATGAACCACTAAGGCGTCG	CGTAGCGTTTTGTACACG	CGTCTCacaccg	TAGTGTGGCCGAGCGGTCTA	gttttGAGACG	CACGCTCAAAAAGCGTAC	CACGTAAAGTCTGCTGGTGA	TATGAACCACTAAGGCGTCGCGTAGCGTTTTGTACACGCGTCTCacaccgTAGTGTGGCCGAGCGGTCTAgttttGAGACGCACGCTCAAAAAGCGTACCACGTAAAGTCTGCTGGTGA
real-Leu-TAG-4	realtRNA	TATGAACCACTAAGGCGTCG	CGTAGCGTTTTGTACACG	CGTCTCacaccg	ATTTAGGCTCCAGTCTCTTC	gttttGAGACG	CACGCTCAAAAAGCGTAC	CACGTAAAGTCTGCTGGTGA	TATGAACCACTAAGGCGTCGCGTAGCGTTTTGTACACGCGTCTCacaccgATTTAGGCTCCAGTCTCTTCgttttGAGACGCACGCTCAAAAAGCGTACCACGTAAAGTCTGCTGGTGA
real-Leu-TAG-5	realtRNA	TATGAACCACTAAGGCGTCG	CGTAGCGTTTTGTACACG	CGTCTCacaccg	TTTAGGCTCCAGTCTCTTCG	gttttGAGACG	CACGCTCAAAAAGCGTAC	CACGTAAAGTCTGCTGGTGA	TATGAACCACTAAGGCGTCGCGTAGCGTTTTGTACACGCGTCTCacaccgTTTAGGCTCCAGTCTCTTCGgttttGAGACGCACGCTCAAAAAGCGTACCACGTAAAGTCTGCTGGTGA
real-Leu-TAG-6	realtRNA	TATGAACCACTAAGGCGTCG	CGTAGCGTTTTGTACACG	CGTCTCacaccg	TTAGGCTCCAGTCTCTTCGG	gttttGAGACG	CACGCTCAAAAAGCGTAC	CACGTAAAGTCTGCTGGTGA	TATGAACCACTAAGGCGTCGCGTAGCGTTTTGTACACGCGTCTCacaccgTTAGGCTCCAGTCTCTTCGGgttttGAGACGCACGCTCAAAAAGCGTACCACGTAAAGTCTGCTGGTGA
real-Leu-TAG-7	realtRNA	TATGAACCACTAAGGCGTCG	CGTAGCGTTTTGTACACG	CGTCTCacaccg	TGGTCTAAGGCGCTGGATTT	gttttGAGACG	CACGCTCAAAAAGCGTAC	CACGTAAAGTCTGCTGGTGA	TATGAACCACTAAGGCGTCGCGTAGCGTTTTGTACACGCGTCTCacaccgTGGTCTAAGGCGCTGGATTTgttttGAGACGCACGCTCAAAAAGCGTACCACGTAAAGTCTGCTGGTGA
real-Leu-TAG-8	realtRNA	TATGAACCACTAAGGCGTCG	CGTAGCGTTTTGTACACG	CGTCTCacaccg	ACCCACGCCATCGAAATGAC	gttttGAGACG	CACGCTCAAAAAGCGTAC	CACGTAAAGTCTGCTGGTGA	TATGAACCACTAAGGCGTCGCGTAGCGTTTTGTACACGCGTCTCacaccgACCCACGCCATCGAAATGACgttttGAGACGCACGCTCAAAAAGCGTACCACGTAAAGTCTGCTGGTGA
real-Leu-TAG-9	realtRNA	TATGAACCACTAAGGCGTCG	CGTAGCGTTTTGTACACG	CGTCTCacaccg	TTAGGCTCCAGTCATTTCGA	gttttGAGACG	CACGCTCAAAAAGCGTAC	CACGTAAAGTCTGCTGGTGA	TATGAACCACTAAGGCGTCGCGTAGCGTTTTGTACACGCGTCTCacaccgTTAGGCTCCAGTCATTTCGAgttttGAGACGCACGCTCAAAAAGCGTACCACGTAAAGTCTGCTGGTGA
real-Leu-TAG-10	realtRNA	TATGAACCACTAAGGCGTCG	CGTAGCGTTTTGTACACG	CGTCTCacaccg	CTCCAGTCATTTCGATGGCG	gttttGAGACG	CACGCTCAAAAAGCGTAC	CACGTAAAGTCTGCTGGTGA	TATGAACCACTAAGGCGTCGCGTAGCGTTTTGTACACGCGTCTCacaccgCTCCAGTCATTTCGATGGCGgttttGAGACGCACGCTCAAAAAGCGTACCACGTAAAGTCTGCTGGTGA
real-Leu-TAG-11	realtRNA	TATGAACCACTAAGGCGTCG	CGTAGCGTTTTGTACACG	CGTCTCacaccg	TCCAGTCATTTCGATGGCGT	gttttGAGACG	CACGCTCAAAAAGCGTAC	CACGTAAAGTCTGCTGGTGA	TATGAACCACTAAGGCGTCGCGTAGCGTTTTGTACACGCGTCTCacaccgTCCAGTCATTTCGATGGCGTgttttGAGACGCACGCTCAAAAAGCGTACCACGTAAAGTCTGCTGGTGA
real-Lys-CTT-1	realtRNA	TATGAACCACTAAGGCGTCG	CGTAGCGTTTTGTACACG	CGTCTCacaccg	CTAGCTCAGTCGGTAGAGCA	gttttGAGACG	CACGCTCAAAAAGCGTAC	CACGTAAAGTCTGCTGGTGA	TATGAACCACTAAGGCGTCGCGTAGCGTTTTGTACACGCGTCTCacaccgCTAGCTCAGTCGGTAGAGCAgttttGAGACGCACGCTCAAAAAGCGTACCACGTAAAGTCTGCTGGTGA
real-Lys-CTT-2	realtRNA	TATGAACCACTAAGGCGTCG	CGTAGCGTTTTGTACACG	CGTCTCacaccg	TAGCTCAGTCGGTAGAGCAT	gttttGAGACG	CACGCTCAAAAAGCGTAC	CACGTAAAGTCTGCTGGTGA	TATGAACCACTAAGGCGTCGCGTAGCGTTTTGTACACGCGTCTCacaccgTAGCTCAGTCGGTAGAGCATgttttGAGACGCACGCTCAAAAAGCGTACCACGTAAAGTCTGCTGGTGA
real-Lys-CTT-3	realtRNA	TATGAACCACTAAGGCGTCG	CGTAGCGTTTTGTACACG	CGTCTCacaccg	AGCATGGGACTCTTAATCCC	gttttGAGACG	CACGCTCAAAAAGCGTAC	CACGTAAAGTCTGCTGGTGA	TATGAACCACTAAGGCGTCGCGTAGCGTTTTGTACACGCGTCTCacaccgAGCATGGGACTCTTAATCCCgttttGAGACGCACGCTCAAAAAGCGTACCACGTAAAGTCTGCTGGTGA
real-Lys-CTT-4	realtRNA	TATGAACCACTAAGGCGTCG	CGTAGCGTTTTGTACACG	CGTCTCacaccg	GCATGGGACTCTTAATCCCA	gttttGAGACG	CACGCTCAAAAAGCGTAC	CACGTAAAGTCTGCTGGTGA	TATGAACCACTAAGGCGTCGCGTAGCGTTTTGTACACGCGTCTCacaccgGCATGGGACTCTTAATCCCAgttttGAGACGCACGCTCAAAAAGCGTACCACGTAAAGTCTGCTGGTGA
real-Lys-CTT-5	realtRNA	TATGAACCACTAAGGCGTCG	CGTAGCGTTTTGTACACG	CGTCTCacaccg	GGGCTCGAACCCACGACCCT	gttttGAGACG	CACGCTCAAAAAGCGTAC	CACGTAAAGTCTGCTGGTGA	TATGAACCACTAAGGCGTCGCGTAGCGTTTTGTACACGCGTCTCacaccgGGGCTCGAACCCACGACCCTgttttGAGACGCACGCTCAAAAAGCGTACCACGTAAAGTCTGCTGGTGA
real-Lys-CTT-6	realtRNA	TATGAACCACTAAGGCGTCG	CGTAGCGTTTTGTACACG	CGTCTCacaccg	GACTCTTAATCCCAGGGTCG	gttttGAGACG	CACGCTCAAAAAGCGTAC	CACGTAAAGTCTGCTGGTGA	TATGAACCACTAAGGCGTCGCGTAGCGTTTTGTACACGCGTCTCacaccgGACTCTTAATCCCAGGGTCGgttttGAGACGCACGCTCAAAAAGCGTACCACGTAAAGTCTGCTGGTGA
real-Lys-CTT-7	realtRNA	TATGAACCACTAAGGCGTCG	CGTAGCGTTTTGTACACG	CGTCTCacaccg	GGGGCTCGAACCCACGACCC	gttttGAGACG	CACGCTCAAAAAGCGTAC	CACGTAAAGTCTGCTGGTGA	TATGAACCACTAAGGCGTCGCGTAGCGTTTTGTACACGCGTCTCacaccgGGGGCTCGAACCCACGACCCgttttGAGACGCACGCTCAAAAAGCGTACCACGTAAAGTCTGCTGGTGA
real-Lys-CTT-8	realtRNA	TATGAACCACTAAGGCGTCG	CGTAGCGTTTTGTACACG	CGTCTCacaccg	ACTCTTAATCCCAGGGTCGT	gttttGAGACG	CACGCTCAAAAAGCGTAC	CACGTAAAGTCTGCTGGTGA	TATGAACCACTAAGGCGTCGCGTAGCGTTTTGTACACGCGTCTCacaccgACTCTTAATCCCAGGGTCGTgttttGAGACGCACGCTCAAAAAGCGTACCACGTAAAGTCTGCTGGTGA
real-Lys-CTT-9	realtRNA	TATGAACCACTAAGGCGTCG	CGTAGCGTTTTGTACACG	CGTCTCacaccg	CGTGGGTTCGAGCCCCACGT	gttttGAGACG	CACGCTCAAAAAGCGTAC	CACGTAAAGTCTGCTGGTGA	TATGAACCACTAAGGCGTCGCGTAGCGTTTTGTACACGCGTCTCacaccgCGTGGGTTCGAGCCCCACGTgttttGAGACGCACGCTCAAAAAGCGTACCACGTAAAGTCTGCTGGTGA
real-Lys-CTT-10	realtRNA	TATGAACCACTAAGGCGTCG	CGTAGCGTTTTGTACACG	CGTCTCacaccg	GTGGGTTCGAGCCCCACGTT	gttttGAGACG	CACGCTCAAAAAGCGTAC	CACGTAAAGTCTGCTGGTGA	TATGAACCACTAAGGCGTCGCGTAGCGTTTTGTACACGCGTCTCacaccgGTGGGTTCGAGCCCCACGTTgttttGAGACGCACGCTCAAAAAGCGTACCACGTAAAGTCTGCTGGTGA
real-Lys-CTT-11	realtRNA	TATGAACCACTAAGGCGTCG	CGTAGCGTTTTGTACACG	CGTCTCacaccg	AGCATGAGACTCTTAATCTC	gttttGAGACG	CACGCTCAAAAAGCGTAC	CACGTAAAGTCTGCTGGTGA	TATGAACCACTAAGGCGTCGCGTAGCGTTTTGTACACGCGTCTCacaccgAGCATGAGACTCTTAATCTCgttttGAGACGCACGCTCAAAAAGCGTACCACGTAAAGTCTGCTGGTGA
real-Lys-CTT-12	realtRNA	TATGAACCACTAAGGCGTCG	CGTAGCGTTTTGTACACG	CGTCTCacaccg	GCATGAGACTCTTAATCTCA	gttttGAGACG	CACGCTCAAAAAGCGTAC	CACGTAAAGTCTGCTGGTGA	TATGAACCACTAAGGCGTCGCGTAGCGTTTTGTACACGCGTCTCacaccgGCATGAGACTCTTAATCTCAgttttGAGACGCACGCTCAAAAAGCGTACCACGTAAAGTCTGCTGGTGA
real-Lys-CTT-13	realtRNA	TATGAACCACTAAGGCGTCG	CGTAGCGTTTTGTACACG	CGTCTCacaccg	GACTCTTAATCTCAGGGTCG	gttttGAGACG	CACGCTCAAAAAGCGTAC	CACGTAAAGTCTGCTGGTGA	TATGAACCACTAAGGCGTCGCGTAGCGTTTTGTACACGCGTCTCacaccgGACTCTTAATCTCAGGGTCGgttttGAGACGCACGCTCAAAAAGCGTACCACGTAAAGTCTGCTGGTGA
real-Lys-CTT-14	realtRNA	TATGAACCACTAAGGCGTCG	CGTAGCGTTTTGTACACG	CGTCTCacaccg	ACTCTTAATCTCAGGGTCGT	gttttGAGACG	CACGCTCAAAAAGCGTAC	CACGTAAAGTCTGCTGGTGA	TATGAACCACTAAGGCGTCGCGTAGCGTTTTGTACACGCGTCTCacaccgACTCTTAATCTCAGGGTCGTgttttGAGACGCACGCTCAAAAAGCGTACCACGTAAAGTCTGCTGGTGA
real-Lys-CTT-15	realtRNA	TATGAACCACTAAGGCGTCG	CGTAGCGTTTTGTACACG	CGTCTCacaccg	ACCCACGACCCTGAGATTAA	gttttGAGACG	CACGCTCAAAAAGCGTAC	CACGTAAAGTCTGCTGGTGA	TATGAACCACTAAGGCGTCGCGTAGCGTTTTGTACACGCGTCTCacaccgACCCACGACCCTGAGATTAAgttttGAGACGCACGCTCAAAAAGCGTACCACGTAAAGTCTGCTGGTGA
real-Lys-CTT-16	realtRNA	TATGAACCACTAAGGCGTCG	CGTAGCGTTTTGTACACG	CGTCTCacaccg	AACCCACGACCCTGAGATTA	gttttGAGACG	CACGCTCAAAAAGCGTAC	CACGTAAAGTCTGCTGGTGA	TATGAACCACTAAGGCGTCGCGTAGCGTTTTGTACACGCGTCTCacaccgAACCCACGACCCTGAGATTAgttttGAGACGCACGCTCAAAAAGCGTACCACGTAAAGTCTGCTGGTGA
real-Lys-CTT-17	realtRNA	TATGAACCACTAAGGCGTCG	CGTAGCGTTTTGTACACG	CGTCTCacaccg	AGCATGAGACCCTTAATCTC	gttttGAGACG	CACGCTCAAAAAGCGTAC	CACGTAAAGTCTGCTGGTGA	TATGAACCACTAAGGCGTCGCGTAGCGTTTTGTACACGCGTCTCacaccgAGCATGAGACCCTTAATCTCgttttGAGACGCACGCTCAAAAAGCGTACCACGTAAAGTCTGCTGGTGA
real-Lys-CTT-18	realtRNA	TATGAACCACTAAGGCGTCG	CGTAGCGTTTTGTACACG	CGTCTCacaccg	GCATGAGACCCTTAATCTCA	gttttGAGACG	CACGCTCAAAAAGCGTAC	CACGTAAAGTCTGCTGGTGA	TATGAACCACTAAGGCGTCGCGTAGCGTTTTGTACACGCGTCTCacaccgGCATGAGACCCTTAATCTCAgttttGAGACGCACGCTCAAAAAGCGTACCACGTAAAGTCTGCTGGTGA
real-Lys-CTT-19	realtRNA	TATGAACCACTAAGGCGTCG	CGTAGCGTTTTGTACACG	CGTCTCacaccg	GACCCTTAATCTCAGGGTCG	gttttGAGACG	CACGCTCAAAAAGCGTAC	CACGTAAAGTCTGCTGGTGA	TATGAACCACTAAGGCGTCGCGTAGCGTTTTGTACACGCGTCTCacaccgGACCCTTAATCTCAGGGTCGgttttGAGACGCACGCTCAAAAAGCGTACCACGTAAAGTCTGCTGGTGA
real-Lys-CTT-20	realtRNA	TATGAACCACTAAGGCGTCG	CGTAGCGTTTTGTACACG	CGTCTCacaccg	ACCCTTAATCTCAGGGTCGT	gttttGAGACG	CACGCTCAAAAAGCGTAC	CACGTAAAGTCTGCTGGTGA	TATGAACCACTAAGGCGTCGCGTAGCGTTTTGTACACGCGTCTCacaccgACCCTTAATCTCAGGGTCGTgttttGAGACGCACGCTCAAAAAGCGTACCACGTAAAGTCTGCTGGTGA
real-Lys-CTT-21	realtRNA	TATGAACCACTAAGGCGTCG	CGTAGCGTTTTGTACACG	CGTCTCacaccg	AGCATGGGACTCTTAATCTC	gttttGAGACG	CACGCTCAAAAAGCGTAC	CACGTAAAGTCTGCTGGTGA	TATGAACCACTAAGGCGTCGCGTAGCGTTTTGTACACGCGTCTCacaccgAGCATGGGACTCTTAATCTCgttttGAGACGCACGCTCAAAAAGCGTACCACGTAAAGTCTGCTGGTGA
real-Lys-CTT-22	realtRNA	TATGAACCACTAAGGCGTCG	CGTAGCGTTTTGTACACG	CGTCTCacaccg	GCATGGGACTCTTAATCTCA	gttttGAGACG	CACGCTCAAAAAGCGTAC	CACGTAAAGTCTGCTGGTGA	TATGAACCACTAAGGCGTCGCGTAGCGTTTTGTACACGCGTCTCacaccgGCATGGGACTCTTAATCTCAgttttGAGACGCACGCTCAAAAAGCGTACCACGTAAAGTCTGCTGGTGA
real-Lys-CTT-23	realtRNA	TATGAACCACTAAGGCGTCG	CGTAGCGTTTTGTACACG	CGTCTCacaccg	CTCTATCGACTGAGCTAGCC	gttttGAGACG	CACGCTCAAAAAGCGTAC	CACGTAAAGTCTGCTGGTGA	TATGAACCACTAAGGCGTCGCGTAGCGTTTTGTACACGCGTCTCacaccgCTCTATCGACTGAGCTAGCCgttttGAGACGCACGCTCAAAAAGCGTACCACGTAAAGTCTGCTGGTGA
real-Lys-CTT-24	realtRNA	TATGAACCACTAAGGCGTCG	CGTAGCGTTTTGTACACG	CGTCTCacaccg	GCTCTATCGACTGAGCTAGC	gttttGAGACG	CACGCTCAAAAAGCGTAC	CACGTAAAGTCTGCTGGTGA	TATGAACCACTAAGGCGTCGCGTAGCGTTTTGTACACGCGTCTCacaccgGCTCTATCGACTGAGCTAGCgttttGAGACGCACGCTCAAAAAGCGTACCACGTAAAGTCTGCTGGTGA
real-Lys-CTT-25	realtRNA	TATGAACCACTAAGGCGTCG	CGTAGCGTTTTGTACACG	CGTCTCacaccg	CGTGGGTTCGAGCCGCACGT	gttttGAGACG	CACGCTCAAAAAGCGTAC	CACGTAAAGTCTGCTGGTGA	TATGAACCACTAAGGCGTCGCGTAGCGTTTTGTACACGCGTCTCacaccgCGTGGGTTCGAGCCGCACGTgttttGAGACGCACGCTCAAAAAGCGTACCACGTAAAGTCTGCTGGTGA
real-Lys-CTT-26	realtRNA	TATGAACCACTAAGGCGTCG	CGTAGCGTTTTGTACACG	CGTCTCacaccg	GTGGGTTCGAGCCGCACGTT	gttttGAGACG	CACGCTCAAAAAGCGTAC	CACGTAAAGTCTGCTGGTGA	TATGAACCACTAAGGCGTCGCGTAGCGTTTTGTACACGCGTCTCacaccgGTGGGTTCGAGCCGCACGTTgttttGAGACGCACGCTCAAAAAGCGTACCACGTAAAGTCTGCTGGTGA
real-Lys-CTT-27	realtRNA	TATGAACCACTAAGGCGTCG	CGTAGCGTTTTGTACACG	CGTCTCacaccg	CTCTACCGACTGAGCTAGCT	gttttGAGACG	CACGCTCAAAAAGCGTAC	CACGTAAAGTCTGCTGGTGA	TATGAACCACTAAGGCGTCGCGTAGCGTTTTGTACACGCGTCTCacaccgCTCTACCGACTGAGCTAGCTgttttGAGACGCACGCTCAAAAAGCGTACCACGTAAAGTCTGCTGGTGA
real-Lys-CTT-28	realtRNA	TATGAACCACTAAGGCGTCG	CGTAGCGTTTTGTACACG	CGTCTCacaccg	GCTCTACCGACTGAGCTAGC	gttttGAGACG	CACGCTCAAAAAGCGTAC	CACGTAAAGTCTGCTGGTGA	TATGAACCACTAAGGCGTCGCGTAGCGTTTTGTACACGCGTCTCacaccgGCTCTACCGACTGAGCTAGCgttttGAGACGCACGCTCAAAAAGCGTACCACGTAAAGTCTGCTGGTGA
real-Lys-CTT-29	realtRNA	TATGAACCACTAAGGCGTCG	CGTAGCGTTTTGTACACG	CGTCTCacaccg	GACTCTTAATCTCAGGGTCA	gttttGAGACG	CACGCTCAAAAAGCGTAC	CACGTAAAGTCTGCTGGTGA	TATGAACCACTAAGGCGTCGCGTAGCGTTTTGTACACGCGTCTCacaccgGACTCTTAATCTCAGGGTCAgttttGAGACGCACGCTCAAAAAGCGTACCACGTAAAGTCTGCTGGTGA
real-Lys-CTT-30	realtRNA	TATGAACCACTAAGGCGTCG	CGTAGCGTTTTGTACACG	CGTCTCacaccg	ACTCTTAATCTCAGGGTCAT	gttttGAGACG	CACGCTCAAAAAGCGTAC	CACGTAAAGTCTGCTGGTGA	TATGAACCACTAAGGCGTCGCGTAGCGTTTTGTACACGCGTCTCacaccgACTCTTAATCTCAGGGTCATgttttGAGACGCACGCTCAAAAAGCGTACCACGTAAAGTCTGCTGGTGA
real-Lys-CTT-31	realtRNA	TATGAACCACTAAGGCGTCG	CGTAGCGTTTTGTACACG	CGTCTCacaccg	ATGGGTTTGAGCCCCACGTT	gttttGAGACG	CACGCTCAAAAAGCGTAC	CACGTAAAGTCTGCTGGTGA	TATGAACCACTAAGGCGTCGCGTAGCGTTTTGTACACGCGTCTCacaccgATGGGTTTGAGCCCCACGTTgttttGAGACGCACGCTCAAAAAGCGTACCACGTAAAGTCTGCTGGTGA
real-Lys-CTT-32	realtRNA	TATGAACCACTAAGGCGTCG	CGTAGCGTTTTGTACACG	CGTCTCacaccg	CTTTGCCGACTGAGCTAGCC	gttttGAGACG	CACGCTCAAAAAGCGTAC	CACGTAAAGTCTGCTGGTGA	TATGAACCACTAAGGCGTCGCGTAGCGTTTTGTACACGCGTCTCacaccgCTTTGCCGACTGAGCTAGCCgttttGAGACGCACGCTCAAAAAGCGTACCACGTAAAGTCTGCTGGTGA
real-Lys-CTT-33	realtRNA	TATGAACCACTAAGGCGTCG	CGTAGCGTTTTGTACACG	CGTCTCacaccg	CGTGGGCTCGAGCTCCATGT	gttttGAGACG	CACGCTCAAAAAGCGTAC	CACGTAAAGTCTGCTGGTGA	TATGAACCACTAAGGCGTCGCGTAGCGTTTTGTACACGCGTCTCacaccgCGTGGGCTCGAGCTCCATGTgttttGAGACGCACGCTCAAAAAGCGTACCACGTAAAGTCTGCTGGTGA
real-Lys-CTT-34	realtRNA	TATGAACCACTAAGGCGTCG	CGTAGCGTTTTGTACACG	CGTCTCacaccg	GTGGGCTCGAGCTCCATGTT	gttttGAGACG	CACGCTCAAAAAGCGTAC	CACGTAAAGTCTGCTGGTGA	TATGAACCACTAAGGCGTCGCGTAGCGTTTTGTACACGCGTCTCacaccgGTGGGCTCGAGCTCCATGTTgttttGAGACGCACGCTCAAAAAGCGTACCACGTAAAGTCTGCTGGTGA
real-Lys-CTT-35	realtRNA	TATGAACCACTAAGGCGTCG	CGTAGCGTTTTGTACACG	CGTCTCacaccg	CTCCACCGACTGAGGTAGTC	gttttGAGACG	CACGCTCAAAAAGCGTAC	CACGTAAAGTCTGCTGGTGA	TATGAACCACTAAGGCGTCGCGTAGCGTTTTGTACACGCGTCTCacaccgCTCCACCGACTGAGGTAGTCgttttGAGACGCACGCTCAAAAAGCGTACCACGTAAAGTCTGCTGGTGA
real-Lys-CTT-36	realtRNA	TATGAACCACTAAGGCGTCG	CGTAGCGTTTTGTACACG	CGTCTCacaccg	GCTCCACCGACTGAGGTAGT	gttttGAGACG	CACGCTCAAAAAGCGTAC	CACGTAAAGTCTGCTGGTGA	TATGAACCACTAAGGCGTCGCGTAGCGTTTTGTACACGCGTCTCacaccgGCTCCACCGACTGAGGTAGTgttttGAGACGCACGCTCAAAAAGCGTACCACGTAAAGTCTGCTGGTGA
real-Lys-CTT-37	realtRNA	TATGAACCACTAAGGCGTCG	CGTAGCGTTTTGTACACG	CGTCTCacaccg	GTCCCATGCTCCACCGACTG	gttttGAGACG	CACGCTCAAAAAGCGTAC	CACGTAAAGTCTGCTGGTGA	TATGAACCACTAAGGCGTCGCGTAGCGTTTTGTACACGCGTCTCacaccgGTCCCATGCTCCACCGACTGgttttGAGACGCACGCTCAAAAAGCGTACCACGTAAAGTCTGCTGGTGA
real-Lys-CTT-38	realtRNA	TATGAACCACTAAGGCGTCG	CGTAGCGTTTTGTACACG	CGTCTCacaccg	CTACCTCAGTCGGTGGAGCA	gttttGAGACG	CACGCTCAAAAAGCGTAC	CACGTAAAGTCTGCTGGTGA	TATGAACCACTAAGGCGTCGCGTAGCGTTTTGTACACGCGTCTCacaccgCTACCTCAGTCGGTGGAGCAgttttGAGACGCACGCTCAAAAAGCGTACCACGTAAAGTCTGCTGGTGA
real-Lys-CTT-39	realtRNA	TATGAACCACTAAGGCGTCG	CGTAGCGTTTTGTACACG	CGTCTCacaccg	TACCTCAGTCGGTGGAGCAT	gttttGAGACG	CACGCTCAAAAAGCGTAC	CACGTAAAGTCTGCTGGTGA	TATGAACCACTAAGGCGTCGCGTAGCGTTTTGTACACGCGTCTCacaccgTACCTCAGTCGGTGGAGCATgttttGAGACGCACGCTCAAAAAGCGTACCACGTAAAGTCTGCTGGTGA
real-Lys-CTT-40	realtRNA	TATGAACCACTAAGGCGTCG	CGTAGCGTTTTGTACACG	CGTCTCacaccg	AGCATGGGACTCTTCATCCC	gttttGAGACG	CACGCTCAAAAAGCGTAC	CACGTAAAGTCTGCTGGTGA	TATGAACCACTAAGGCGTCGCGTAGCGTTTTGTACACGCGTCTCacaccgAGCATGGGACTCTTCATCCCgttttGAGACGCACGCTCAAAAAGCGTACCACGTAAAGTCTGCTGGTGA
real-Lys-CTT-41	realtRNA	TATGAACCACTAAGGCGTCG	CGTAGCGTTTTGTACACG	CGTCTCacaccg	GCATGGGACTCTTCATCCCA	gttttGAGACG	CACGCTCAAAAAGCGTAC	CACGTAAAGTCTGCTGGTGA	TATGAACCACTAAGGCGTCGCGTAGCGTTTTGTACACGCGTCTCacaccgGCATGGGACTCTTCATCCCAgttttGAGACGCACGCTCAAAAAGCGTACCACGTAAAGTCTGCTGGTGA
real-Lys-CTT-42	realtRNA	TATGAACCACTAAGGCGTCG	CGTAGCGTTTTGTACACG	CGTCTCacaccg	GGGCTCGAACCCACAACCCT	gttttGAGACG	CACGCTCAAAAAGCGTAC	CACGTAAAGTCTGCTGGTGA	TATGAACCACTAAGGCGTCGCGTAGCGTTTTGTACACGCGTCTCacaccgGGGCTCGAACCCACAACCCTgttttGAGACGCACGCTCAAAAAGCGTACCACGTAAAGTCTGCTGGTGA
real-Lys-CTT-43	realtRNA	TATGAACCACTAAGGCGTCG	CGTAGCGTTTTGTACACG	CGTCTCacaccg	GACTCTTCATCCCAGGGTTG	gttttGAGACG	CACGCTCAAAAAGCGTAC	CACGTAAAGTCTGCTGGTGA	TATGAACCACTAAGGCGTCGCGTAGCGTTTTGTACACGCGTCTCacaccgGACTCTTCATCCCAGGGTTGgttttGAGACGCACGCTCAAAAAGCGTACCACGTAAAGTCTGCTGGTGA
real-Lys-CTT-44	realtRNA	TATGAACCACTAAGGCGTCG	CGTAGCGTTTTGTACACG	CGTCTCacaccg	GGGGCTCGAACCCACAACCC	gttttGAGACG	CACGCTCAAAAAGCGTAC	CACGTAAAGTCTGCTGGTGA	TATGAACCACTAAGGCGTCGCGTAGCGTTTTGTACACGCGTCTCacaccgGGGGCTCGAACCCACAACCCgttttGAGACGCACGCTCAAAAAGCGTACCACGTAAAGTCTGCTGGTGA
real-Lys-CTT-45	realtRNA	TATGAACCACTAAGGCGTCG	CGTAGCGTTTTGTACACG	CGTCTCacaccg	ACTCTTCATCCCAGGGTTGT	gttttGAGACG	CACGCTCAAAAAGCGTAC	CACGTAAAGTCTGCTGGTGA	TATGAACCACTAAGGCGTCGCGTAGCGTTTTGTACACGCGTCTCacaccgACTCTTCATCCCAGGGTTGTgttttGAGACGCACGCTCAAAAAGCGTACCACGTAAAGTCTGCTGGTGA
real-Lys-CTT-46	realtRNA	TATGAACCACTAAGGCGTCG	CGTAGCGTTTTGTACACG	CGTCTCacaccg	TGTGGGTTCGAGCCCCACAT	gttttGAGACG	CACGCTCAAAAAGCGTAC	CACGTAAAGTCTGCTGGTGA	TATGAACCACTAAGGCGTCGCGTAGCGTTTTGTACACGCGTCTCacaccgTGTGGGTTCGAGCCCCACATgttttGAGACGCACGCTCAAAAAGCGTACCACGTAAAGTCTGCTGGTGA
real-Lys-CTT-47	realtRNA	TATGAACCACTAAGGCGTCG	CGTAGCGTTTTGTACACG	CGTCTCacaccg	GTGGGTTCGAGCCCCACATT	gttttGAGACG	CACGCTCAAAAAGCGTAC	CACGTAAAGTCTGCTGGTGA	TATGAACCACTAAGGCGTCGCGTAGCGTTTTGTACACGCGTCTCacaccgGTGGGTTCGAGCCCCACATTgttttGAGACGCACGCTCAAAAAGCGTACCACGTAAAGTCTGCTGGTGA
real-Lys-CTT-48	realtRNA	TATGAACCACTAAGGCGTCG	CGTAGCGTTTTGTACACG	CGTCTCacaccg	AGCATAAGACTCTTAATCTC	gttttGAGACG	CACGCTCAAAAAGCGTAC	CACGTAAAGTCTGCTGGTGA	TATGAACCACTAAGGCGTCGCGTAGCGTTTTGTACACGCGTCTCacaccgAGCATAAGACTCTTAATCTCgttttGAGACGCACGCTCAAAAAGCGTACCACGTAAAGTCTGCTGGTGA
real-Lys-CTT-49	realtRNA	TATGAACCACTAAGGCGTCG	CGTAGCGTTTTGTACACG	CGTCTCacaccg	GCATAAGACTCTTAATCTCA	gttttGAGACG	CACGCTCAAAAAGCGTAC	CACGTAAAGTCTGCTGGTGA	TATGAACCACTAAGGCGTCGCGTAGCGTTTTGTACACGCGTCTCacaccgGCATAAGACTCTTAATCTCAgttttGAGACGCACGCTCAAAAAGCGTACCACGTAAAGTCTGCTGGTGA
real-Lys-CTT-50	realtRNA	TATGAACCACTAAGGCGTCG	CGTAGCGTTTTGTACACG	CGTCTCacaccg	GACTCTTAATCTCAGGGTTG	gttttGAGACG	CACGCTCAAAAAGCGTAC	CACGTAAAGTCTGCTGGTGA	TATGAACCACTAAGGCGTCGCGTAGCGTTTTGTACACGCGTCTCacaccgGACTCTTAATCTCAGGGTTGgttttGAGACGCACGCTCAAAAAGCGTACCACGTAAAGTCTGCTGGTGA
real-Lys-CTT-51	realtRNA	TATGAACCACTAAGGCGTCG	CGTAGCGTTTTGTACACG	CGTCTCacaccg	TGTGGATTCGTGCCCCATGC	gttttGAGACG	CACGCTCAAAAAGCGTAC	CACGTAAAGTCTGCTGGTGA	TATGAACCACTAAGGCGTCGCGTAGCGTTTTGTACACGCGTCTCacaccgTGTGGATTCGTGCCCCATGCgttttGAGACGCACGCTCAAAAAGCGTACCACGTAAAGTCTGCTGGTGA
real-Lys-CTT-52	realtRNA	TATGAACCACTAAGGCGTCG	CGTAGCGTTTTGTACACG	CGTCTCacaccg	GTGGATTCGTGCCCCATGCT	gttttGAGACG	CACGCTCAAAAAGCGTAC	CACGTAAAGTCTGCTGGTGA	TATGAACCACTAAGGCGTCGCGTAGCGTTTTGTACACGCGTCTCacaccgGTGGATTCGTGCCCCATGCTgttttGAGACGCACGCTCAAAAAGCGTACCACGTAAAGTCTGCTGGTGA
real-Lys-CTT-53	realtRNA	TATGAACCACTAAGGCGTCG	CGTAGCGTTTTGTACACG	CGTCTCacaccg	CATGGGTTCGTGCCCCATGT	gttttGAGACG	CACGCTCAAAAAGCGTAC	CACGTAAAGTCTGCTGGTGA	TATGAACCACTAAGGCGTCGCGTAGCGTTTTGTACACGCGTCTCacaccgCATGGGTTCGTGCCCCATGTgttttGAGACGCACGCTCAAAAAGCGTACCACGTAAAGTCTGCTGGTGA
real-Lys-CTT-54	realtRNA	TATGAACCACTAAGGCGTCG	CGTAGCGTTTTGTACACG	CGTCTCacaccg	ATGGGTTCGTGCCCCATGTT	gttttGAGACG	CACGCTCAAAAAGCGTAC	CACGTAAAGTCTGCTGGTGA	TATGAACCACTAAGGCGTCGCGTAGCGTTTTGTACACGCGTCTCacaccgATGGGTTCGTGCCCCATGTTgttttGAGACGCACGCTCAAAAAGCGTACCACGTAAAGTCTGCTGGTGA
real-Lys-TTT-1	realtRNA	TATGAACCACTAAGGCGTCG	CGTAGCGTTTTGTACACG	CGTCTCacaccg	CTCTACCAACTGAGCTATCC	gttttGAGACG	CACGCTCAAAAAGCGTAC	CACGTAAAGTCTGCTGGTGA	TATGAACCACTAAGGCGTCGCGTAGCGTTTTGTACACGCGTCTCacaccgCTCTACCAACTGAGCTATCCgttttGAGACGCACGCTCAAAAAGCGTACCACGTAAAGTCTGCTGGTGA
real-Lys-TTT-2	realtRNA	TATGAACCACTAAGGCGTCG	CGTAGCGTTTTGTACACG	CGTCTCacaccg	AGCATCAGACTTTTAATCTG	gttttGAGACG	CACGCTCAAAAAGCGTAC	CACGTAAAGTCTGCTGGTGA	TATGAACCACTAAGGCGTCGCGTAGCGTTTTGTACACGCGTCTCacaccgAGCATCAGACTTTTAATCTGgttttGAGACGCACGCTCAAAAAGCGTACCACGTAAAGTCTGCTGGTGA
real-Lys-TTT-3	realtRNA	TATGAACCACTAAGGCGTCG	CGTAGCGTTTTGTACACG	CGTCTCacaccg	GCATCAGACTTTTAATCTGA	gttttGAGACG	CACGCTCAAAAAGCGTAC	CACGTAAAGTCTGCTGGTGA	TATGAACCACTAAGGCGTCGCGTAGCGTTTTGTACACGCGTCTCacaccgGCATCAGACTTTTAATCTGAgttttGAGACGCACGCTCAAAAAGCGTACCACGTAAAGTCTGCTGGTGA
real-Lys-TTT-4	realtRNA	TATGAACCACTAAGGCGTCG	CGTAGCGTTTTGTACACG	CGTCTCacaccg	GACTTTTAATCTGAGGGTCC	gttttGAGACG	CACGCTCAAAAAGCGTAC	CACGTAAAGTCTGCTGGTGA	TATGAACCACTAAGGCGTCGCGTAGCGTTTTGTACACGCGTCTCacaccgGACTTTTAATCTGAGGGTCCgttttGAGACGCACGCTCAAAAAGCGTACCACGTAAAGTCTGCTGGTGA
real-Lys-TTT-5	realtRNA	TATGAACCACTAAGGCGTCG	CGTAGCGTTTTGTACACG	CGTCTCacaccg	ACTTTTAATCTGAGGGTCCA	gttttGAGACG	CACGCTCAAAAAGCGTAC	CACGTAAAGTCTGCTGGTGA	TATGAACCACTAAGGCGTCGCGTAGCGTTTTGTACACGCGTCTCacaccgACTTTTAATCTGAGGGTCCAgttttGAGACGCACGCTCAAAAAGCGTACCACGTAAAGTCTGCTGGTGA
real-Lys-TTT-6	realtRNA	TATGAACCACTAAGGCGTCG	CGTAGCGTTTTGTACACG	CGTCTCacaccg	CTGAACAGGGACTTGAACCC	gttttGAGACG	CACGCTCAAAAAGCGTAC	CACGTAAAGTCTGCTGGTGA	TATGAACCACTAAGGCGTCGCGTAGCGTTTTGTACACGCGTCTCacaccgCTGAACAGGGACTTGAACCCgttttGAGACGCACGCTCAAAAAGCGTACCACGTAAAGTCTGCTGGTGA
real-Lys-TTT-7	realtRNA	TATGAACCACTAAGGCGTCG	CGTAGCGTTTTGTACACG	CGTCTCacaccg	CAGGGTTCAAGTCCCTGTTC	gttttGAGACG	CACGCTCAAAAAGCGTAC	CACGTAAAGTCTGCTGGTGA	TATGAACCACTAAGGCGTCGCGTAGCGTTTTGTACACGCGTCTCacaccgCAGGGTTCAAGTCCCTGTTCgttttGAGACGCACGCTCAAAAAGCGTACCACGTAAAGTCTGCTGGTGA
real-Lys-TTT-8	realtRNA	TATGAACCACTAAGGCGTCG	CGTAGCGTTTTGTACACG	CGTCTCacaccg	CCGAACAGGGACTTGAACCC	gttttGAGACG	CACGCTCAAAAAGCGTAC	CACGTAAAGTCTGCTGGTGA	TATGAACCACTAAGGCGTCGCGTAGCGTTTTGTACACGCGTCTCacaccgCCGAACAGGGACTTGAACCCgttttGAGACGCACGCTCAAAAAGCGTACCACGTAAAGTCTGCTGGTGA
real-Lys-TTT-9	realtRNA	TATGAACCACTAAGGCGTCG	CGTAGCGTTTTGTACACG	CGTCTCacaccg	CAGGGTTCAAGTCCCTGTTC	gttttGAGACG	CACGCTCAAAAAGCGTAC	CACGTAAAGTCTGCTGGTGA	TATGAACCACTAAGGCGTCGCGTAGCGTTTTGTACACGCGTCTCacaccgCAGGGTTCAAGTCCCTGTTCgttttGAGACGCACGCTCAAAAAGCGTACCACGTAAAGTCTGCTGGTGA
real-Lys-TTT-10	realtRNA	TATGAACCACTAAGGCGTCG	CGTAGCGTTTTGTACACG	CGTCTCacaccg	CTCTACCGACTGAGCTATCC	gttttGAGACG	CACGCTCAAAAAGCGTAC	CACGTAAAGTCTGCTGGTGA	TATGAACCACTAAGGCGTCGCGTAGCGTTTTGTACACGCGTCTCacaccgCTCTACCGACTGAGCTATCCgttttGAGACGCACGCTCAAAAAGCGTACCACGTAAAGTCTGCTGGTGA
real-Lys-TTT-11	realtRNA	TATGAACCACTAAGGCGTCG	CGTAGCGTTTTGTACACG	CGTCTCacaccg	AGACTTTTAATCTGAGGGTC	gttttGAGACG	CACGCTCAAAAAGCGTAC	CACGTAAAGTCTGCTGGTGA	TATGAACCACTAAGGCGTCGCGTAGCGTTTTGTACACGCGTCTCacaccgAGACTTTTAATCTGAGGGTCgttttGAGACGCACGCTCAAAAAGCGTACCACGTAAAGTCTGCTGGTGA
real-Lys-TTT-12	realtRNA	TATGAACCACTAAGGCGTCG	CGTAGCGTTTTGTACACG	CGTCTCacaccg	GACTTTTAATCTGAGGGTCC	gttttGAGACG	CACGCTCAAAAAGCGTAC	CACGTAAAGTCTGCTGGTGA	TATGAACCACTAAGGCGTCGCGTAGCGTTTTGTACACGCGTCTCacaccgGACTTTTAATCTGAGGGTCCgttttGAGACGCACGCTCAAAAAGCGTACCACGTAAAGTCTGCTGGTGA
real-Lys-TTT-13	realtRNA	TATGAACCACTAAGGCGTCG	CGTAGCGTTTTGTACACG	CGTCTCacaccg	ACTTTTAATCTGAGGGTCCG	gttttGAGACG	CACGCTCAAAAAGCGTAC	CACGTAAAGTCTGCTGGTGA	TATGAACCACTAAGGCGTCGCGTAGCGTTTTGTACACGCGTCTCacaccgACTTTTAATCTGAGGGTCCGgttttGAGACGCACGCTCAAAAAGCGTACCACGTAAAGTCTGCTGGTGA
real-Lys-TTT-14	realtRNA	TATGAACCACTAAGGCGTCG	CGTAGCGTTTTGTACACG	CGTCTCacaccg	CCGAACAGGGACTTGAACCC	gttttGAGACG	CACGCTCAAAAAGCGTAC	CACGTAAAGTCTGCTGGTGA	TATGAACCACTAAGGCGTCGCGTAGCGTTTTGTACACGCGTCTCacaccgCCGAACAGGGACTTGAACCCgttttGAGACGCACGCTCAAAAAGCGTACCACGTAAAGTCTGCTGGTGA
real-Lys-TTT-15	realtRNA	TATGAACCACTAAGGCGTCG	CGTAGCGTTTTGTACACG	CGTCTCacaccg	CGGGGTTCAAGTCCCTGTTC	gttttGAGACG	CACGCTCAAAAAGCGTAC	CACGTAAAGTCTGCTGGTGA	TATGAACCACTAAGGCGTCGCGTAGCGTTTTGTACACGCGTCTCacaccgCGGGGTTCAAGTCCCTGTTCgttttGAGACGCACGCTCAAAAAGCGTACCACGTAAAGTCTGCTGGTGA
real-Lys-TTT-16	realtRNA	TATGAACCACTAAGGCGTCG	CGTAGCGTTTTGTACACG	CGTCTCacaccg	CTCTACCGACTGAGCTACCC	gttttGAGACG	CACGCTCAAAAAGCGTAC	CACGTAAAGTCTGCTGGTGA	TATGAACCACTAAGGCGTCGCGTAGCGTTTTGTACACGCGTCTCacaccgCTCTACCGACTGAGCTACCCgttttGAGACGCACGCTCAAAAAGCGTACCACGTAAAGTCTGCTGGTGA
real-Lys-TTT-17	realtRNA	TATGAACCACTAAGGCGTCG	CGTAGCGTTTTGTACACG	CGTCTCacaccg	CTGGACAGGGACTTGAACCC	gttttGAGACG	CACGCTCAAAAAGCGTAC	CACGTAAAGTCTGCTGGTGA	TATGAACCACTAAGGCGTCGCGTAGCGTTTTGTACACGCGTCTCacaccgCTGGACAGGGACTTGAACCCgttttGAGACGCACGCTCAAAAAGCGTACCACGTAAAGTCTGCTGGTGA
real-Lys-TTT-18	realtRNA	TATGAACCACTAAGGCGTCG	CGTAGCGTTTTGTACACG	CGTCTCacaccg	CAGGGTTCAAGTCCCTGTCC	gttttGAGACG	CACGCTCAAAAAGCGTAC	CACGTAAAGTCTGCTGGTGA	TATGAACCACTAAGGCGTCGCGTAGCGTTTTGTACACGCGTCTCacaccgCAGGGTTCAAGTCCCTGTCCgttttGAGACGCACGCTCAAAAAGCGTACCACGTAAAGTCTGCTGGTGA
real-Lys-TTT-19	realtRNA	TATGAACCACTAAGGCGTCG	CGTAGCGTTTTGTACACG	CGTCTCacaccg	TTCTACCAACTGAGCTATCC	gttttGAGACG	CACGCTCAAAAAGCGTAC	CACGTAAAGTCTGCTGGTGA	TATGAACCACTAAGGCGTCGCGTAGCGTTTTGTACACGCGTCTCacaccgTTCTACCAACTGAGCTATCCgttttGAGACGCACGCTCAAAAAGCGTACCACGTAAAGTCTGCTGGTGA
real-Lys-TTT-20	realtRNA	TATGAACCACTAAGGCGTCG	CGTAGCGTTTTGTACACG	CGTCTCacaccg	ACATCAGACTTTTAATCTGA	gttttGAGACG	CACGCTCAAAAAGCGTAC	CACGTAAAGTCTGCTGGTGA	TATGAACCACTAAGGCGTCGCGTAGCGTTTTGTACACGCGTCTCacaccgACATCAGACTTTTAATCTGAgttttGAGACGCACGCTCAAAAAGCGTACCACGTAAAGTCTGCTGGTGA
real-Lys-TTT-21	realtRNA	TATGAACCACTAAGGCGTCG	CGTAGCGTTTTGTACACG	CGTCTCacaccg	GACTTTTAATCTGACGGTGC	gttttGAGACG	CACGCTCAAAAAGCGTAC	CACGTAAAGTCTGCTGGTGA	TATGAACCACTAAGGCGTCGCGTAGCGTTTTGTACACGCGTCTCacaccgGACTTTTAATCTGACGGTGCgttttGAGACGCACGCTCAAAAAGCGTACCACGTAAAGTCTGCTGGTGA
real-Lys-TTT-22	realtRNA	TATGAACCACTAAGGCGTCG	CGTAGCGTTTTGTACACG	CGTCTCacaccg	ACTTTTAATCTGACGGTGCA	gttttGAGACG	CACGCTCAAAAAGCGTAC	CACGTAAAGTCTGCTGGTGA	TATGAACCACTAAGGCGTCGCGTAGCGTTTTGTACACGCGTCTCacaccgACTTTTAATCTGACGGTGCAgttttGAGACGCACGCTCAAAAAGCGTACCACGTAAAGTCTGCTGGTGA
real-Lys-TTT-23	realtRNA	TATGAACCACTAAGGCGTCG	CGTAGCGTTTTGTACACG	CGTCTCacaccg	CTCTACTGACTGAGCTATCT	gttttGAGACG	CACGCTCAAAAAGCGTAC	CACGTAAAGTCTGCTGGTGA	TATGAACCACTAAGGCGTCGCGTAGCGTTTTGTACACGCGTCTCacaccgCTCTACTGACTGAGCTATCTgttttGAGACGCACGCTCAAAAAGCGTACCACGTAAAGTCTGCTGGTGA
real-Lys-TTT-24	realtRNA	TATGAACCACTAAGGCGTCG	CGTAGCGTTTTGTACACG	CGTCTCacaccg	GCTCTACTGACTGAGCTATC	gttttGAGACG	CACGCTCAAAAAGCGTAC	CACGTAAAGTCTGCTGGTGA	TATGAACCACTAAGGCGTCGCGTAGCGTTTTGTACACGCGTCTCacaccgGCTCTACTGACTGAGCTATCgttttGAGACGCACGCTCAAAAAGCGTACCACGTAAAGTCTGCTGGTGA
real-Lys-TTT-25	realtRNA	TATGAACCACTAAGGCGTCG	CGTAGCGTTTTGTACACG	CGTCTCacaccg	ACTTTTAATCTGAGGGTCCA	gttttGAGACG	CACGCTCAAAAAGCGTAC	CACGTAAAGTCTGCTGGTGA	TATGAACCACTAAGGCGTCGCGTAGCGTTTTGTACACGCGTCTCacaccgACTTTTAATCTGAGGGTCCAgttttGAGACGCACGCTCAAAAAGCGTACCACGTAAAGTCTGCTGGTGA
real-Lys-TTT-26	realtRNA	TATGAACCACTAAGGCGTCG	CGTAGCGTTTTGTACACG	CGTCTCacaccg	CCAAAAAGGGACATGAACCT	gttttGAGACG	CACGCTCAAAAAGCGTAC	CACGTAAAGTCTGCTGGTGA	TATGAACCACTAAGGCGTCGCGTAGCGTTTTGTACACGCGTCTCacaccgCCAAAAAGGGACATGAACCTgttttGAGACGCACGCTCAAAAAGCGTACCACGTAAAGTCTGCTGGTGA
real-Lys-TTT-27	realtRNA	TATGAACCACTAAGGCGTCG	CGTAGCGTTTTGTACACG	CGTCTCacaccg	CAAGGTTCATGTCCCTTTTT	gttttGAGACG	CACGCTCAAAAAGCGTAC	CACGTAAAGTCTGCTGGTGA	TATGAACCACTAAGGCGTCGCGTAGCGTTTTGTACACGCGTCTCacaccgCAAGGTTCATGTCCCTTTTTgttttGAGACGCACGCTCAAAAAGCGTACCACGTAAAGTCTGCTGGTGA
real-Met-CAT-1	realtRNA	TATGAACCACTAAGGCGTCG	CGTAGCGTTTTGTACACG	CGTCTCacaccg	CGCTACCTACTGCGCTAACG	gttttGAGACG	CACGCTCAAAAAGCGTAC	CACGTAAAGTCTGCTGGTGA	TATGAACCACTAAGGCGTCGCGTAGCGTTTTGTACACGCGTCTCacaccgCGCTACCTACTGCGCTAACGgttttGAGACGCACGCTCAAAAAGCGTACCACGTAAAGTCTGCTGGTGA
real-Met-CAT-2	realtRNA	TATGAACCACTAAGGCGTCG	CGTAGCGTTTTGTACACG	CGTCTCacaccg	GCGTCAGTCTCATAATCTGA	gttttGAGACG	CACGCTCAAAAAGCGTAC	CACGTAAAGTCTGCTGGTGA	TATGAACCACTAAGGCGTCGCGTAGCGTTTTGTACACGCGTCTCacaccgGCGTCAGTCTCATAATCTGAgttttGAGACGCACGCTCAAAAAGCGTACCACGTAAAGTCTGCTGGTGA
real-Met-CAT-3	realtRNA	TATGAACCACTAAGGCGTCG	CGTAGCGTTTTGTACACG	CGTCTCacaccg	TCGTGAGTTCGATCCTCACA	gttttGAGACG	CACGCTCAAAAAGCGTAC	CACGTAAAGTCTGCTGGTGA	TATGAACCACTAAGGCGTCGCGTAGCGTTTTGTACACGCGTCTCacaccgTCGTGAGTTCGATCCTCACAgttttGAGACGCACGCTCAAAAAGCGTACCACGTAAAGTCTGCTGGTGA
real-Met-CAT-4	realtRNA	TATGAACCACTAAGGCGTCG	CGTAGCGTTTTGTACACG	CGTCTCacaccg	CGTGAGTTCGATCCTCACAC	gttttGAGACG	CACGCTCAAAAAGCGTAC	CACGTAAAGTCTGCTGGTGA	TATGAACCACTAAGGCGTCGCGTAGCGTTTTGTACACGCGTCTCacaccgCGTGAGTTCGATCCTCACACgttttGAGACGCACGCTCAAAAAGCGTACCACGTAAAGTCTGCTGGTGA
real-Met-CAT-5	realtRNA	TATGAACCACTAAGGCGTCG	CGTAGCGTTTTGTACACG	CGTCTCacaccg	GTGAGTTCGATCCTCACACG	gttttGAGACG	CACGCTCAAAAAGCGTAC	CACGTAAAGTCTGCTGGTGA	TATGAACCACTAAGGCGTCGCGTAGCGTTTTGTACACGCGTCTCacaccgGTGAGTTCGATCCTCACACGgttttGAGACGCACGCTCAAAAAGCGTACCACGTAAAGTCTGCTGGTGA
real-Met-CAT-6	realtRNA	TATGAACCACTAAGGCGTCG	CGTAGCGTTTTGTACACG	CGTCTCacaccg	CGCTGCCCACTGCGCTAAGA	gttttGAGACG	CACGCTCAAAAAGCGTAC	CACGTAAAGTCTGCTGGTGA	TATGAACCACTAAGGCGTCGCGTAGCGTTTTGTACACGCGTCTCacaccgCGCTGCCCACTGCGCTAAGAgttttGAGACGCACGCTCAAAAAGCGTACCACGTAAAGTCTGCTGGTGA
real-Met-CAT-7	realtRNA	TATGAACCACTAAGGCGTCG	CGTAGCGTTTTGTACACG	CGTCTCacaccg	GCGCTGCCCACTGCGCTAAG	gttttGAGACG	CACGCTCAAAAAGCGTAC	CACGTAAAGTCTGCTGGTGA	TATGAACCACTAAGGCGTCGCGTAGCGTTTTGTACACGCGTCTCacaccgGCGCTGCCCACTGCGCTAAGgttttGAGACGCACGCTCAAAAAGCGTACCACGTAAAGTCTGCTGGTGA
real-Met-CAT-8	realtRNA	TATGAACCACTAAGGCGTCG	CGTAGCGTTTTGTACACG	CGTCTCacaccg	CCTCTCTGAGGCTCGAACTC	gttttGAGACG	CACGCTCAAAAAGCGTAC	CACGTAAAGTCTGCTGGTGA	TATGAACCACTAAGGCGTCGCGTAGCGTTTTGTACACGCGTCTCacaccgCCTCTCTGAGGCTCGAACTCgttttGAGACGCACGCTCAAAAAGCGTACCACGTAAAGTCTGCTGGTGA
real-Met-CAT-9	realtRNA	TATGAACCACTAAGGCGTCG	CGTAGCGTTTTGTACACG	CGTCTCacaccg	CCTGAGTTCGAGCCTCAGAG	gttttGAGACG	CACGCTCAAAAAGCGTAC	CACGTAAAGTCTGCTGGTGA	TATGAACCACTAAGGCGTCGCGTAGCGTTTTGTACACGCGTCTCacaccgCCTGAGTTCGAGCCTCAGAGgttttGAGACGCACGCTCAAAAAGCGTACCACGTAAAGTCTGCTGGTGA
real-Met-CAT-10	realtRNA	TATGAACCACTAAGGCGTCG	CGTAGCGTTTTGTACACG	CGTCTCacaccg	CTGAGTTCGAGCCTCAGAGA	gttttGAGACG	CACGCTCAAAAAGCGTAC	CACGTAAAGTCTGCTGGTGA	TATGAACCACTAAGGCGTCGCGTAGCGTTTTGTACACGCGTCTCacaccgCTGAGTTCGAGCCTCAGAGAgttttGAGACGCACGCTCAAAAAGCGTACCACGTAAAGTCTGCTGGTGA
real-Met-CAT-11	realtRNA	TATGAACCACTAAGGCGTCG	CGTAGCGTTTTGTACACG	CGTCTCacaccg	CGCTGCCTACTGCGCTAAGG	gttttGAGACG	CACGCTCAAAAAGCGTAC	CACGTAAAGTCTGCTGGTGA	TATGAACCACTAAGGCGTCGCGTAGCGTTTTGTACACGCGTCTCacaccgCGCTGCCTACTGCGCTAAGGgttttGAGACGCACGCTCAAAAAGCGTACCACGTAAAGTCTGCTGGTGA
real-Met-CAT-12	realtRNA	TATGAACCACTAAGGCGTCG	CGTAGCGTTTTGTACACG	CGTCTCacaccg	ACGCGCTGCCTACTGCGCTA	gttttGAGACG	CACGCTCAAAAAGCGTAC	CACGTAAAGTCTGCTGGTGA	TATGAACCACTAAGGCGTCGCGTAGCGTTTTGTACACGCGTCTCacaccgACGCGCTGCCTACTGCGCTAgttttGAGACGCACGCTCAAAAAGCGTACCACGTAAAGTCTGCTGGTGA
real-Met-CAT-13	realtRNA	TATGAACCACTAAGGCGTCG	CGTAGCGTTTTGTACACG	CGTCTCacaccg	CCCCTCTGAGGTTCGAACTC	gttttGAGACG	CACGCTCAAAAAGCGTAC	CACGTAAAGTCTGCTGGTGA	TATGAACCACTAAGGCGTCGCGTAGCGTTTTGTACACGCGTCTCacaccgCCCCTCTGAGGTTCGAACTCgttttGAGACGCACGCTCAAAAAGCGTACCACGTAAAGTCTGCTGGTGA
real-Met-CAT-14	realtRNA	TATGAACCACTAAGGCGTCG	CGTAGCGTTTTGTACACG	CGTCTCacaccg	GTCCTGAGTTCGAACCTCAG	gttttGAGACG	CACGCTCAAAAAGCGTAC	CACGTAAAGTCTGCTGGTGA	TATGAACCACTAAGGCGTCGCGTAGCGTTTTGTACACGCGTCTCacaccgGTCCTGAGTTCGAACCTCAGgttttGAGACGCACGCTCAAAAAGCGTACCACGTAAAGTCTGCTGGTGA
real-Met-CAT-15	realtRNA	TATGAACCACTAAGGCGTCG	CGTAGCGTTTTGTACACG	CGTCTCacaccg	TCCTGAGTTCGAACCTCAGA	gttttGAGACG	CACGCTCAAAAAGCGTAC	CACGTAAAGTCTGCTGGTGA	TATGAACCACTAAGGCGTCGCGTAGCGTTTTGTACACGCGTCTCacaccgTCCTGAGTTCGAACCTCAGAgttttGAGACGCACGCTCAAAAAGCGTACCACGTAAAGTCTGCTGGTGA
real-Met-CAT-16	realtRNA	TATGAACCACTAAGGCGTCG	CGTAGCGTTTTGTACACG	CGTCTCacaccg	CTGAGTTCGAACCTCAGAGG	gttttGAGACG	CACGCTCAAAAAGCGTAC	CACGTAAAGTCTGCTGGTGA	TATGAACCACTAAGGCGTCGCGTAGCGTTTTGTACACGCGTCTCacaccgCTGAGTTCGAACCTCAGAGGgttttGAGACGCACGCTCAAAAAGCGTACCACGTAAAGTCTGCTGGTGA
real-Met-CAT-17	realtRNA	TATGAACCACTAAGGCGTCG	CGTAGCGTTTTGTACACG	CGTCTCacaccg	CGCTGCCCGCTGCGCTAAGA	gttttGAGACG	CACGCTCAAAAAGCGTAC	CACGTAAAGTCTGCTGGTGA	TATGAACCACTAAGGCGTCGCGTAGCGTTTTGTACACGCGTCTCacaccgCGCTGCCCGCTGCGCTAAGAgttttGAGACGCACGCTCAAAAAGCGTACCACGTAAAGTCTGCTGGTGA
real-Met-CAT-18	realtRNA	TATGAACCACTAAGGCGTCG	CGTAGCGTTTTGTACACG	CGTCTCacaccg	GCGCTGCCCGCTGCGCTAAG	gttttGAGACG	CACGCTCAAAAAGCGTAC	CACGTAAAGTCTGCTGGTGA	TATGAACCACTAAGGCGTCGCGTAGCGTTTTGTACACGCGTCTCacaccgGCGCTGCCCGCTGCGCTAAGgttttGAGACGCACGCTCAAAAAGCGTACCACGTAAAGTCTGCTGGTGA
real-Met-CAT-19	realtRNA	TATGAACCACTAAGGCGTCG	CGTAGCGTTTTGTACACG	CGTCTCacaccg	CGCTGCCAGCTGCGCTAAGA	gttttGAGACG	CACGCTCAAAAAGCGTAC	CACGTAAAGTCTGCTGGTGA	TATGAACCACTAAGGCGTCGCGTAGCGTTTTGTACACGCGTCTCacaccgCGCTGCCAGCTGCGCTAAGAgttttGAGACGCACGCTCAAAAAGCGTACCACGTAAAGTCTGCTGGTGA
real-Met-CAT-20	realtRNA	TATGAACCACTAAGGCGTCG	CGTAGCGTTTTGTACACG	CGTCTCacaccg	GCGCTGCCAGCTGCGCTAAG	gttttGAGACG	CACGCTCAAAAAGCGTAC	CACGTAAAGTCTGCTGGTGA	TATGAACCACTAAGGCGTCGCGTAGCGTTTTGTACACGCGTCTCacaccgGCGCTGCCAGCTGCGCTAAGgttttGAGACGCACGCTCAAAAAGCGTACCACGTAAAGTCTGCTGGTGA
real-Met-CAT-21	realtRNA	TATGAACCACTAAGGCGTCG	CGTAGCGTTTTGTACACG	CGTCTCacaccg	CCTCTCTGAGGCTTGAACTC	gttttGAGACG	CACGCTCAAAAAGCGTAC	CACGTAAAGTCTGCTGGTGA	TATGAACCACTAAGGCGTCGCGTAGCGTTTTGTACACGCGTCTCacaccgCCTCTCTGAGGCTTGAACTCgttttGAGACGCACGCTCAAAAAGCGTACCACGTAAAGTCTGCTGGTGA
real-Met-CAT-22	realtRNA	TATGAACCACTAAGGCGTCG	CGTAGCGTTTTGTACACG	CGTCTCacaccg	CTGAGTTCAAGCCTCAGAGA	gttttGAGACG	CACGCTCAAAAAGCGTAC	CACGTAAAGTCTGCTGGTGA	TATGAACCACTAAGGCGTCGCGTAGCGTTTTGTACACGCGTCTCacaccgCTGAGTTCAAGCCTCAGAGAgttttGAGACGCACGCTCAAAAAGCGTACCACGTAAAGTCTGCTGGTGA
real-Met-CAT-23	realtRNA	TATGAACCACTAAGGCGTCG	CGTAGCGTTTTGTACACG	CGTCTCacaccg	CGCTGCCTACTGCGCTAACG	gttttGAGACG	CACGCTCAAAAAGCGTAC	CACGTAAAGTCTGCTGGTGA	TATGAACCACTAAGGCGTCGCGTAGCGTTTTGTACACGCGTCTCacaccgCGCTGCCTACTGCGCTAACGgttttGAGACGCACGCTCAAAAAGCGTACCACGTAAAGTCTGCTGGTGA
real-Met-CAT-24	realtRNA	TATGAACCACTAAGGCGTCG	CGTAGCGTTTTGTACACG	CGTCTCacaccg	TCGTGAGTTCGAGCCTCACA	gttttGAGACG	CACGCTCAAAAAGCGTAC	CACGTAAAGTCTGCTGGTGA	TATGAACCACTAAGGCGTCGCGTAGCGTTTTGTACACGCGTCTCacaccgTCGTGAGTTCGAGCCTCACAgttttGAGACGCACGCTCAAAAAGCGTACCACGTAAAGTCTGCTGGTGA
real-Met-CAT-25	realtRNA	TATGAACCACTAAGGCGTCG	CGTAGCGTTTTGTACACG	CGTCTCacaccg	CGTGAGTTCGAGCCTCACAC	gttttGAGACG	CACGCTCAAAAAGCGTAC	CACGTAAAGTCTGCTGGTGA	TATGAACCACTAAGGCGTCGCGTAGCGTTTTGTACACGCGTCTCacaccgCGTGAGTTCGAGCCTCACACgttttGAGACGCACGCTCAAAAAGCGTACCACGTAAAGTCTGCTGGTGA
real-Met-CAT-26	realtRNA	TATGAACCACTAAGGCGTCG	CGTAGCGTTTTGTACACG	CGTCTCacaccg	GTGAGTTCGAGCCTCACACG	gttttGAGACG	CACGCTCAAAAAGCGTAC	CACGTAAAGTCTGCTGGTGA	TATGAACCACTAAGGCGTCGCGTAGCGTTTTGTACACGCGTCTCacaccgGTGAGTTCGAGCCTCACACGgttttGAGACGCACGCTCAAAAAGCGTACCACGTAAAGTCTGCTGGTGA
real-Met-CAT-27	realtRNA	TATGAACCACTAAGGCGTCG	CGTAGCGTTTTGTACACG	CGTCTCacaccg	CGCTGCCAGCTGCACTAAGA	gttttGAGACG	CACGCTCAAAAAGCGTAC	CACGTAAAGTCTGCTGGTGA	TATGAACCACTAAGGCGTCGCGTAGCGTTTTGTACACGCGTCTCacaccgCGCTGCCAGCTGCACTAAGAgttttGAGACGCACGCTCAAAAAGCGTACCACGTAAAGTCTGCTGGTGA
real-Met-CAT-28	realtRNA	TATGAACCACTAAGGCGTCG	CGTAGCGTTTTGTACACG	CGTCTCacaccg	GCGCTGCCAGCTGCACTAAG	gttttGAGACG	CACGCTCAAAAAGCGTAC	CACGTAAAGTCTGCTGGTGA	TATGAACCACTAAGGCGTCGCGTAGCGTTTTGTACACGCGTCTCacaccgGCGCTGCCAGCTGCACTAAGgttttGAGACGCACGCTCAAAAAGCGTACCACGTAAAGTCTGCTGGTGA
real-Met-CAT-29	realtRNA	TATGAACCACTAAGGCGTCG	CGTAGCGTTTTGTACACG	CGTCTCacaccg	CCTGAGTTCAAGCCTCAGAG	gttttGAGACG	CACGCTCAAAAAGCGTAC	CACGTAAAGTCTGCTGGTGA	TATGAACCACTAAGGCGTCGCGTAGCGTTTTGTACACGCGTCTCacaccgCCTGAGTTCAAGCCTCAGAGgttttGAGACGCACGCTCAAAAAGCGTACCACGTAAAGTCTGCTGGTGA
real-Phe-GAA-1	realtRNA	TATGAACCACTAAGGCGTCG	CGTAGCGTTTTGTACACG	CGTCTCacaccg	CTCTCCCAACTGAGCTATTT	gttttGAGACG	CACGCTCAAAAAGCGTAC	CACGTAAAGTCTGCTGGTGA	TATGAACCACTAAGGCGTCGCGTAGCGTTTTGTACACGCGTCTCacaccgCTCTCCCAACTGAGCTATTTgttttGAGACGCACGCTCAAAAAGCGTACCACGTAAAGTCTGCTGGTGA
real-Phe-GAA-2	realtRNA	TATGAACCACTAAGGCGTCG	CGTAGCGTTTTGTACACG	CGTCTCacaccg	GCGTTAGACTGAAGATCTAA	gttttGAGACG	CACGCTCAAAAAGCGTAC	CACGTAAAGTCTGCTGGTGA	TATGAACCACTAAGGCGTCGCGTAGCGTTTTGTACACGCGTCTCacaccgGCGTTAGACTGAAGATCTAAgttttGAGACGCACGCTCAAAAAGCGTACCACGTAAAGTCTGCTGGTGA
real-Phe-GAA-3	realtRNA	TATGAACCACTAAGGCGTCG	CGTAGCGTTTTGTACACG	CGTCTCacaccg	ACTGAAGATCTAAAGGTCCC	gttttGAGACG	CACGCTCAAAAAGCGTAC	CACGTAAAGTCTGCTGGTGA	TATGAACCACTAAGGCGTCGCGTAGCGTTTTGTACACGCGTCTCacaccgACTGAAGATCTAAAGGTCCCgttttGAGACGCACGCTCAAAAAGCGTACCACGTAAAGTCTGCTGGTGA
real-Phe-GAA-4	realtRNA	TATGAACCACTAAGGCGTCG	CGTAGCGTTTTGTACACG	CGTCTCacaccg	CGAAACCCGGGATCGAACCA	gttttGAGACG	CACGCTCAAAAAGCGTAC	CACGTAAAGTCTGCTGGTGA	TATGAACCACTAAGGCGTCGCGTAGCGTTTTGTACACGCGTCTCacaccgCGAAACCCGGGATCGAACCAgttttGAGACGCACGCTCAAAAAGCGTACCACGTAAAGTCTGCTGGTGA
real-Phe-GAA-5	realtRNA	TATGAACCACTAAGGCGTCG	CGTAGCGTTTTGTACACG	CGTCTCacaccg	CCGAAACCCGGGATCGAACC	gttttGAGACG	CACGCTCAAAAAGCGTAC	CACGTAAAGTCTGCTGGTGA	TATGAACCACTAAGGCGTCGCGTAGCGTTTTGTACACGCGTCTCacaccgCCGAAACCCGGGATCGAACCgttttGAGACGCACGCTCAAAAAGCGTACCACGTAAAGTCTGCTGGTGA
real-Phe-GAA-6	realtRNA	TATGAACCACTAAGGCGTCG	CGTAGCGTTTTGTACACG	CGTCTCacaccg	CGAAACCCGGGATTGAACCA	gttttGAGACG	CACGCTCAAAAAGCGTAC	CACGTAAAGTCTGCTGGTGA	TATGAACCACTAAGGCGTCGCGTAGCGTTTTGTACACGCGTCTCacaccgCGAAACCCGGGATTGAACCAgttttGAGACGCACGCTCAAAAAGCGTACCACGTAAAGTCTGCTGGTGA
real-Phe-GAA-7	realtRNA	TATGAACCACTAAGGCGTCG	CGTAGCGTTTTGTACACG	CGTCTCacaccg	CCGAAACCCGGGATTGAACC	gttttGAGACG	CACGCTCAAAAAGCGTAC	CACGTAAAGTCTGCTGGTGA	TATGAACCACTAAGGCGTCGCGTAGCGTTTTGTACACGCGTCTCacaccgCCGAAACCCGGGATTGAACCgttttGAGACGCACGCTCAAAAAGCGTACCACGTAAAGTCTGCTGGTGA
real-Phe-GAA-8	realtRNA	TATGAACCACTAAGGCGTCG	CGTAGCGTTTTGTACACG	CGTCTCacaccg	AAAGGTCCCTGGTTCAATCC	gttttGAGACG	CACGCTCAAAAAGCGTAC	CACGTAAAGTCTGCTGGTGA	TATGAACCACTAAGGCGTCGCGTAGCGTTTTGTACACGCGTCTCacaccgAAAGGTCCCTGGTTCAATCCgttttGAGACGCACGCTCAAAAAGCGTACCACGTAAAGTCTGCTGGTGA
real-Phe-GAA-9	realtRNA	TATGAACCACTAAGGCGTCG	CGTAGCGTTTTGTACACG	CGTCTCacaccg	AAGGTCCCTGGTTCAATCCC	gttttGAGACG	CACGCTCAAAAAGCGTAC	CACGTAAAGTCTGCTGGTGA	TATGAACCACTAAGGCGTCGCGTAGCGTTTTGTACACGCGTCTCacaccgAAGGTCCCTGGTTCAATCCCgttttGAGACGCACGCTCAAAAAGCGTACCACGTAAAGTCTGCTGGTGA
real-Phe-GAA-10	realtRNA	TATGAACCACTAAGGCGTCG	CGTAGCGTTTTGTACACG	CGTCTCacaccg	CTCTCCCAACTGAGCTATCT	gttttGAGACG	CACGCTCAAAAAGCGTAC	CACGTAAAGTCTGCTGGTGA	TATGAACCACTAAGGCGTCGCGTAGCGTTTTGTACACGCGTCTCacaccgCTCTCCCAACTGAGCTATCTgttttGAGACGCACGCTCAAAAAGCGTACCACGTAAAGTCTGCTGGTGA
real-Phe-GAA-11	realtRNA	TATGAACCACTAAGGCGTCG	CGTAGCGTTTTGTACACG	CGTCTCacaccg	CCAGGGACCTTTAAGATCTT	gttttGAGACG	CACGCTCAAAAAGCGTAC	CACGTAAAGTCTGCTGGTGA	TATGAACCACTAAGGCGTCGCGTAGCGTTTTGTACACGCGTCTCacaccgCCAGGGACCTTTAAGATCTTgttttGAGACGCACGCTCAAAAAGCGTACCACGTAAAGTCTGCTGGTGA
real-Phe-GAA-12	realtRNA	TATGAACCACTAAGGCGTCG	CGTAGCGTTTTGTACACG	CGTCTCacaccg	CGTTAGACCGAAGATCTTAA	gttttGAGACG	CACGCTCAAAAAGCGTAC	CACGTAAAGTCTGCTGGTGA	TATGAACCACTAAGGCGTCGCGTAGCGTTTTGTACACGCGTCTCacaccgCGTTAGACCGAAGATCTTAAgttttGAGACGCACGCTCAAAAAGCGTACCACGTAAAGTCTGCTGGTGA
real-Phe-GAA-13	realtRNA	TATGAACCACTAAGGCGTCG	CGTAGCGTTTTGTACACG	CGTCTCacaccg	CTGAAGATCTTAAAGTTCCC	gttttGAGACG	CACGCTCAAAAAGCGTAC	CACGTAAAGTCTGCTGGTGA	TATGAACCACTAAGGCGTCGCGTAGCGTTTTGTACACGCGTCTCacaccgCTGAAGATCTTAAAGTTCCCgttttGAGACGCACGCTCAAAAAGCGTACCACGTAAAGTCTGCTGGTGA
real-Phe-GAA-14	realtRNA	TATGAACCACTAAGGCGTCG	CGTAGCGTTTTGTACACG	CGTCTCacaccg	TGAAACCCAGGGTTGAACCA	gttttGAGACG	CACGCTCAAAAAGCGTAC	CACGTAAAGTCTGCTGGTGA	TATGAACCACTAAGGCGTCGCGTAGCGTTTTGTACACGCGTCTCacaccgTGAAACCCAGGGTTGAACCAgttttGAGACGCACGCTCAAAAAGCGTACCACGTAAAGTCTGCTGGTGA
real-Phe-GAA-15	realtRNA	TATGAACCACTAAGGCGTCG	CGTAGCGTTTTGTACACG	CGTCTCacaccg	CTGAAACCCAGGGTTGAACC	gttttGAGACG	CACGCTCAAAAAGCGTAC	CACGTAAAGTCTGCTGGTGA	TATGAACCACTAAGGCGTCGCGTAGCGTTTTGTACACGCGTCTCacaccgCTGAAACCCAGGGTTGAACCgttttGAGACGCACGCTCAAAAAGCGTACCACGTAAAGTCTGCTGGTGA
real-Phe-GAA-16	realtRNA	TATGAACCACTAAGGCGTCG	CGTAGCGTTTTGTACACG	CGTCTCacaccg	AAAGTTCCCTGGTTCAACCC	gttttGAGACG	CACGCTCAAAAAGCGTAC	CACGTAAAGTCTGCTGGTGA	TATGAACCACTAAGGCGTCGCGTAGCGTTTTGTACACGCGTCTCacaccgAAAGTTCCCTGGTTCAACCCgttttGAGACGCACGCTCAAAAAGCGTACCACGTAAAGTCTGCTGGTGA
real-Phe-GAA-17	realtRNA	TATGAACCACTAAGGCGTCG	CGTAGCGTTTTGTACACG	CGTCTCacaccg	AAGTTCCCTGGTTCAACCCT	gttttGAGACG	CACGCTCAAAAAGCGTAC	CACGTAAAGTCTGCTGGTGA	TATGAACCACTAAGGCGTCGCGTAGCGTTTTGTACACGCGTCTCacaccgAAGTTCCCTGGTTCAACCCTgttttGAGACGCACGCTCAAAAAGCGTACCACGTAAAGTCTGCTGGTGA
real-Pro-AGG-1	realtRNA	TATGAACCACTAAGGCGTCG	CGTAGCGTTTTGTACACG	CGTCTCacaccg	TAGGGGTATGATTCTCGCTT	gttttGAGACG	CACGCTCAAAAAGCGTAC	CACGTAAAGTCTGCTGGTGA	TATGAACCACTAAGGCGTCGCGTAGCGTTTTGTACACGCGTCTCacaccgTAGGGGTATGATTCTCGCTTgttttGAGACGCACGCTCAAAAAGCGTACCACGTAAAGTCTGCTGGTGA
real-Pro-AGG-2	realtRNA	TATGAACCACTAAGGCGTCG	CGTAGCGTTTTGTACACG	CGTCTCacaccg	ATTCTCGCTTAGGATGCGAG	gttttGAGACG	CACGCTCAAAAAGCGTAC	CACGTAAAGTCTGCTGGTGA	TATGAACCACTAAGGCGTCGCGTAGCGTTTTGTACACGCGTCTCacaccgATTCTCGCTTAGGATGCGAGgttttGAGACGCACGCTCAAAAAGCGTACCACGTAAAGTCTGCTGGTGA
real-Pro-AGG-3	realtRNA	TATGAACCACTAAGGCGTCG	CGTAGCGTTTTGTACACG	CGTCTCacaccg	GCTTAGGATGCGAGAGGTCC	gttttGAGACG	CACGCTCAAAAAGCGTAC	CACGTAAAGTCTGCTGGTGA	TATGAACCACTAAGGCGTCGCGTAGCGTTTTGTACACGCGTCTCacaccgGCTTAGGATGCGAGAGGTCCgttttGAGACGCACGCTCAAAAAGCGTACCACGTAAAGTCTGCTGGTGA
real-Pro-AGG-4	realtRNA	TATGAACCACTAAGGCGTCG	CGTAGCGTTTTGTACACG	CGTCTCacaccg	CTTAGGATGCGAGAGGTCCC	gttttGAGACG	CACGCTCAAAAAGCGTAC	CACGTAAAGTCTGCTGGTGA	TATGAACCACTAAGGCGTCGCGTAGCGTTTTGTACACGCGTCTCacaccgCTTAGGATGCGAGAGGTCCCgttttGAGACGCACGCTCAAAAAGCGTACCACGTAAAGTCTGCTGGTGA
real-Pro-AGG-5	realtRNA	TATGAACCACTAAGGCGTCG	CGTAGCGTTTTGTACACG	CGTCTCacaccg	AGGGGTATGATTCTCGCTTA	gttttGAGACG	CACGCTCAAAAAGCGTAC	CACGTAAAGTCTGCTGGTGA	TATGAACCACTAAGGCGTCGCGTAGCGTTTTGTACACGCGTCTCacaccgAGGGGTATGATTCTCGCTTAgttttGAGACGCACGCTCAAAAAGCGTACCACGTAAAGTCTGCTGGTGA
real-Pro-AGG-6	realtRNA	TATGAACCACTAAGGCGTCG	CGTAGCGTTTTGTACACG	CGTCTCacaccg	CTTAGGGTGCGAGAGGTCCC	gttttGAGACG	CACGCTCAAAAAGCGTAC	CACGTAAAGTCTGCTGGTGA	TATGAACCACTAAGGCGTCGCGTAGCGTTTTGTACACGCGTCTCacaccgCTTAGGGTGCGAGAGGTCCCgttttGAGACGCACGCTCAAAAAGCGTACCACGTAAAGTCTGCTGGTGA
real-Pro-CGG-1	realtRNA	TATGAACCACTAAGGCGTCG	CGTAGCGTTTTGTACACG	CGTCTCacaccg	TAGGGGTATGATTCTCGCTT	gttttGAGACG	CACGCTCAAAAAGCGTAC	CACGTAAAGTCTGCTGGTGA	TATGAACCACTAAGGCGTCGCGTAGCGTTTTGTACACGCGTCTCacaccgTAGGGGTATGATTCTCGCTTgttttGAGACGCACGCTCAAAAAGCGTACCACGTAAAGTCTGCTGGTGA
real-Pro-CGG-2	realtRNA	TATGAACCACTAAGGCGTCG	CGTAGCGTTTTGTACACG	CGTCTCacaccg	AGGGGTATGATTCTCGCTTC	gttttGAGACG	CACGCTCAAAAAGCGTAC	CACGTAAAGTCTGCTGGTGA	TATGAACCACTAAGGCGTCGCGTAGCGTTTTGTACACGCGTCTCacaccgAGGGGTATGATTCTCGCTTCgttttGAGACGCACGCTCAAAAAGCGTACCACGTAAAGTCTGCTGGTGA
real-Pro-CGG-3	realtRNA	TATGAACCACTAAGGCGTCG	CGTAGCGTTTTGTACACG	CGTCTCacaccg	ATTCTCGCTTCGGGTGCGAG	gttttGAGACG	CACGCTCAAAAAGCGTAC	CACGTAAAGTCTGCTGGTGA	TATGAACCACTAAGGCGTCGCGTAGCGTTTTGTACACGCGTCTCacaccgATTCTCGCTTCGGGTGCGAGgttttGAGACGCACGCTCAAAAAGCGTACCACGTAAAGTCTGCTGGTGA
real-Pro-CGG-4	realtRNA	TATGAACCACTAAGGCGTCG	CGTAGCGTTTTGTACACG	CGTCTCacaccg	CTTCGGGTGCGAGAGGTCCC	gttttGAGACG	CACGCTCAAAAAGCGTAC	CACGTAAAGTCTGCTGGTGA	TATGAACCACTAAGGCGTCGCGTAGCGTTTTGTACACGCGTCTCacaccgCTTCGGGTGCGAGAGGTCCCgttttGAGACGCACGCTCAAAAAGCGTACCACGTAAAGTCTGCTGGTGA
real-Pro-CGG-5	realtRNA	TATGAACCACTAAGGCGTCG	CGTAGCGTTTTGTACACG	CGTCTCacaccg	ATTCTCGCTTCGGGTGTGAG	gttttGAGACG	CACGCTCAAAAAGCGTAC	CACGTAAAGTCTGCTGGTGA	TATGAACCACTAAGGCGTCGCGTAGCGTTTTGTACACGCGTCTCacaccgATTCTCGCTTCGGGTGTGAGgttttGAGACGCACGCTCAAAAAGCGTACCACGTAAAGTCTGCTGGTGA
real-Pro-CGG-6	realtRNA	TATGAACCACTAAGGCGTCG	CGTAGCGTTTTGTACACG	CGTCTCacaccg	GCTTCGGGTGTGAGAGGTCC	gttttGAGACG	CACGCTCAAAAAGCGTAC	CACGTAAAGTCTGCTGGTGA	TATGAACCACTAAGGCGTCGCGTAGCGTTTTGTACACGCGTCTCacaccgGCTTCGGGTGTGAGAGGTCCgttttGAGACGCACGCTCAAAAAGCGTACCACGTAAAGTCTGCTGGTGA
real-Pro-CGG-7	realtRNA	TATGAACCACTAAGGCGTCG	CGTAGCGTTTTGTACACG	CGTCTCacaccg	CTTCGGGTGTGAGAGGTCCC	gttttGAGACG	CACGCTCAAAAAGCGTAC	CACGTAAAGTCTGCTGGTGA	TATGAACCACTAAGGCGTCGCGTAGCGTTTTGTACACGCGTCTCacaccgCTTCGGGTGTGAGAGGTCCCgttttGAGACGCACGCTCAAAAAGCGTACCACGTAAAGTCTGCTGGTGA
real-Pro-TGG-1	realtRNA	TATGAACCACTAAGGCGTCG	CGTAGCGTTTTGTACACG	CGTCTCacaccg	TAGTGGTATGATTCTCGCTT	gttttGAGACG	CACGCTCAAAAAGCGTAC	CACGTAAAGTCTGCTGGTGA	TATGAACCACTAAGGCGTCGCGTAGCGTTTTGTACACGCGTCTCacaccgTAGTGGTATGATTCTCGCTTgttttGAGACGCACGCTCAAAAAGCGTACCACGTAAAGTCTGCTGGTGA
real-Pro-TGG-2	realtRNA	TATGAACCACTAAGGCGTCG	CGTAGCGTTTTGTACACG	CGTCTCacaccg	AGTGGTATGATTCTCGCTTT	gttttGAGACG	CACGCTCAAAAAGCGTAC	CACGTAAAGTCTGCTGGTGA	TATGAACCACTAAGGCGTCGCGTAGCGTTTTGTACACGCGTCTCacaccgAGTGGTATGATTCTCGCTTTgttttGAGACGCACGCTCAAAAAGCGTACCACGTAAAGTCTGCTGGTGA
real-Pro-TGG-3	realtRNA	TATGAACCACTAAGGCGTCG	CGTAGCGTTTTGTACACG	CGTCTCacaccg	ATTCTCGCTTTGGGTGCGAG	gttttGAGACG	CACGCTCAAAAAGCGTAC	CACGTAAAGTCTGCTGGTGA	TATGAACCACTAAGGCGTCGCGTAGCGTTTTGTACACGCGTCTCacaccgATTCTCGCTTTGGGTGCGAGgttttGAGACGCACGCTCAAAAAGCGTACCACGTAAAGTCTGCTGGTGA
real-Pro-TGG-4	realtRNA	TATGAACCACTAAGGCGTCG	CGTAGCGTTTTGTACACG	CGTCTCacaccg	CTTTGGGTGCGAGAGGTCCC	gttttGAGACG	CACGCTCAAAAAGCGTAC	CACGTAAAGTCTGCTGGTGA	TATGAACCACTAAGGCGTCGCGTAGCGTTTTGTACACGCGTCTCacaccgCTTTGGGTGCGAGAGGTCCCgttttGAGACGCACGCTCAAAAAGCGTACCACGTAAAGTCTGCTGGTGA
real-Pro-TGG-5	realtRNA	TATGAACCACTAAGGCGTCG	CGTAGCGTTTTGTACACG	CGTCTCacaccg	TGGTCTAGGGGTATGATTCT	gttttGAGACG	CACGCTCAAAAAGCGTAC	CACGTAAAGTCTGCTGGTGA	TATGAACCACTAAGGCGTCGCGTAGCGTTTTGTACACGCGTCTCacaccgTGGTCTAGGGGTATGATTCTgttttGAGACGCACGCTCAAAAAGCGTACCACGTAAAGTCTGCTGGTGA
real-Pro-TGG-6	realtRNA	TATGAACCACTAAGGCGTCG	CGTAGCGTTTTGTACACG	CGTCTCacaccg	TAGGGGTATGATTCTCGGTT	gttttGAGACG	CACGCTCAAAAAGCGTAC	CACGTAAAGTCTGCTGGTGA	TATGAACCACTAAGGCGTCGCGTAGCGTTTTGTACACGCGTCTCacaccgTAGGGGTATGATTCTCGGTTgttttGAGACGCACGCTCAAAAAGCGTACCACGTAAAGTCTGCTGGTGA
real-Pro-TGG-7	realtRNA	TATGAACCACTAAGGCGTCG	CGTAGCGTTTTGTACACG	CGTCTCacaccg	AGGGGTATGATTCTCGGTTT	gttttGAGACG	CACGCTCAAAAAGCGTAC	CACGTAAAGTCTGCTGGTGA	TATGAACCACTAAGGCGTCGCGTAGCGTTTTGTACACGCGTCTCacaccgAGGGGTATGATTCTCGGTTTgttttGAGACGCACGCTCAAAAAGCGTACCACGTAAAGTCTGCTGGTGA
real-Pro-TGG-8	realtRNA	TATGAACCACTAAGGCGTCG	CGTAGCGTTTTGTACACG	CGTCTCacaccg	ATTCTCGGTTTGGGTCCGAG	gttttGAGACG	CACGCTCAAAAAGCGTAC	CACGTAAAGTCTGCTGGTGA	TATGAACCACTAAGGCGTCGCGTAGCGTTTTGTACACGCGTCTCacaccgATTCTCGGTTTGGGTCCGAGgttttGAGACGCACGCTCAAAAAGCGTACCACGTAAAGTCTGCTGGTGA
real-Pro-TGG-9	realtRNA	TATGAACCACTAAGGCGTCG	CGTAGCGTTTTGTACACG	CGTCTCacaccg	GATTTGAACCCGGGACCTCT	gttttGAGACG	CACGCTCAAAAAGCGTAC	CACGTAAAGTCTGCTGGTGA	TATGAACCACTAAGGCGTCGCGTAGCGTTTTGTACACGCGTCTCacaccgGATTTGAACCCGGGACCTCTgttttGAGACGCACGCTCAAAAAGCGTACCACGTAAAGTCTGCTGGTGA
real-Pro-TGG-10	realtRNA	TATGAACCACTAAGGCGTCG	CGTAGCGTTTTGTACACG	CGTCTCacaccg	GGTTTGGGTCCGAGAGGTCC	gttttGAGACG	CACGCTCAAAAAGCGTAC	CACGTAAAGTCTGCTGGTGA	TATGAACCACTAAGGCGTCGCGTAGCGTTTTGTACACGCGTCTCacaccgGGTTTGGGTCCGAGAGGTCCgttttGAGACGCACGCTCAAAAAGCGTACCACGTAAAGTCTGCTGGTGA
real-Pro-TGG-11	realtRNA	TATGAACCACTAAGGCGTCG	CGTAGCGTTTTGTACACG	CGTCTCacaccg	GTTTGGGTCCGAGAGGTCCC	gttttGAGACG	CACGCTCAAAAAGCGTAC	CACGTAAAGTCTGCTGGTGA	TATGAACCACTAAGGCGTCGCGTAGCGTTTTGTACACGCGTCTCacaccgGTTTGGGTCCGAGAGGTCCCgttttGAGACGCACGCTCAAAAAGCGTACCACGTAAAGTCTGCTGGTGA
real-Pro-TGG-12	realtRNA	TATGAACCACTAAGGCGTCG	CGTAGCGTTTTGTACACG	CGTCTCacaccg	TAGGGGTATGATTCTCGCTT	gttttGAGACG	CACGCTCAAAAAGCGTAC	CACGTAAAGTCTGCTGGTGA	TATGAACCACTAAGGCGTCGCGTAGCGTTTTGTACACGCGTCTCacaccgTAGGGGTATGATTCTCGCTTgttttGAGACGCACGCTCAAAAAGCGTACCACGTAAAGTCTGCTGGTGA
real-Pro-TGG-13	realtRNA	TATGAACCACTAAGGCGTCG	CGTAGCGTTTTGTACACG	CGTCTCacaccg	AGGGGTATGATTCTCGCTTT	gttttGAGACG	CACGCTCAAAAAGCGTAC	CACGTAAAGTCTGCTGGTGA	TATGAACCACTAAGGCGTCGCGTAGCGTTTTGTACACGCGTCTCacaccgAGGGGTATGATTCTCGCTTTgttttGAGACGCACGCTCAAAAAGCGTACCACGTAAAGTCTGCTGGTGA
real-SeC-TCA-1	realtRNA	TATGAACCACTAAGGCGTCG	CGTAGCGTTTTGTACACG	CGTCTCacaccg	CAGACCACTGAGGATCATCC	gttttGAGACG	CACGCTCAAAAAGCGTAC	CACGTAAAGTCTGCTGGTGA	TATGAACCACTAAGGCGTCGCGTAGCGTTTTGTACACGCGTCTCacaccgCAGACCACTGAGGATCATCCgttttGAGACGCACGCTCAAAAAGCGTACCACGTAAAGTCTGCTGGTGA
real-SeC-TCA-2	realtRNA	TATGAACCACTAAGGCGTCG	CGTAGCGTTTTGTACACG	CGTCTCacaccg	CCAGACCACTGAGGATCATC	gttttGAGACG	CACGCTCAAAAAGCGTAC	CACGTAAAGTCTGCTGGTGA	TATGAACCACTAAGGCGTCGCGTAGCGTTTTGTACACGCGTCTCacaccgCCAGACCACTGAGGATCATCgttttGAGACGCACGCTCAAAAAGCGTACCACGTAAAGTCTGCTGGTGA
real-SeC-TCA-3	realtRNA	TATGAACCACTAAGGCGTCG	CGTAGCGTTTTGTACACG	CGTCTCacaccg	GCCTGCACCCCAGACCACTG	gttttGAGACG	CACGCTCAAAAAGCGTAC	CACGTAAAGTCTGCTGGTGA	TATGAACCACTAAGGCGTCGCGTAGCGTTTTGTACACGCGTCTCacaccgGCCTGCACCCCAGACCACTGgttttGAGACGCACGCTCAAAAAGCGTACCACGTAAAGTCTGCTGGTGA
real-SeC-TCA-4	realtRNA	TATGAACCACTAAGGCGTCG	CGTAGCGTTTTGTACACG	CGTCTCacaccg	CGGATGATCCTCAGTGGTCT	gttttGAGACG	CACGCTCAAAAAGCGTAC	CACGTAAAGTCTGCTGGTGA	TATGAACCACTAAGGCGTCGCGTAGCGTTTTGTACACGCGTCTCacaccgCGGATGATCCTCAGTGGTCTgttttGAGACGCACGCTCAAAAAGCGTACCACGTAAAGTCTGCTGGTGA
real-SeC-TCA-5	realtRNA	TATGAACCACTAAGGCGTCG	CGTAGCGTTTTGTACACG	CGTCTCacaccg	GGATGATCCTCAGTGGTCTG	gttttGAGACG	CACGCTCAAAAAGCGTAC	CACGTAAAGTCTGCTGGTGA	TATGAACCACTAAGGCGTCGCGTAGCGTTTTGTACACGCGTCTCacaccgGGATGATCCTCAGTGGTCTGgttttGAGACGCACGCTCAAAAAGCGTACCACGTAAAGTCTGCTGGTGA
real-SeC-TCA-6	realtRNA	TATGAACCACTAAGGCGTCG	CGTAGCGTTTTGTACACG	CGTCTCacaccg	TCCTCAGTGGTCTGGGGTGC	gttttGAGACG	CACGCTCAAAAAGCGTAC	CACGTAAAGTCTGCTGGTGA	TATGAACCACTAAGGCGTCGCGTAGCGTTTTGTACACGCGTCTCacaccgTCCTCAGTGGTCTGGGGTGCgttttGAGACGCACGCTCAAAAAGCGTACCACGTAAAGTCTGCTGGTGA
real-SeC-TCA-7	realtRNA	TATGAACCACTAAGGCGTCG	CGTAGCGTTTTGTACACG	CGTCTCacaccg	CTCTGTCGCTAGACAGCTAC	gttttGAGACG	CACGCTCAAAAAGCGTAC	CACGTAAAGTCTGCTGGTGA	TATGAACCACTAAGGCGTCGCGTAGCGTTTTGTACACGCGTCTCacaccgCTCTGTCGCTAGACAGCTACgttttGAGACGCACGCTCAAAAAGCGTACCACGTAAAGTCTGCTGGTGA
real-SeC-TCA-8	realtRNA	TATGAACCACTAAGGCGTCG	CGTAGCGTTTTGTACACG	CGTCTCacaccg	GTAGCTGTCTAGCGACAGAG	gttttGAGACG	CACGCTCAAAAAGCGTAC	CACGTAAAGTCTGCTGGTGA	TATGAACCACTAAGGCGTCGCGTAGCGTTTTGTACACGCGTCTCacaccgGTAGCTGTCTAGCGACAGAGgttttGAGACGCACGCTCAAAAAGCGTACCACGTAAAGTCTGCTGGTGA
real-SeC-TCA-9	realtRNA	TATGAACCACTAAGGCGTCG	CGTAGCGTTTTGTACACG	CGTCTCacaccg	AGTGGTTCAATTCCACCTTT	gttttGAGACG	CACGCTCAAAAAGCGTAC	CACGTAAAGTCTGCTGGTGA	TATGAACCACTAAGGCGTCGCGTAGCGTTTTGTACACGCGTCTCacaccgAGTGGTTCAATTCCACCTTTgttttGAGACGCACGCTCAAAAAGCGTACCACGTAAAGTCTGCTGGTGA
real-SeC-TCA-10	realtRNA	TATGAACCACTAAGGCGTCG	CGTAGCGTTTTGTACACG	CGTCTCacaccg	GTGGTTCAATTCCACCTTTC	gttttGAGACG	CACGCTCAAAAAGCGTAC	CACGTAAAGTCTGCTGGTGA	TATGAACCACTAAGGCGTCGCGTAGCGTTTTGTACACGCGTCTCacaccgGTGGTTCAATTCCACCTTTCgttttGAGACGCACGCTCAAAAAGCGTACCACGTAAAGTCTGCTGGTGA
real-Ser-AGA-1	realtRNA	TATGAACCACTAAGGCGTCG	CGTAGCGTTTTGTACACG	CGTCTCacaccg	TGGCCGAGTGGTTAAGGCGA	gttttGAGACG	CACGCTCAAAAAGCGTAC	CACGTAAAGTCTGCTGGTGA	TATGAACCACTAAGGCGTCGCGTAGCGTTTTGTACACGCGTCTCacaccgTGGCCGAGTGGTTAAGGCGAgttttGAGACGCACGCTCAAAAAGCGTACCACGTAAAGTCTGCTGGTGA
real-Ser-AGA-2	realtRNA	TATGAACCACTAAGGCGTCG	CGTAGCGTTTTGTACACG	CGTCTCacaccg	GCGATGGACTAGAAATCCAT	gttttGAGACG	CACGCTCAAAAAGCGTAC	CACGTAAAGTCTGCTGGTGA	TATGAACCACTAAGGCGTCGCGTAGCGTTTTGTACACGCGTCTCacaccgGCGATGGACTAGAAATCCATgttttGAGACGCACGCTCAAAAAGCGTACCACGTAAAGTCTGCTGGTGA
real-Ser-AGA-3	realtRNA	TATGAACCACTAAGGCGTCG	CGTAGCGTTTTGTACACG	CGTCTCacaccg	GATGGACTAGAAATCCATTG	gttttGAGACG	CACGCTCAAAAAGCGTAC	CACGTAAAGTCTGCTGGTGA	TATGAACCACTAAGGCGTCGCGTAGCGTTTTGTACACGCGTCTCacaccgGATGGACTAGAAATCCATTGgttttGAGACGCACGCTCAAAAAGCGTACCACGTAAAGTCTGCTGGTGA
real-Ser-AGA-4	realtRNA	TATGAACCACTAAGGCGTCG	CGTAGCGTTTTGTACACG	CGTCTCacaccg	CCTGCGCGGGGAAACCCCAA	gttttGAGACG	CACGCTCAAAAAGCGTAC	CACGTAAAGTCTGCTGGTGA	TATGAACCACTAAGGCGTCGCGTAGCGTTTTGTACACGCGTCTCacaccgCCTGCGCGGGGAAACCCCAAgttttGAGACGCACGCTCAAAAAGCGTACCACGTAAAGTCTGCTGGTGA
real-Ser-AGA-5	realtRNA	TATGAACCACTAAGGCGTCG	CGTAGCGTTTTGTACACG	CGTCTCacaccg	GGCAGGATTCGAACCTGCGT	gttttGAGACG	CACGCTCAAAAAGCGTAC	CACGTAAAGTCTGCTGGTGA	TATGAACCACTAAGGCGTCGCGTAGCGTTTTGTACACGCGTCTCacaccgGGCAGGATTCGAACCTGCGTgttttGAGACGCACGCTCAAAAAGCGTACCACGTAAAGTCTGCTGGTGA
real-Ser-AGA-6	realtRNA	TATGAACCACTAAGGCGTCG	CGTAGCGTTTTGTACACG	CGTCTCacaccg	CGGCAGGATTCGAACCTGCG	gttttGAGACG	CACGCTCAAAAAGCGTAC	CACGTAAAGTCTGCTGGTGA	TATGAACCACTAAGGCGTCGCGTAGCGTTTTGTACACGCGTCTCacaccgCGGCAGGATTCGAACCTGCGgttttGAGACGCACGCTCAAAAAGCGTACCACGTAAAGTCTGCTGGTGA
real-Ser-AGA-7	realtRNA	TATGAACCACTAAGGCGTCG	CGTAGCGTTTTGTACACG	CGTCTCacaccg	GTGATGGACTAGAAACCCAT	gttttGAGACG	CACGCTCAAAAAGCGTAC	CACGTAAAGTCTGCTGGTGA	TATGAACCACTAAGGCGTCGCGTAGCGTTTTGTACACGCGTCTCacaccgGTGATGGACTAGAAACCCATgttttGAGACGCACGCTCAAAAAGCGTACCACGTAAAGTCTGCTGGTGA
real-Ser-AGA-8	realtRNA	TATGAACCACTAAGGCGTCG	CGTAGCGTTTTGTACACG	CGTCTCacaccg	TGATGGACTAGAAACCCATT	gttttGAGACG	CACGCTCAAAAAGCGTAC	CACGTAAAGTCTGCTGGTGA	TATGAACCACTAAGGCGTCGCGTAGCGTTTTGTACACGCGTCTCacaccgTGATGGACTAGAAACCCATTgttttGAGACGCACGCTCAAAAAGCGTACCACGTAAAGTCTGCTGGTGA
real-Ser-AGA-9	realtRNA	TATGAACCACTAAGGCGTCG	CGTAGCGTTTTGTACACG	CGTCTCacaccg	GATGGACTAGAAACCCATTG	gttttGAGACG	CACGCTCAAAAAGCGTAC	CACGTAAAGTCTGCTGGTGA	TATGAACCACTAAGGCGTCGCGTAGCGTTTTGTACACGCGTCTCacaccgGATGGACTAGAAACCCATTGgttttGAGACGCACGCTCAAAAAGCGTACCACGTAAAGTCTGCTGGTGA
real-Ser-AGA-10	realtRNA	TATGAACCACTAAGGCGTCG	CGTAGCGTTTTGTACACG	CGTCTCacaccg	CTGCGCGGGGAGACCCCAAT	gttttGAGACG	CACGCTCAAAAAGCGTAC	CACGTAAAGTCTGCTGGTGA	TATGAACCACTAAGGCGTCGCGTAGCGTTTTGTACACGCGTCTCacaccgCTGCGCGGGGAGACCCCAATgttttGAGACGCACGCTCAAAAAGCGTACCACGTAAAGTCTGCTGGTGA
real-Ser-CGA-1	realtRNA	TATGAACCACTAAGGCGTCG	CGTAGCGTTTTGTACACG	CGTCTCacaccg	CTGTGATGGCCGAGTGGTTA	gttttGAGACG	CACGCTCAAAAAGCGTAC	CACGTAAAGTCTGCTGGTGA	TATGAACCACTAAGGCGTCGCGTAGCGTTTTGTACACGCGTCTCacaccgCTGTGATGGCCGAGTGGTTAgttttGAGACGCACGCTCAAAAAGCGTACCACGTAAAGTCTGCTGGTGA
real-Ser-CGA-2	realtRNA	TATGAACCACTAAGGCGTCG	CGTAGCGTTTTGTACACG	CGTCTCacaccg	GTTGGACTCGAAATCCAATG	gttttGAGACG	CACGCTCAAAAAGCGTAC	CACGTAAAGTCTGCTGGTGA	TATGAACCACTAAGGCGTCGCGTAGCGTTTTGTACACGCGTCTCacaccgGTTGGACTCGAAATCCAATGgttttGAGACGCACGCTCAAAAAGCGTACCACGTAAAGTCTGCTGGTGA
real-Ser-CGA-3	realtRNA	TATGAACCACTAAGGCGTCG	CGTAGCGTTTTGTACACG	CGTCTCacaccg	GAGCAGGATTCGAACCTGCG	gttttGAGACG	CACGCTCAAAAAGCGTAC	CACGTAAAGTCTGCTGGTGA	TATGAACCACTAAGGCGTCGCGTAGCGTTTTGTACACGCGTCTCacaccgGAGCAGGATTCGAACCTGCGgttttGAGACGCACGCTCAAAAAGCGTACCACGTAAAGTCTGCTGGTGA
real-Ser-CGA-4	realtRNA	TATGAACCACTAAGGCGTCG	CGTAGCGTTTTGTACACG	CGTCTCacaccg	AGCAGGATTTGAACCTGCGC	gttttGAGACG	CACGCTCAAAAAGCGTAC	CACGTAAAGTCTGCTGGTGA	TATGAACCACTAAGGCGTCGCGTAGCGTTTTGTACACGCGTCTCacaccgAGCAGGATTTGAACCTGCGCgttttGAGACGCACGCTCAAAAAGCGTACCACGTAAAGTCTGCTGGTGA
real-Ser-CGA-5	realtRNA	TATGAACCACTAAGGCGTCG	CGTAGCGTTTTGTACACG	CGTCTCacaccg	GAGCAGGATTTGAACCTGCG	gttttGAGACG	CACGCTCAAAAAGCGTAC	CACGTAAAGTCTGCTGGTGA	TATGAACCACTAAGGCGTCGCGTAGCGTTTTGTACACGCGTCTCacaccgGAGCAGGATTTGAACCTGCGgttttGAGACGCACGCTCAAAAAGCGTACCACGTAAAGTCTGCTGGTGA
real-Ser-CGA-6	realtRNA	TATGAACCACTAAGGCGTCG	CGTAGCGTTTTGTACACG	CGTCTCacaccg	GTGTTGGACTCGAAATCCAA	gttttGAGACG	CACGCTCAAAAAGCGTAC	CACGTAAAGTCTGCTGGTGA	TATGAACCACTAAGGCGTCGCGTAGCGTTTTGTACACGCGTCTCacaccgGTGTTGGACTCGAAATCCAAgttttGAGACGCACGCTCAAAAAGCGTACCACGTAAAGTCTGCTGGTGA
real-Ser-CGA-7	realtRNA	TATGAACCACTAAGGCGTCG	CGTAGCGTTTTGTACACG	CGTCTCacaccg	TGTTGGACTCGAAATCCAAT	gttttGAGACG	CACGCTCAAAAAGCGTAC	CACGTAAAGTCTGCTGGTGA	TATGAACCACTAAGGCGTCGCGTAGCGTTTTGTACACGCGTCTCacaccgTGTTGGACTCGAAATCCAATgttttGAGACGCACGCTCAAAAAGCGTACCACGTAAAGTCTGCTGGTGA
real-Ser-CGA-8	realtRNA	TATGAACCACTAAGGCGTCG	CGTAGCGTTTTGTACACG	CGTCTCacaccg	TTGGACTCGAAATCCAATGG	gttttGAGACG	CACGCTCAAAAAGCGTAC	CACGTAAAGTCTGCTGGTGA	TATGAACCACTAAGGCGTCGCGTAGCGTTTTGTACACGCGTCTCacaccgTTGGACTCGAAATCCAATGGgttttGAGACGCACGCTCAAAAAGCGTACCACGTAAAGTCTGCTGGTGA
real-Ser-CGA-9	realtRNA	TATGAACCACTAAGGCGTCG	CGTAGCGTTTTGTACACG	CGTCTCacaccg	CCTGCGCGGGGAACCCCCAT	gttttGAGACG	CACGCTCAAAAAGCGTAC	CACGTAAAGTCTGCTGGTGA	TATGAACCACTAAGGCGTCGCGTAGCGTTTTGTACACGCGTCTCacaccgCCTGCGCGGGGAACCCCCATgttttGAGACGCACGCTCAAAAAGCGTACCACGTAAAGTCTGCTGGTGA
real-Ser-CGA-10	realtRNA	TATGAACCACTAAGGCGTCG	CGTAGCGTTTTGTACACG	CGTCTCacaccg	TCACGGTGGCCGAGTGGTTA	gttttGAGACG	CACGCTCAAAAAGCGTAC	CACGTAAAGTCTGCTGGTGA	TATGAACCACTAAGGCGTCGCGTAGCGTTTTGTACACGCGTCTCacaccgTCACGGTGGCCGAGTGGTTAgttttGAGACGCACGCTCAAAAAGCGTACCACGTAAAGTCTGCTGGTGA
real-Ser-CGA-11	realtRNA	TATGAACCACTAAGGCGTCG	CGTAGCGTTTTGTACACG	CGTCTCacaccg	CCTGTGCGGGGAAACCCCAT	gttttGAGACG	CACGCTCAAAAAGCGTAC	CACGTAAAGTCTGCTGGTGA	TATGAACCACTAAGGCGTCGCGTAGCGTTTTGTACACGCGTCTCacaccgCCTGTGCGGGGAAACCCCATgttttGAGACGCACGCTCAAAAAGCGTACCACGTAAAGTCTGCTGGTGA
real-Ser-CGA-12	realtRNA	TATGAACCACTAAGGCGTCG	CGTAGCGTTTTGTACACG	CGTCTCacaccg	AACAGGATTCGAACCTGTGC	gttttGAGACG	CACGCTCAAAAAGCGTAC	CACGTAAAGTCTGCTGGTGA	TATGAACCACTAAGGCGTCGCGTAGCGTTTTGTACACGCGTCTCacaccgAACAGGATTCGAACCTGTGCgttttGAGACGCACGCTCAAAAAGCGTACCACGTAAAGTCTGCTGGTGA
real-Ser-CGA-13	realtRNA	TATGAACCACTAAGGCGTCG	CGTAGCGTTTTGTACACG	CGTCTCacaccg	GAACAGGATTCGAACCTGTG	gttttGAGACG	CACGCTCAAAAAGCGTAC	CACGTAAAGTCTGCTGGTGA	TATGAACCACTAAGGCGTCGCGTAGCGTTTTGTACACGCGTCTCacaccgGAACAGGATTCGAACCTGTGgttttGAGACGCACGCTCAAAAAGCGTACCACGTAAAGTCTGCTGGTGA
real-Ser-GCT-1	realtRNA	TATGAACCACTAAGGCGTCG	CGTAGCGTTTTGTACACG	CGTCTCacaccg	ACGAGGTGGCCGAGTGGTTA	gttttGAGACG	CACGCTCAAAAAGCGTAC	CACGTAAAGTCTGCTGGTGA	TATGAACCACTAAGGCGTCGCGTAGCGTTTTGTACACGCGTCTCacaccgACGAGGTGGCCGAGTGGTTAgttttGAGACGCACGCTCAAAAAGCGTACCACGTAAAGTCTGCTGGTGA
real-Ser-GCT-2	realtRNA	TATGAACCACTAAGGCGTCG	CGTAGCGTTTTGTACACG	CGTCTCacaccg	CCCACGCGTGCAGAGCACAA	gttttGAGACG	CACGCTCAAAAAGCGTAC	CACGTAAAGTCTGCTGGTGA	TATGAACCACTAAGGCGTCGCGTAGCGTTTTGTACACGCGTCTCacaccgCCCACGCGTGCAGAGCACAAgttttGAGACGCACGCTCAAAAAGCGTACCACGTAAAGTCTGCTGGTGA
real-Ser-GCT-3	realtRNA	TATGAACCACTAAGGCGTCG	CGTAGCGTTTTGTACACG	CGTCTCacaccg	TCCATTGTGCTCTGCACGCG	gttttGAGACG	CACGCTCAAAAAGCGTAC	CACGTAAAGTCTGCTGGTGA	TATGAACCACTAAGGCGTCGCGTAGCGTTTTGTACACGCGTCTCacaccgTCCATTGTGCTCTGCACGCGgttttGAGACGCACGCTCAAAAAGCGTACCACGTAAAGTCTGCTGGTGA
real-Ser-GCT-4	realtRNA	TATGAACCACTAAGGCGTCG	CGTAGCGTTTTGTACACG	CGTCTCacaccg	CCATTGTGCTCTGCACGCGT	gttttGAGACG	CACGCTCAAAAAGCGTAC	CACGTAAAGTCTGCTGGTGA	TATGAACCACTAAGGCGTCGCGTAGCGTTTTGTACACGCGTCTCacaccgCCATTGTGCTCTGCACGCGTgttttGAGACGCACGCTCAAAAAGCGTACCACGTAAAGTCTGCTGGTGA
real-Ser-GCT-5	realtRNA	TATGAACCACTAAGGCGTCG	CGTAGCGTTTTGTACACG	CGTCTCacaccg	CCCACGCGTGCAAAGCACAA	gttttGAGACG	CACGCTCAAAAAGCGTAC	CACGTAAAGTCTGCTGGTGA	TATGAACCACTAAGGCGTCGCGTAGCGTTTTGTACACGCGTCTCacaccgCCCACGCGTGCAAAGCACAAgttttGAGACGCACGCTCAAAAAGCGTACCACGTAAAGTCTGCTGGTGA
real-Ser-GCT-6	realtRNA	TATGAACCACTAAGGCGTCG	CGTAGCGTTTTGTACACG	CGTCTCacaccg	TCCATTGTGCTTTGCACGCG	gttttGAGACG	CACGCTCAAAAAGCGTAC	CACGTAAAGTCTGCTGGTGA	TATGAACCACTAAGGCGTCGCGTAGCGTTTTGTACACGCGTCTCacaccgTCCATTGTGCTTTGCACGCGgttttGAGACGCACGCTCAAAAAGCGTACCACGTAAAGTCTGCTGGTGA
real-Ser-GCT-7	realtRNA	TATGAACCACTAAGGCGTCG	CGTAGCGTTTTGTACACG	CGTCTCacaccg	CCCACGTGTGCAGAGCACAA	gttttGAGACG	CACGCTCAAAAAGCGTAC	CACGTAAAGTCTGCTGGTGA	TATGAACCACTAAGGCGTCGCGTAGCGTTTTGTACACGCGTCTCacaccgCCCACGTGTGCAGAGCACAAgttttGAGACGCACGCTCAAAAAGCGTACCACGTAAAGTCTGCTGGTGA
real-Ser-GCT-8	realtRNA	TATGAACCACTAAGGCGTCG	CGTAGCGTTTTGTACACG	CGTCTCacaccg	TCCATTGTGCTCTGCACACG	gttttGAGACG	CACGCTCAAAAAGCGTAC	CACGTAAAGTCTGCTGGTGA	TATGAACCACTAAGGCGTCGCGTAGCGTTTTGTACACGCGTCTCacaccgTCCATTGTGCTCTGCACACGgttttGAGACGCACGCTCAAAAAGCGTACCACGTAAAGTCTGCTGGTGA
real-Ser-GCT-9	realtRNA	TATGAACCACTAAGGCGTCG	CGTAGCGTTTTGTACACG	CGTCTCacaccg	CCATTGTGCTCTGCACACGT	gttttGAGACG	CACGCTCAAAAAGCGTAC	CACGTAAAGTCTGCTGGTGA	TATGAACCACTAAGGCGTCGCGTAGCGTTTTGTACACGCGTCTCacaccgCCATTGTGCTCTGCACACGTgttttGAGACGCACGCTCAAAAAGCGTACCACGTAAAGTCTGCTGGTGA
real-Ser-GCT-10	realtRNA	TATGAACCACTAAGGCGTCG	CGTAGCGTTTTGTACACG	CGTCTCacaccg	ATCGCCTTAACCACTCGGCC	gttttGAGACG	CACGCTCAAAAAGCGTAC	CACGTAAAGTCTGCTGGTGA	TATGAACCACTAAGGCGTCGCGTAGCGTTTTGTACACGCGTCTCacaccgATCGCCTTAACCACTCGGCCgttttGAGACGCACGCTCAAAAAGCGTACCACGTAAAGTCTGCTGGTGA
real-Ser-GCT-11	realtRNA	TATGAACCACTAAGGCGTCG	CGTAGCGTTTTGTACACG	CGTCTCacaccg	GAGGCCTGGCCGAGTGGTTA	gttttGAGACG	CACGCTCAAAAAGCGTAC	CACGTAAAGTCTGCTGGTGA	TATGAACCACTAAGGCGTCGCGTAGCGTTTTGTACACGCGTCTCacaccgGAGGCCTGGCCGAGTGGTTAgttttGAGACGCACGCTCAAAAAGCGTACCACGTAAAGTCTGCTGGTGA
real-Ser-TGA-1	realtRNA	TATGAACCACTAAGGCGTCG	CGTAGCGTTTTGTACACG	CGTCTCacaccg	CAGCGATGGCCGAGTGGTTA	gttttGAGACG	CACGCTCAAAAAGCGTAC	CACGTAAAGTCTGCTGGTGA	TATGAACCACTAAGGCGTCGCGTAGCGTTTTGTACACGCGTCTCacaccgCAGCGATGGCCGAGTGGTTAgttttGAGACGCACGCTCAAAAAGCGTACCACGTAAAGTCTGCTGGTGA
real-Ser-TGA-2	realtRNA	TATGAACCACTAAGGCGTCG	CGTAGCGTTTTGTACACG	CGTCTCacaccg	GCGTTGGACTTGAAATCCAA	gttttGAGACG	CACGCTCAAAAAGCGTAC	CACGTAAAGTCTGCTGGTGA	TATGAACCACTAAGGCGTCGCGTAGCGTTTTGTACACGCGTCTCacaccgGCGTTGGACTTGAAATCCAAgttttGAGACGCACGCTCAAAAAGCGTACCACGTAAAGTCTGCTGGTGA
real-Ser-TGA-3	realtRNA	TATGAACCACTAAGGCGTCG	CGTAGCGTTTTGTACACG	CGTCTCacaccg	GCAGGGTTCGAACCTGCGCG	gttttGAGACG	CACGCTCAAAAAGCGTAC	CACGTAAAGTCTGCTGGTGA	TATGAACCACTAAGGCGTCGCGTAGCGTTTTGTACACGCGTCTCacaccgGCAGGGTTCGAACCTGCGCGgttttGAGACGCACGCTCAAAAAGCGTACCACGTAAAGTCTGCTGGTGA
real-Ser-TGA-4	realtRNA	TATGAACCACTAAGGCGTCG	CGTAGCGTTTTGTACACG	CGTCTCacaccg	GCGATGGACTTGAAATCCAT	gttttGAGACG	CACGCTCAAAAAGCGTAC	CACGTAAAGTCTGCTGGTGA	TATGAACCACTAAGGCGTCGCGTAGCGTTTTGTACACGCGTCTCacaccgGCGATGGACTTGAAATCCATgttttGAGACGCACGCTCAAAAAGCGTACCACGTAAAGTCTGCTGGTGA
real-Ser-TGA-5	realtRNA	TATGAACCACTAAGGCGTCG	CGTAGCGTTTTGTACACG	CGTCTCacaccg	GATGGACTTGAAATCCATTG	gttttGAGACG	CACGCTCAAAAAGCGTAC	CACGTAAAGTCTGCTGGTGA	TATGAACCACTAAGGCGTCGCGTAGCGTTTTGTACACGCGTCTCacaccgGATGGACTTGAAATCCATTGgttttGAGACGCACGCTCAAAAAGCGTACCACGTAAAGTCTGCTGGTGA
real-Ser-TGA-6	realtRNA	TATGAACCACTAAGGCGTCG	CGTAGCGTTTTGTACACG	CGTCTCacaccg	CGGCAGGATTCGAACCTGCG	gttttGAGACG	CACGCTCAAAAAGCGTAC	CACGTAAAGTCTGCTGGTGA	TATGAACCACTAAGGCGTCGCGTAGCGTTTTGTACACGCGTCTCacaccgCGGCAGGATTCGAACCTGCGgttttGAGACGCACGCTCAAAAAGCGTACCACGTAAAGTCTGCTGGTGA
real-Ser-TGA-7	realtRNA	TATGAACCACTAAGGCGTCG	CGTAGCGTTTTGTACACG	CGTCTCacaccg	GACAGGATTCGAACCTGCGC	gttttGAGACG	CACGCTCAAAAAGCGTAC	CACGTAAAGTCTGCTGGTGA	TATGAACCACTAAGGCGTCGCGTAGCGTTTTGTACACGCGTCTCacaccgGACAGGATTCGAACCTGCGCgttttGAGACGCACGCTCAAAAAGCGTACCACGTAAAGTCTGCTGGTGA
real-Ser-TGA-8	realtRNA	TATGAACCACTAAGGCGTCG	CGTAGCGTTTTGTACACG	CGTCTCacaccg	CGACAGGATTCGAACCTGCG	gttttGAGACG	CACGCTCAAAAAGCGTAC	CACGTAAAGTCTGCTGGTGA	TATGAACCACTAAGGCGTCGCGTAGCGTTTTGTACACGCGTCTCacaccgCGACAGGATTCGAACCTGCGgttttGAGACGCACGCTCAAAAAGCGTACCACGTAAAGTCTGCTGGTGA
real-Ser-TGA-9	realtRNA	TATGAACCACTAAGGCGTCG	CGTAGCGTTTTGTACACG	CGTCTCacaccg	CGCGCAGGTTCGAATCCTGT	gttttGAGACG	CACGCTCAAAAAGCGTAC	CACGTAAAGTCTGCTGGTGA	TATGAACCACTAAGGCGTCGCGTAGCGTTTTGTACACGCGTCTCacaccgCGCGCAGGTTCGAATCCTGTgttttGAGACGCACGCTCAAAAAGCGTACCACGTAAAGTCTGCTGGTGA
real-Thr-AGT-1	realtRNA	TATGAACCACTAAGGCGTCG	CGTAGCGTTTTGTACACG	CGTCTCacaccg	CGCTTTAACCAACTAAGCCA	gttttGAGACG	CACGCTCAAAAAGCGTAC	CACGTAAAGTCTGCTGGTGA	TATGAACCACTAAGGCGTCGCGTAGCGTTTTGTACACGCGTCTCacaccgCGCTTTAACCAACTAAGCCAgttttGAGACGCACGCTCAAAAAGCGTACCACGTAAAGTCTGCTGGTGA
real-Thr-AGT-2	realtRNA	TATGAACCACTAAGGCGTCG	CGTAGCGTTTTGTACACG	CGTCTCacaccg	TCTAGTAAACAGGAGATCCT	gttttGAGACG	CACGCTCAAAAAGCGTAC	CACGTAAAGTCTGCTGGTGA	TATGAACCACTAAGGCGTCGCGTAGCGTTTTGTACACGCGTCTCacaccgTCTAGTAAACAGGAGATCCTgttttGAGACGCACGCTCAAAAAGCGTACCACGTAAAGTCTGCTGGTGA
real-Thr-AGT-3	realtRNA	TATGAACCACTAAGGCGTCG	CGTAGCGTTTTGTACACG	CGTCTCacaccg	CACCGCTGGGATTCGAACCC	gttttGAGACG	CACGCTCAAAAAGCGTAC	CACGTAAAGTCTGCTGGTGA	TATGAACCACTAAGGCGTCGCGTAGCGTTTTGTACACGCGTCTCacaccgCACCGCTGGGATTCGAACCCgttttGAGACGCACGCTCAAAAAGCGTACCACGTAAAGTCTGCTGGTGA
real-Thr-AGT-4	realtRNA	TATGAACCACTAAGGCGTCG	CGTAGCGTTTTGTACACG	CGTCTCacaccg	CGCTTTAACCAGCTAAGCCA	gttttGAGACG	CACGCTCAAAAAGCGTAC	CACGTAAAGTCTGCTGGTGA	TATGAACCACTAAGGCGTCGCGTAGCGTTTTGTACACGCGTCTCacaccgCGCTTTAACCAGCTAAGCCAgttttGAGACGCACGCTCAAAAAGCGTACCACGTAAAGTCTGCTGGTGA
real-Thr-AGT-5	realtRNA	TATGAACCACTAAGGCGTCG	CGTAGCGTTTTGTACACG	CGTCTCacaccg	CGCTTTAACCAACTAAGCTA	gttttGAGACG	CACGCTCAAAAAGCGTAC	CACGTAAAGTCTGCTGGTGA	TATGAACCACTAAGGCGTCGCGTAGCGTTTTGTACACGCGTCTCacaccgCGCTTTAACCAACTAAGCTAgttttGAGACGCACGCTCAAAAAGCGTACCACGTAAAGTCTGCTGGTGA
real-Thr-AGT-6	realtRNA	TATGAACCACTAAGGCGTCG	CGTAGCGTTTTGTACACG	CGTCTCacaccg	CCTCGCTGGGATTCGAACCC	gttttGAGACG	CACGCTCAAAAAGCGTAC	CACGTAAAGTCTGCTGGTGA	TATGAACCACTAAGGCGTCGCGTAGCGTTTTGTACACGCGTCTCacaccgCCTCGCTGGGATTCGAACCCgttttGAGACGCACGCTCAAAAAGCGTACCACGTAAAGTCTGCTGGTGA
real-Thr-AGT-7	realtRNA	TATGAACCACTAAGGCGTCG	CGTAGCGTTTTGTACACG	CGTCTCacaccg	CCTGGGTTCGAATCCCAGCG	gttttGAGACG	CACGCTCAAAAAGCGTAC	CACGTAAAGTCTGCTGGTGA	TATGAACCACTAAGGCGTCGCGTAGCGTTTTGTACACGCGTCTCacaccgCCTGGGTTCGAATCCCAGCGgttttGAGACGCACGCTCAAAAAGCGTACCACGTAAAGTCTGCTGGTGA
real-Thr-AGT-8	realtRNA	TATGAACCACTAAGGCGTCG	CGTAGCGTTTTGTACACG	CGTCTCacaccg	CTTTGACCAGCTAAGCCACA	gttttGAGACG	CACGCTCAAAAAGCGTAC	CACGTAAAGTCTGCTGGTGA	TATGAACCACTAAGGCGTCGCGTAGCGTTTTGTACACGCGTCTCacaccgCTTTGACCAGCTAAGCCACAgttttGAGACGCACGCTCAAAAAGCGTACCACGTAAAGTCTGCTGGTGA
real-Thr-AGT-9	realtRNA	TATGAACCACTAAGGCGTCG	CGTAGCGTTTTGTACACG	CGTCTCacaccg	GCTTTGACCAGCTAAGCCAC	gttttGAGACG	CACGCTCAAAAAGCGTAC	CACGTAAAGTCTGCTGGTGA	TATGAACCACTAAGGCGTCGCGTAGCGTTTTGTACACGCGTCTCacaccgGCTTTGACCAGCTAAGCCACgttttGAGACGCACGCTCAAAAAGCGTACCACGTAAAGTCTGCTGGTGA
real-Thr-CGT-1	realtRNA	TATGAACCACTAAGGCGTCG	CGTAGCGTTTTGTACACG	CGTCTCacaccg	GGATCTCCTGTTTACGAGAC	gttttGAGACG	CACGCTCAAAAAGCGTAC	CACGTAAAGTCTGCTGGTGA	TATGAACCACTAAGGCGTCGCGTAGCGTTTTGTACACGCGTCTCacaccgGGATCTCCTGTTTACGAGACgttttGAGACGCACGCTCAAAAAGCGTACCACGTAAAGTCTGCTGGTGA
real-Thr-CGT-2	realtRNA	TATGAACCACTAAGGCGTCG	CGTAGCGTTTTGTACACG	CGTCTCacaccg	TCTCGTAAACAGGAGATCCT	gttttGAGACG	CACGCTCAAAAAGCGTAC	CACGTAAAGTCTGCTGGTGA	TATGAACCACTAAGGCGTCGCGTAGCGTTTTGTACACGCGTCTCacaccgTCTCGTAAACAGGAGATCCTgttttGAGACGCACGCTCAAAAAGCGTACCACGTAAAGTCTGCTGGTGA
real-Thr-CGT-3	realtRNA	TATGAACCACTAAGGCGTCG	CGTAGCGTTTTGTACACG	CGTCTCacaccg	ATCCTGGGTTCGACTCCCAG	gttttGAGACG	CACGCTCAAAAAGCGTAC	CACGTAAAGTCTGCTGGTGA	TATGAACCACTAAGGCGTCGCGTAGCGTTTTGTACACGCGTCTCacaccgATCCTGGGTTCGACTCCCAGgttttGAGACGCACGCTCAAAAAGCGTACCACGTAAAGTCTGCTGGTGA
real-Thr-CGT-4	realtRNA	TATGAACCACTAAGGCGTCG	CGTAGCGTTTTGTACACG	CGTCTCacaccg	TCCTGGGTTCGACTCCCAGT	gttttGAGACG	CACGCTCAAAAAGCGTAC	CACGTAAAGTCTGCTGGTGA	TATGAACCACTAAGGCGTCGCGTAGCGTTTTGTACACGCGTCTCacaccgTCCTGGGTTCGACTCCCAGTgttttGAGACGCACGCTCAAAAAGCGTACCACGTAAAGTCTGCTGGTGA
real-Thr-CGT-5	realtRNA	TATGAACCACTAAGGCGTCG	CGTAGCGTTTTGTACACG	CGTCTCacaccg	GAGACCGACGCCTTACCACT	gttttGAGACG	CACGCTCAAAAAGCGTAC	CACGTAAAGTCTGCTGGTGA	TATGAACCACTAAGGCGTCGCGTAGCGTTTTGTACACGCGTCTCacaccgGAGACCGACGCCTTACCACTgttttGAGACGCACGCTCAAAAAGCGTACCACGTAAAGTCTGCTGGTGA
real-Thr-CGT-6	realtRNA	TATGAACCACTAAGGCGTCG	CGTAGCGTTTTGTACACG	CGTCTCacaccg	GGCGCGGTGGCCAAGTGGTA	gttttGAGACG	CACGCTCAAAAAGCGTAC	CACGTAAAGTCTGCTGGTGA	TATGAACCACTAAGGCGTCGCGTAGCGTTTTGTACACGCGTCTCacaccgGGCGCGGTGGCCAAGTGGTAgttttGAGACGCACGCTCAAAAAGCGTACCACGTAAAGTCTGCTGGTGA
real-Thr-CGT-7	realtRNA	TATGAACCACTAAGGCGTCG	CGTAGCGTTTTGTACACG	CGTCTCacaccg	GTGGCCAAGTGGTAAGGCGT	gttttGAGACG	CACGCTCAAAAAGCGTAC	CACGTAAAGTCTGCTGGTGA	TATGAACCACTAAGGCGTCGCGTAGCGTTTTGTACACGCGTCTCacaccgGTGGCCAAGTGGTAAGGCGTgttttGAGACGCACGCTCAAAAAGCGTACCACGTAAAGTCTGCTGGTGA
real-Thr-CGT-8	realtRNA	TATGAACCACTAAGGCGTCG	CGTAGCGTTTTGTACACG	CGTCTCacaccg	GGGTTCGAACCCGTGATCTT	gttttGAGACG	CACGCTCAAAAAGCGTAC	CACGTAAAGTCTGCTGGTGA	TATGAACCACTAAGGCGTCGCGTAGCGTTTTGTACACGCGTCTCacaccgGGGTTCGAACCCGTGATCTTgttttGAGACGCACGCTCAAAAAGCGTACCACGTAAAGTCTGCTGGTGA
real-Thr-CGT-9	realtRNA	TATGAACCACTAAGGCGTCG	CGTAGCGTTTTGTACACG	CGTCTCacaccg	GTCTCGTAAACCGAAGATCA	gttttGAGACG	CACGCTCAAAAAGCGTAC	CACGTAAAGTCTGCTGGTGA	TATGAACCACTAAGGCGTCGCGTAGCGTTTTGTACACGCGTCTCacaccgGTCTCGTAAACCGAAGATCAgttttGAGACGCACGCTCAAAAAGCGTACCACGTAAAGTCTGCTGGTGA
real-Thr-CGT-10	realtRNA	TATGAACCACTAAGGCGTCG	CGTAGCGTTTTGTACACG	CGTCTCacaccg	TCTCGTAAACCGAAGATCAC	gttttGAGACG	CACGCTCAAAAAGCGTAC	CACGTAAAGTCTGCTGGTGA	TATGAACCACTAAGGCGTCGCGTAGCGTTTTGTACACGCGTCTCacaccgTCTCGTAAACCGAAGATCACgttttGAGACGCACGCTCAAAAAGCGTACCACGTAAAGTCTGCTGGTGA
real-Thr-CGT-11	realtRNA	TATGAACCACTAAGGCGTCG	CGTAGCGTTTTGTACACG	CGTCTCacaccg	GGGTTCGAACCCGCGATCTT	gttttGAGACG	CACGCTCAAAAAGCGTAC	CACGTAAAGTCTGCTGGTGA	TATGAACCACTAAGGCGTCGCGTAGCGTTTTGTACACGCGTCTCacaccgGGGTTCGAACCCGCGATCTTgttttGAGACGCACGCTCAAAAAGCGTACCACGTAAAGTCTGCTGGTGA
real-Thr-CGT-12	realtRNA	TATGAACCACTAAGGCGTCG	CGTAGCGTTTTGTACACG	CGTCTCacaccg	GTCTCGTAAACCGAAGATCG	gttttGAGACG	CACGCTCAAAAAGCGTAC	CACGTAAAGTCTGCTGGTGA	TATGAACCACTAAGGCGTCGCGTAGCGTTTTGTACACGCGTCTCacaccgGTCTCGTAAACCGAAGATCGgttttGAGACGCACGCTCAAAAAGCGTACCACGTAAAGTCTGCTGGTGA
real-Thr-CGT-13	realtRNA	TATGAACCACTAAGGCGTCG	CGTAGCGTTTTGTACACG	CGTCTCacaccg	TCTCGTAAACCGAAGATCGC	gttttGAGACG	CACGCTCAAAAAGCGTAC	CACGTAAAGTCTGCTGGTGA	TATGAACCACTAAGGCGTCGCGTAGCGTTTTGTACACGCGTCTCacaccgTCTCGTAAACCGAAGATCGCgttttGAGACGCACGCTCAAAAAGCGTACCACGTAAAGTCTGCTGGTGA
real-Thr-CGT-14	realtRNA	TATGAACCACTAAGGCGTCG	CGTAGCGTTTTGTACACG	CGTCTCacaccg	GCTCCAACCGCTGAGCTACA	gttttGAGACG	CACGCTCAAAAAGCGTAC	CACGTAAAGTCTGCTGGTGA	TATGAACCACTAAGGCGTCGCGTAGCGTTTTGTACACGCGTCTCacaccgGCTCCAACCGCTGAGCTACAgttttGAGACGCACGCTCAAAAAGCGTACCACGTAAAGTCTGCTGGTGA
real-Thr-CGT-15	realtRNA	TATGAACCACTAAGGCGTCG	CGTAGCGTTTTGTACACG	CGTCTCacaccg	CGCTCCAACCGCTGAGCTAC	gttttGAGACG	CACGCTCAAAAAGCGTAC	CACGTAAAGTCTGCTGGTGA	TATGAACCACTAAGGCGTCGCGTAGCGTTTTGTACACGCGTCTCacaccgCGCTCCAACCGCTGAGCTACgttttGAGACGCACGCTCAAAAAGCGTACCACGTAAAGTCTGCTGGTGA
real-Thr-CGT-16	realtRNA	TATGAACCACTAAGGCGTCG	CGTAGCGTTTTGTACACG	CGTCTCacaccg	TAGCTCAGCGGTTGGAGCGC	gttttGAGACG	CACGCTCAAAAAGCGTAC	CACGTAAAGTCTGCTGGTGA	TATGAACCACTAAGGCGTCGCGTAGCGTTTTGTACACGCGTCTCacaccgTAGCTCAGCGGTTGGAGCGCgttttGAGACGCACGCTCAAAAAGCGTACCACGTAAAGTCTGCTGGTGA
real-Thr-CGT-17	realtRNA	TATGAACCACTAAGGCGTCG	CGTAGCGTTTTGTACACG	CGTCTCacaccg	AGCGCTGGTCTCGTAAACCT	gttttGAGACG	CACGCTCAAAAAGCGTAC	CACGTAAAGTCTGCTGGTGA	TATGAACCACTAAGGCGTCGCGTAGCGTTTTGTACACGCGTCTCacaccgAGCGCTGGTCTCGTAAACCTgttttGAGACGCACGCTCAAAAAGCGTACCACGTAAAGTCTGCTGGTGA
real-Thr-CGT-18	realtRNA	TATGAACCACTAAGGCGTCG	CGTAGCGTTTTGTACACG	CGTCTCacaccg	GCGCTGGTCTCGTAAACCTA	gttttGAGACG	CACGCTCAAAAAGCGTAC	CACGTAAAGTCTGCTGGTGA	TATGAACCACTAAGGCGTCGCGTAGCGTTTTGTACACGCGTCTCacaccgGCGCTGGTCTCGTAAACCTAgttttGAGACGCACGCTCAAAAAGCGTACCACGTAAAGTCTGCTGGTGA
real-Thr-CGT-19	realtRNA	TATGAACCACTAAGGCGTCG	CGTAGCGTTTTGTACACG	CGTCTCacaccg	CGCTGGTCTCGTAAACCTAG	gttttGAGACG	CACGCTCAAAAAGCGTAC	CACGTAAAGTCTGCTGGTGA	TATGAACCACTAAGGCGTCGCGTAGCGTTTTGTACACGCGTCTCacaccgCGCTGGTCTCGTAAACCTAGgttttGAGACGCACGCTCAAAAAGCGTACCACGTAAAGTCTGCTGGTGA
real-Thr-CGT-20	realtRNA	TATGAACCACTAAGGCGTCG	CGTAGCGTTTTGTACACG	CGTCTCacaccg	GATTTGAACTCACGACCCCT	gttttGAGACG	CACGCTCAAAAAGCGTAC	CACGTAAAGTCTGCTGGTGA	TATGAACCACTAAGGCGTCGCGTAGCGTTTTGTACACGCGTCTCacaccgGATTTGAACTCACGACCCCTgttttGAGACGCACGCTCAAAAAGCGTACCACGTAAAGTCTGCTGGTGA
real-Thr-CGT-21	realtRNA	TATGAACCACTAAGGCGTCG	CGTAGCGTTTTGTACACG	CGTCTCacaccg	TCGTGAGTTCAAATCTCACC	gttttGAGACG	CACGCTCAAAAAGCGTAC	CACGTAAAGTCTGCTGGTGA	TATGAACCACTAAGGCGTCGCGTAGCGTTTTGTACACGCGTCTCacaccgTCGTGAGTTCAAATCTCACCgttttGAGACGCACGCTCAAAAAGCGTACCACGTAAAGTCTGCTGGTGA
real-Thr-CGT-22	realtRNA	TATGAACCACTAAGGCGTCG	CGTAGCGTTTTGTACACG	CGTCTCacaccg	CGTGAGTTCAAATCTCACCA	gttttGAGACG	CACGCTCAAAAAGCGTAC	CACGTAAAGTCTGCTGGTGA	TATGAACCACTAAGGCGTCGCGTAGCGTTTTGTACACGCGTCTCacaccgCGTGAGTTCAAATCTCACCAgttttGAGACGCACGCTCAAAAAGCGTACCACGTAAAGTCTGCTGGTGA
real-Thr-TGT-1	realtRNA	TATGAACCACTAAGGCGTCG	CGTAGCGTTTTGTACACG	CGTCTCacaccg	GGATCTCCTGTTTACAAGAC	gttttGAGACG	CACGCTCAAAAAGCGTAC	CACGTAAAGTCTGCTGGTGA	TATGAACCACTAAGGCGTCGCGTAGCGTTTTGTACACGCGTCTCacaccgGGATCTCCTGTTTACAAGACgttttGAGACGCACGCTCAAAAAGCGTACCACGTAAAGTCTGCTGGTGA
real-Thr-TGT-2	realtRNA	TATGAACCACTAAGGCGTCG	CGTAGCGTTTTGTACACG	CGTCTCacaccg	TCTTGTAAACAGGAGATCCT	gttttGAGACG	CACGCTCAAAAAGCGTAC	CACGTAAAGTCTGCTGGTGA	TATGAACCACTAAGGCGTCGCGTAGCGTTTTGTACACGCGTCTCacaccgTCTTGTAAACAGGAGATCCTgttttGAGACGCACGCTCAAAAAGCGTACCACGTAAAGTCTGCTGGTGA
real-Thr-TGT-3	realtRNA	TATGAACCACTAAGGCGTCG	CGTAGCGTTTTGTACACG	CGTCTCacaccg	CTCTACTGGGATTCGAACCC	gttttGAGACG	CACGCTCAAAAAGCGTAC	CACGTAAAGTCTGCTGGTGA	TATGAACCACTAAGGCGTCGCGTAGCGTTTTGTACACGCGTCTCacaccgCTCTACTGGGATTCGAACCCgttttGAGACGCACGCTCAAAAAGCGTACCACGTAAAGTCTGCTGGTGA
real-Thr-TGT-4	realtRNA	TATGAACCACTAAGGCGTCG	CGTAGCGTTTTGTACACG	CGTCTCacaccg	GTGCTCTAACCACTGAGCTA	gttttGAGACG	CACGCTCAAAAAGCGTAC	CACGTAAAGTCTGCTGGTGA	TATGAACCACTAAGGCGTCGCGTAGCGTTTTGTACACGCGTCTCacaccgGTGCTCTAACCACTGAGCTAgttttGAGACGCACGCTCAAAAAGCGTACCACGTAAAGTCTGCTGGTGA
real-Thr-TGT-5	realtRNA	TATGAACCACTAAGGCGTCG	CGTAGCGTTTTGTACACG	CGTCTCacaccg	TAGCTCAGTGGTTAGAGCAC	gttttGAGACG	CACGCTCAAAAAGCGTAC	CACGTAAAGTCTGCTGGTGA	TATGAACCACTAAGGCGTCGCGTAGCGTTTTGTACACGCGTCTCacaccgTAGCTCAGTGGTTAGAGCACgttttGAGACGCACGCTCAAAAAGCGTACCACGTAAAGTCTGCTGGTGA
real-Thr-TGT-6	realtRNA	TATGAACCACTAAGGCGTCG	CGTAGCGTTTTGTACACG	CGTCTCacaccg	GAGCACTGGTCTTGTAAACC	gttttGAGACG	CACGCTCAAAAAGCGTAC	CACGTAAAGTCTGCTGGTGA	TATGAACCACTAAGGCGTCGCGTAGCGTTTTGTACACGCGTCTCacaccgGAGCACTGGTCTTGTAAACCgttttGAGACGCACGCTCAAAAAGCGTACCACGTAAAGTCTGCTGGTGA
real-Thr-TGT-7	realtRNA	TATGAACCACTAAGGCGTCG	CGTAGCGTTTTGTACACG	CGTCTCacaccg	AGCACTGGTCTTGTAAACCA	gttttGAGACG	CACGCTCAAAAAGCGTAC	CACGTAAAGTCTGCTGGTGA	TATGAACCACTAAGGCGTCGCGTAGCGTTTTGTACACGCGTCTCacaccgAGCACTGGTCTTGTAAACCAgttttGAGACGCACGCTCAAAAAGCGTACCACGTAAAGTCTGCTGGTGA
real-Thr-TGT-8	realtRNA	TATGAACCACTAAGGCGTCG	CGTAGCGTTTTGTACACG	CGTCTCacaccg	GCACTGGTCTTGTAAACCAG	gttttGAGACG	CACGCTCAAAAAGCGTAC	CACGTAAAGTCTGCTGGTGA	TATGAACCACTAAGGCGTCGCGTAGCGTTTTGTACACGCGTCTCacaccgGCACTGGTCTTGTAAACCAGgttttGAGACGCACGCTCAAAAAGCGTACCACGTAAAGTCTGCTGGTGA
real-Thr-TGT-9	realtRNA	TATGAACCACTAAGGCGTCG	CGTAGCGTTTTGTACACG	CGTCTCacaccg	AGGATCGAACTCGCGACCCC	gttttGAGACG	CACGCTCAAAAAGCGTAC	CACGTAAAGTCTGCTGGTGA	TATGAACCACTAAGGCGTCGCGTAGCGTTTTGTACACGCGTCTCacaccgAGGATCGAACTCGCGACCCCgttttGAGACGCACGCTCAAAAAGCGTACCACGTAAAGTCTGCTGGTGA
real-Thr-TGT-10	realtRNA	TATGAACCACTAAGGCGTCG	CGTAGCGTTTTGTACACG	CGTCTCacaccg	GTCGCGAGTTCGATCCTCGC	gttttGAGACG	CACGCTCAAAAAGCGTAC	CACGTAAAGTCTGCTGGTGA	TATGAACCACTAAGGCGTCGCGTAGCGTTTTGTACACGCGTCTCacaccgGTCGCGAGTTCGATCCTCGCgttttGAGACGCACGCTCAAAAAGCGTACCACGTAAAGTCTGCTGGTGA
real-Thr-TGT-11	realtRNA	TATGAACCACTAAGGCGTCG	CGTAGCGTTTTGTACACG	CGTCTCacaccg	TCGCGAGTTCGATCCTCGCT	gttttGAGACG	CACGCTCAAAAAGCGTAC	CACGTAAAGTCTGCTGGTGA	TATGAACCACTAAGGCGTCGCGTAGCGTTTTGTACACGCGTCTCacaccgTCGCGAGTTCGATCCTCGCTgttttGAGACGCACGCTCAAAAAGCGTACCACGTAAAGTCTGCTGGTGA
real-Thr-TGT-12	realtRNA	TATGAACCACTAAGGCGTCG	CGTAGCGTTTTGTACACG	CGTCTCacaccg	CGCGAGTTCGATCCTCGCTG	gttttGAGACG	CACGCTCAAAAAGCGTAC	CACGTAAAGTCTGCTGGTGA	TATGAACCACTAAGGCGTCGCGTAGCGTTTTGTACACGCGTCTCacaccgCGCGAGTTCGATCCTCGCTGgttttGAGACGCACGCTCAAAAAGCGTACCACGTAAAGTCTGCTGGTGA
real-Thr-TGT-13	realtRNA	TATGAACCACTAAGGCGTCG	CGTAGCGTTTTGTACACG	CGTCTCacaccg	GCGCTCTAACCCCTGAGCTA	gttttGAGACG	CACGCTCAAAAAGCGTAC	CACGTAAAGTCTGCTGGTGA	TATGAACCACTAAGGCGTCGCGTAGCGTTTTGTACACGCGTCTCacaccgGCGCTCTAACCCCTGAGCTAgttttGAGACGCACGCTCAAAAAGCGTACCACGTAAAGTCTGCTGGTGA
real-Thr-TGT-14	realtRNA	TATGAACCACTAAGGCGTCG	CGTAGCGTTTTGTACACG	CGTCTCacaccg	TAGCTCAGGGGTTAGAGCGC	gttttGAGACG	CACGCTCAAAAAGCGTAC	CACGTAAAGTCTGCTGGTGA	TATGAACCACTAAGGCGTCGCGTAGCGTTTTGTACACGCGTCTCacaccgTAGCTCAGGGGTTAGAGCGCgttttGAGACGCACGCTCAAAAAGCGTACCACGTAAAGTCTGCTGGTGA
real-Thr-TGT-15	realtRNA	TATGAACCACTAAGGCGTCG	CGTAGCGTTTTGTACACG	CGTCTCacaccg	GAGCGCTGGTCTTGTAAACC	gttttGAGACG	CACGCTCAAAAAGCGTAC	CACGTAAAGTCTGCTGGTGA	TATGAACCACTAAGGCGTCGCGTAGCGTTTTGTACACGCGTCTCacaccgGAGCGCTGGTCTTGTAAACCgttttGAGACGCACGCTCAAAAAGCGTACCACGTAAAGTCTGCTGGTGA
real-Thr-TGT-16	realtRNA	TATGAACCACTAAGGCGTCG	CGTAGCGTTTTGTACACG	CGTCTCacaccg	AGCGCTGGTCTTGTAAACCA	gttttGAGACG	CACGCTCAAAAAGCGTAC	CACGTAAAGTCTGCTGGTGA	TATGAACCACTAAGGCGTCGCGTAGCGTTTTGTACACGCGTCTCacaccgAGCGCTGGTCTTGTAAACCAgttttGAGACGCACGCTCAAAAAGCGTACCACGTAAAGTCTGCTGGTGA
real-Thr-TGT-17	realtRNA	TATGAACCACTAAGGCGTCG	CGTAGCGTTTTGTACACG	CGTCTCacaccg	GCGCTGGTCTTGTAAACCAG	gttttGAGACG	CACGCTCAAAAAGCGTAC	CACGTAAAGTCTGCTGGTGA	TATGAACCACTAAGGCGTCGCGTAGCGTTTTGTACACGCGTCTCacaccgGCGCTGGTCTTGTAAACCAGgttttGAGACGCACGCTCAAAAAGCGTACCACGTAAAGTCTGCTGGTGA
real-Thr-TGT-18	realtRNA	TATGAACCACTAAGGCGTCG	CGTAGCGTTTTGTACACG	CGTCTCacaccg	AGAATTGAACTCGCGACCCC	gttttGAGACG	CACGCTCAAAAAGCGTAC	CACGTAAAGTCTGCTGGTGA	TATGAACCACTAAGGCGTCGCGTAGCGTTTTGTACACGCGTCTCacaccgAGAATTGAACTCGCGACCCCgttttGAGACGCACGCTCAAAAAGCGTACCACGTAAAGTCTGCTGGTGA
real-Thr-TGT-19	realtRNA	TATGAACCACTAAGGCGTCG	CGTAGCGTTTTGTACACG	CGTCTCacaccg	GTCGCGAGTTCAATTCTCGC	gttttGAGACG	CACGCTCAAAAAGCGTAC	CACGTAAAGTCTGCTGGTGA	TATGAACCACTAAGGCGTCGCGTAGCGTTTTGTACACGCGTCTCacaccgGTCGCGAGTTCAATTCTCGCgttttGAGACGCACGCTCAAAAAGCGTACCACGTAAAGTCTGCTGGTGA
real-Thr-TGT-20	realtRNA	TATGAACCACTAAGGCGTCG	CGTAGCGTTTTGTACACG	CGTCTCacaccg	TCGCGAGTTCAATTCTCGCT	gttttGAGACG	CACGCTCAAAAAGCGTAC	CACGTAAAGTCTGCTGGTGA	TATGAACCACTAAGGCGTCGCGTAGCGTTTTGTACACGCGTCTCacaccgTCGCGAGTTCAATTCTCGCTgttttGAGACGCACGCTCAAAAAGCGTACCACGTAAAGTCTGCTGGTGA
real-Thr-TGT-21	realtRNA	TATGAACCACTAAGGCGTCG	CGTAGCGTTTTGTACACG	CGTCTCacaccg	CGCGAGTTCAATTCTCGCTG	gttttGAGACG	CACGCTCAAAAAGCGTAC	CACGTAAAGTCTGCTGGTGA	TATGAACCACTAAGGCGTCGCGTAGCGTTTTGTACACGCGTCTCacaccgCGCGAGTTCAATTCTCGCTGgttttGAGACGCACGCTCAAAAAGCGTACCACGTAAAGTCTGCTGGTGA
real-Thr-TGT-22	realtRNA	TATGAACCACTAAGGCGTCG	CGTAGCGTTTTGTACACG	CGTCTCacaccg	GTGCTCTAACCCCTGAGCTA	gttttGAGACG	CACGCTCAAAAAGCGTAC	CACGTAAAGTCTGCTGGTGA	TATGAACCACTAAGGCGTCGCGTAGCGTTTTGTACACGCGTCTCacaccgGTGCTCTAACCCCTGAGCTAgttttGAGACGCACGCTCAAAAAGCGTACCACGTAAAGTCTGCTGGTGA
real-Thr-TGT-23	realtRNA	TATGAACCACTAAGGCGTCG	CGTAGCGTTTTGTACACG	CGTCTCacaccg	TAGCTCAGGGGTTAGAGCAC	gttttGAGACG	CACGCTCAAAAAGCGTAC	CACGTAAAGTCTGCTGGTGA	TATGAACCACTAAGGCGTCGCGTAGCGTTTTGTACACGCGTCTCacaccgTAGCTCAGGGGTTAGAGCACgttttGAGACGCACGCTCAAAAAGCGTACCACGTAAAGTCTGCTGGTGA
real-Thr-TGT-24	realtRNA	TATGAACCACTAAGGCGTCG	CGTAGCGTTTTGTACACG	CGTCTCacaccg	AGATTTGAACTCGCGACCCC	gttttGAGACG	CACGCTCAAAAAGCGTAC	CACGTAAAGTCTGCTGGTGA	TATGAACCACTAAGGCGTCGCGTAGCGTTTTGTACACGCGTCTCacaccgAGATTTGAACTCGCGACCCCgttttGAGACGCACGCTCAAAAAGCGTACCACGTAAAGTCTGCTGGTGA
real-Thr-TGT-25	realtRNA	TATGAACCACTAAGGCGTCG	CGTAGCGTTTTGTACACG	CGTCTCacaccg	GTCGCGAGTTCAAATCTCGC	gttttGAGACG	CACGCTCAAAAAGCGTAC	CACGTAAAGTCTGCTGGTGA	TATGAACCACTAAGGCGTCGCGTAGCGTTTTGTACACGCGTCTCacaccgGTCGCGAGTTCAAATCTCGCgttttGAGACGCACGCTCAAAAAGCGTACCACGTAAAGTCTGCTGGTGA
real-Thr-TGT-26	realtRNA	TATGAACCACTAAGGCGTCG	CGTAGCGTTTTGTACACG	CGTCTCacaccg	TCGCGAGTTCAAATCTCGCT	gttttGAGACG	CACGCTCAAAAAGCGTAC	CACGTAAAGTCTGCTGGTGA	TATGAACCACTAAGGCGTCGCGTAGCGTTTTGTACACGCGTCTCacaccgTCGCGAGTTCAAATCTCGCTgttttGAGACGCACGCTCAAAAAGCGTACCACGTAAAGTCTGCTGGTGA
real-Thr-TGT-27	realtRNA	TATGAACCACTAAGGCGTCG	CGTAGCGTTTTGTACACG	CGTCTCacaccg	CGCGAGTTCAAATCTCGCTG	gttttGAGACG	CACGCTCAAAAAGCGTAC	CACGTAAAGTCTGCTGGTGA	TATGAACCACTAAGGCGTCGCGTAGCGTTTTGTACACGCGTCTCacaccgCGCGAGTTCAAATCTCGCTGgttttGAGACGCACGCTCAAAAAGCGTACCACGTAAAGTCTGCTGGTGA
real-Thr-TGT-28	realtRNA	TATGAACCACTAAGGCGTCG	CGTAGCGTTTTGTACACG	CGTCTCacaccg	GCTCTAACCCCTGAGCTATA	gttttGAGACG	CACGCTCAAAAAGCGTAC	CACGTAAAGTCTGCTGGTGA	TATGAACCACTAAGGCGTCGCGTAGCGTTTTGTACACGCGTCTCacaccgGCTCTAACCCCTGAGCTATAgttttGAGACGCACGCTCAAAAAGCGTACCACGTAAAGTCTGCTGGTGA
real-Thr-TGT-29	realtRNA	TATGAACCACTAAGGCGTCG	CGTAGCGTTTTGTACACG	CGTCTCacaccg	TGCTCTAACCCCTGAGCTAT	gttttGAGACG	CACGCTCAAAAAGCGTAC	CACGTAAAGTCTGCTGGTGA	TATGAACCACTAAGGCGTCGCGTAGCGTTTTGTACACGCGTCTCacaccgTGCTCTAACCCCTGAGCTATgttttGAGACGCACGCTCAAAAAGCGTACCACGTAAAGTCTGCTGGTGA
real-Thr-TGT-30	realtRNA	TATGAACCACTAAGGCGTCG	CGTAGCGTTTTGTACACG	CGTCTCacaccg	GAGATTTGAACTCGCGACCC	gttttGAGACG	CACGCTCAAAAAGCGTAC	CACGTAAAGTCTGCTGGTGA	TATGAACCACTAAGGCGTCGCGTAGCGTTTTGTACACGCGTCTCacaccgGAGATTTGAACTCGCGACCCgttttGAGACGCACGCTCAAAAAGCGTACCACGTAAAGTCTGCTGGTGA
real-Trp-CCA-1	realtRNA	TATGAACCACTAAGGCGTCG	CGTAGCGTTTTGTACACG	CGTCTCacaccg	CGCGCTACCGTTGCGCCACG	gttttGAGACG	CACGCTCAAAAAGCGTAC	CACGTAAAGTCTGCTGGTGA	TATGAACCACTAAGGCGTCGCGTAGCGTTTTGTACACGCGTCTCacaccgCGCGCTACCGTTGCGCCACGgttttGAGACGCACGCTCAAAAAGCGTACCACGTAAAGTCTGCTGGTGA
real-Trp-CCA-2	realtRNA	TATGAACCACTAAGGCGTCG	CGTAGCGTTTTGTACACG	CGTCTCacaccg	GAACACGCAACCTTCTGATC	gttttGAGACG	CACGCTCAAAAAGCGTAC	CACGTAAAGTCTGCTGGTGA	TATGAACCACTAAGGCGTCGCGTAGCGTTTTGTACACGCGTCTCacaccgGAACACGCAACCTTCTGATCgttttGAGACGCACGCTCAAAAAGCGTACCACGTAAAGTCTGCTGGTGA
real-Trp-CCA-3	realtRNA	TATGAACCACTAAGGCGTCG	CGTAGCGTTTTGTACACG	CGTCTCacaccg	GCGTCTGACTCCAGATCAGA	gttttGAGACG	CACGCTCAAAAAGCGTAC	CACGTAAAGTCTGCTGGTGA	TATGAACCACTAAGGCGTCGCGTAGCGTTTTGTACACGCGTCTCacaccgGCGTCTGACTCCAGATCAGAgttttGAGACGCACGCTCAAAAAGCGTACCACGTAAAGTCTGCTGGTGA
real-Trp-CCA-4	realtRNA	TATGAACCACTAAGGCGTCG	CGTAGCGTTTTGTACACG	CGTCTCacaccg	GTTGCGTGTTCAAATCACGT	gttttGAGACG	CACGCTCAAAAAGCGTAC	CACGTAAAGTCTGCTGGTGA	TATGAACCACTAAGGCGTCGCGTAGCGTTTTGTACACGCGTCTCacaccgGTTGCGTGTTCAAATCACGTgttttGAGACGCACGCTCAAAAAGCGTACCACGTAAAGTCTGCTGGTGA
real-Trp-CCA-5	realtRNA	TATGAACCACTAAGGCGTCG	CGTAGCGTTTTGTACACG	CGTCTCacaccg	TTGCGTGTTCAAATCACGTC	gttttGAGACG	CACGCTCAAAAAGCGTAC	CACGTAAAGTCTGCTGGTGA	TATGAACCACTAAGGCGTCGCGTAGCGTTTTGTACACGCGTCTCacaccgTTGCGTGTTCAAATCACGTCgttttGAGACGCACGCTCAAAAAGCGTACCACGTAAAGTCTGCTGGTGA
real-Trp-CCA-6	realtRNA	TATGAACCACTAAGGCGTCG	CGTAGCGTTTTGTACACG	CGTCTCacaccg	TGCGTGTTCAAATCACGTCG	gttttGAGACG	CACGCTCAAAAAGCGTAC	CACGTAAAGTCTGCTGGTGA	TATGAACCACTAAGGCGTCGCGTAGCGTTTTGTACACGCGTCTCacaccgTGCGTGTTCAAATCACGTCGgttttGAGACGCACGCTCAAAAAGCGTACCACGTAAAGTCTGCTGGTGA
real-Trp-CCA-7	realtRNA	TATGAACCACTAAGGCGTCG	CGTAGCGTTTTGTACACG	CGTCTCacaccg	CGCGCTACCATTGCGCCACG	gttttGAGACG	CACGCTCAAAAAGCGTAC	CACGTAAAGTCTGCTGGTGA	TATGAACCACTAAGGCGTCGCGTAGCGTTTTGTACACGCGTCTCacaccgCGCGCTACCATTGCGCCACGgttttGAGACGCACGCTCAAAAAGCGTACCACGTAAAGTCTGCTGGTGA
real-Trp-CCA-8	realtRNA	TATGAACCACTAAGGCGTCG	CGTAGCGTTTTGTACACG	CGTCTCacaccg	GTTGCGTGTTCAAGTCACGT	gttttGAGACG	CACGCTCAAAAAGCGTAC	CACGTAAAGTCTGCTGGTGA	TATGAACCACTAAGGCGTCGCGTAGCGTTTTGTACACGCGTCTCacaccgGTTGCGTGTTCAAGTCACGTgttttGAGACGCACGCTCAAAAAGCGTACCACGTAAAGTCTGCTGGTGA
real-Trp-CCA-9	realtRNA	TATGAACCACTAAGGCGTCG	CGTAGCGTTTTGTACACG	CGTCTCacaccg	TTGCGTGTTCAAGTCACGTC	gttttGAGACG	CACGCTCAAAAAGCGTAC	CACGTAAAGTCTGCTGGTGA	TATGAACCACTAAGGCGTCGCGTAGCGTTTTGTACACGCGTCTCacaccgTTGCGTGTTCAAGTCACGTCgttttGAGACGCACGCTCAAAAAGCGTACCACGTAAAGTCTGCTGGTGA
real-Trp-CCA-10	realtRNA	TATGAACCACTAAGGCGTCG	CGTAGCGTTTTGTACACG	CGTCTCacaccg	TGCGTGTTCAAGTCACGTCG	gttttGAGACG	CACGCTCAAAAAGCGTAC	CACGTAAAGTCTGCTGGTGA	TATGAACCACTAAGGCGTCGCGTAGCGTTTTGTACACGCGTCTCacaccgTGCGTGTTCAAGTCACGTCGgttttGAGACGCACGCTCAAAAAGCGTACCACGTAAAGTCTGCTGGTGA
real-Trp-CCA-11	realtRNA	TATGAACCACTAAGGCGTCG	CGTAGCGTTTTGTACACG	CGTCTCacaccg	GAACACGCAGCCTTCTGATC	gttttGAGACG	CACGCTCAAAAAGCGTAC	CACGTAAAGTCTGCTGGTGA	TATGAACCACTAAGGCGTCGCGTAGCGTTTTGTACACGCGTCTCacaccgGAACACGCAGCCTTCTGATCgttttGAGACGCACGCTCAAAAAGCGTACCACGTAAAGTCTGCTGGTGA
real-Trp-CCA-12	realtRNA	TATGAACCACTAAGGCGTCG	CGTAGCGTTTTGTACACG	CGTCTCacaccg	GCTGCGTGTTCGAATCACGT	gttttGAGACG	CACGCTCAAAAAGCGTAC	CACGTAAAGTCTGCTGGTGA	TATGAACCACTAAGGCGTCGCGTAGCGTTTTGTACACGCGTCTCacaccgGCTGCGTGTTCGAATCACGTgttttGAGACGCACGCTCAAAAAGCGTACCACGTAAAGTCTGCTGGTGA
real-Trp-CCA-13	realtRNA	TATGAACCACTAAGGCGTCG	CGTAGCGTTTTGTACACG	CGTCTCacaccg	CTGCGTGTTCGAATCACGTC	gttttGAGACG	CACGCTCAAAAAGCGTAC	CACGTAAAGTCTGCTGGTGA	TATGAACCACTAAGGCGTCGCGTAGCGTTTTGTACACGCGTCTCacaccgCTGCGTGTTCGAATCACGTCgttttGAGACGCACGCTCAAAAAGCGTACCACGTAAAGTCTGCTGGTGA
real-Trp-CCA-14	realtRNA	TATGAACCACTAAGGCGTCG	CGTAGCGTTTTGTACACG	CGTCTCacaccg	TGCGTGTTCGAATCACGTCG	gttttGAGACG	CACGCTCAAAAAGCGTAC	CACGTAAAGTCTGCTGGTGA	TATGAACCACTAAGGCGTCGCGTAGCGTTTTGTACACGCGTCTCacaccgTGCGTGTTCGAATCACGTCGgttttGAGACGCACGCTCAAAAAGCGTACCACGTAAAGTCTGCTGGTGA
real-Trp-CCA-15	realtRNA	TATGAACCACTAAGGCGTCG	CGTAGCGTTTTGTACACG	CGTCTCacaccg	CGCGCTGCCGTTGCGCCACG	gttttGAGACG	CACGCTCAAAAAGCGTAC	CACGTAAAGTCTGCTGGTGA	TATGAACCACTAAGGCGTCGCGTAGCGTTTTGTACACGCGTCTCacaccgCGCGCTGCCGTTGCGCCACGgttttGAGACGCACGCTCAAAAAGCGTACCACGTAAAGTCTGCTGGTGA
real-Tyr-ATA-1	realtRNA	TATGAACCACTAAGGCGTCG	CGTAGCGTTTTGTACACG	CGTCTCacaccg	TCTACCAGCTGAACTATTGA	gttttGAGACG	CACGCTCAAAAAGCGTAC	CACGTAAAGTCTGCTGGTGA	TATGAACCACTAAGGCGTCGCGTAGCGTTTTGTACACGCGTCTCacaccgTCTACCAGCTGAACTATTGAgttttGAGACGCACGCTCAAAAAGCGTACCACGTAAAGTCTGCTGGTGA
real-Tyr-ATA-2	realtRNA	TATGAACCACTAAGGCGTCG	CGTAGCGTTTTGTACACG	CGTCTCacaccg	TAGTTCAGCTGGTAGAGCAG	gttttGAGACG	CACGCTCAAAAAGCGTAC	CACGTAAAGTCTGCTGGTGA	TATGAACCACTAAGGCGTCGCGTAGCGTTTTGTACACGCGTCTCacaccgTAGTTCAGCTGGTAGAGCAGgttttGAGACGCACGCTCAAAAAGCGTACCACGTAAAGTCTGCTGGTGA
real-Tyr-ATA-3	realtRNA	TATGAACCACTAAGGCGTCG	CGTAGCGTTTTGTACACG	CGTCTCacaccg	ACTATAGCTACTTCCTCAGT	gttttGAGACG	CACGCTCAAAAAGCGTAC	CACGTAAAGTCTGCTGGTGA	TATGAACCACTAAGGCGTCGCGTAGCGTTTTGTACACGCGTCTCacaccgACTATAGCTACTTCCTCAGTgttttGAGACGCACGCTCAAAAAGCGTACCACGTAAAGTCTGCTGGTGA
real-Tyr-ATA-4	realtRNA	TATGAACCACTAAGGCGTCG	CGTAGCGTTTTGTACACG	CGTCTCacaccg	AGGAGACGTCCTTAGGTTGC	gttttGAGACG	CACGCTCAAAAAGCGTAC	CACGTAAAGTCTGCTGGTGA	TATGAACCACTAAGGCGTCGCGTAGCGTTTTGTACACGCGTCTCacaccgAGGAGACGTCCTTAGGTTGCgttttGAGACGCACGCTCAAAAAGCGTACCACGTAAAGTCTGCTGGTGA
real-Tyr-GTA-1	realtRNA	TATGAACCACTAAGGCGTCG	CGTAGCGTTTTGTACACG	CGTCTCacaccg	TCTACCAACTGAGCTATCGA	gttttGAGACG	CACGCTCAAAAAGCGTAC	CACGTAAAGTCTGCTGGTGA	TATGAACCACTAAGGCGTCGCGTAGCGTTTTGTACACGCGTCTCacaccgTCTACCAACTGAGCTATCGAgttttGAGACGCACGCTCAAAAAGCGTACCACGTAAAGTCTGCTGGTGA
real-Tyr-GTA-2	realtRNA	TATGAACCACTAAGGCGTCG	CGTAGCGTTTTGTACACG	CGTCTCacaccg	CGATAGCTCAGTTGGTAGAG	gttttGAGACG	CACGCTCAAAAAGCGTAC	CACGTAAAGTCTGCTGGTGA	TATGAACCACTAAGGCGTCGCGTAGCGTTTTGTACACGCGTCTCacaccgCGATAGCTCAGTTGGTAGAGgttttGAGACGCACGCTCAAAAAGCGTACCACGTAAAGTCTGCTGGTGA
real-Tyr-GTA-3	realtRNA	TATGAACCACTAAGGCGTCG	CGTAGCGTTTTGTACACG	CGTCTCacaccg	TAGCTCAGTTGGTAGAGCGG	gttttGAGACG	CACGCTCAAAAAGCGTAC	CACGTAAAGTCTGCTGGTGA	TATGAACCACTAAGGCGTCGCGTAGCGTTTTGTACACGCGTCTCacaccgTAGCTCAGTTGGTAGAGCGGgttttGAGACGCACGCTCAAAAAGCGTACCACGTAAAGTCTGCTGGTGA
real-Tyr-GTA-4	realtRNA	TATGAACCACTAAGGCGTCG	CGTAGCGTTTTGTACACG	CGTCTCacaccg	GTAGAGCGGAGGACTGTAGT	gttttGAGACG	CACGCTCAAAAAGCGTAC	CACGTAAAGTCTGCTGGTGA	TATGAACCACTAAGGCGTCGCGTAGCGTTTTGTACACGCGTCTCacaccgGTAGAGCGGAGGACTGTAGTgttttGAGACGCACGCTCAAAAAGCGTACCACGTAAAGTCTGCTGGTGA
real-Tyr-GTA-5	realtRNA	TATGAACCACTAAGGCGTCG	CGTAGCGTTTTGTACACG	CGTCTCacaccg	CAGCGACCTAAGGATGTCTA	gttttGAGACG	CACGCTCAAAAAGCGTAC	CACGTAAAGTCTGCTGGTGA	TATGAACCACTAAGGCGTCGCGTAGCGTTTTGTACACGCGTCTCacaccgCAGCGACCTAAGGATGTCTAgttttGAGACGCACGCTCAAAAAGCGTACCACGTAAAGTCTGCTGGTGA
real-Tyr-GTA-6	realtRNA	TATGAACCACTAAGGCGTCG	CGTAGCGTTTTGTACACG	CGTCTCacaccg	CTGTGTCCTTAGACATCCTT	gttttGAGACG	CACGCTCAAAAAGCGTAC	CACGTAAAGTCTGCTGGTGA	TATGAACCACTAAGGCGTCGCGTAGCGTTTTGTACACGCGTCTCacaccgCTGTGTCCTTAGACATCCTTgttttGAGACGCACGCTCAAAAAGCGTACCACGTAAAGTCTGCTGGTGA
real-Tyr-GTA-7	realtRNA	TATGAACCACTAAGGCGTCG	CGTAGCGTTTTGTACACG	CGTCTCacaccg	GGATTCGAACCAGCGACCTA	gttttGAGACG	CACGCTCAAAAAGCGTAC	CACGTAAAGTCTGCTGGTGA	TATGAACCACTAAGGCGTCGCGTAGCGTTTTGTACACGCGTCTCacaccgGGATTCGAACCAGCGACCTAgttttGAGACGCACGCTCAAAAAGCGTACCACGTAAAGTCTGCTGGTGA
real-Tyr-GTA-8	realtRNA	TATGAACCACTAAGGCGTCG	CGTAGCGTTTTGTACACG	CGTCTCacaccg	CTTAGACATCCTTAGGTCGC	gttttGAGACG	CACGCTCAAAAAGCGTAC	CACGTAAAGTCTGCTGGTGA	TATGAACCACTAAGGCGTCGCGTAGCGTTTTGTACACGCGTCTCacaccgCTTAGACATCCTTAGGTCGCgttttGAGACGCACGCTCAAAAAGCGTACCACGTAAAGTCTGCTGGTGA
real-Tyr-GTA-9	realtRNA	TATGAACCACTAAGGCGTCG	CGTAGCGTTTTGTACACG	CGTCTCacaccg	TTAGGTCGCTGGTTCGAATC	gttttGAGACG	CACGCTCAAAAAGCGTAC	CACGTAAAGTCTGCTGGTGA	TATGAACCACTAAGGCGTCGCGTAGCGTTTTGTACACGCGTCTCacaccgTTAGGTCGCTGGTTCGAATCgttttGAGACGCACGCTCAAAAAGCGTACCACGTAAAGTCTGCTGGTGA
real-Tyr-GTA-10	realtRNA	TATGAACCACTAAGGCGTCG	CGTAGCGTTTTGTACACG	CGTCTCacaccg	CTGGTTCGAATCCGGCTCGA	gttttGAGACG	CACGCTCAAAAAGCGTAC	CACGTAAAGTCTGCTGGTGA	TATGAACCACTAAGGCGTCGCGTAGCGTTTTGTACACGCGTCTCacaccgCTGGTTCGAATCCGGCTCGAgttttGAGACGCACGCTCAAAAAGCGTACCACGTAAAGTCTGCTGGTGA
real-Tyr-GTA-11	realtRNA	TATGAACCACTAAGGCGTCG	CGTAGCGTTTTGTACACG	CGTCTCacaccg	GGTAGAGCGGAGGACTGTAG	gttttGAGACG	CACGCTCAAAAAGCGTAC	CACGTAAAGTCTGCTGGTGA	TATGAACCACTAAGGCGTCGCGTAGCGTTTTGTACACGCGTCTCacaccgGGTAGAGCGGAGGACTGTAGgttttGAGACGCACGCTCAAAAAGCGTACCACGTAAAGTCTGCTGGTGA
real-Tyr-GTA-12	realtRNA	TATGAACCACTAAGGCGTCG	CGTAGCGTTTTGTACACG	CGTCTCacaccg	AGCGGAGGACTGTAGTGGAT	gttttGAGACG	CACGCTCAAAAAGCGTAC	CACGTAAAGTCTGCTGGTGA	TATGAACCACTAAGGCGTCGCGTAGCGTTTTGTACACGCGTCTCacaccgAGCGGAGGACTGTAGTGGATgttttGAGACGCACGCTCAAAAAGCGTACCACGTAAAGTCTGCTGGTGA
real-Tyr-GTA-13	realtRNA	TATGAACCACTAAGGCGTCG	CGTAGCGTTTTGTACACG	CGTCTCacaccg	GCGGAGGACTGTAGTGGATA	gttttGAGACG	CACGCTCAAAAAGCGTAC	CACGTAAAGTCTGCTGGTGA	TATGAACCACTAAGGCGTCGCGTAGCGTTTTGTACACGCGTCTCacaccgGCGGAGGACTGTAGTGGATAgttttGAGACGCACGCTCAAAAAGCGTACCACGTAAAGTCTGCTGGTGA
real-Tyr-GTA-14	realtRNA	TATGAACCACTAAGGCGTCG	CGTAGCGTTTTGTACACG	CGTCTCacaccg	GGACTGTAGTGGATAGGGCG	gttttGAGACG	CACGCTCAAAAAGCGTAC	CACGTAAAGTCTGCTGGTGA	TATGAACCACTAAGGCGTCGCGTAGCGTTTTGTACACGCGTCTCacaccgGGACTGTAGTGGATAGGGCGgttttGAGACGCACGCTCAAAAAGCGTACCACGTAAAGTCTGCTGGTGA
real-Tyr-GTA-15	realtRNA	TATGAACCACTAAGGCGTCG	CGTAGCGTTTTGTACACG	CGTCTCacaccg	GATAGGGCGTGGCAATCCTT	gttttGAGACG	CACGCTCAAAAAGCGTAC	CACGTAAAGTCTGCTGGTGA	TATGAACCACTAAGGCGTCGCGTAGCGTTTTGTACACGCGTCTCacaccgGATAGGGCGTGGCAATCCTTgttttGAGACGCACGCTCAAAAAGCGTACCACGTAAAGTCTGCTGGTGA
real-Tyr-GTA-16	realtRNA	TATGAACCACTAAGGCGTCG	CGTAGCGTTTTGTACACG	CGTCTCacaccg	CGTGGCAATCCTTAGGTCGC	gttttGAGACG	CACGCTCAAAAAGCGTAC	CACGTAAAGTCTGCTGGTGA	TATGAACCACTAAGGCGTCGCGTAGCGTTTTGTACACGCGTCTCacaccgCGTGGCAATCCTTAGGTCGCgttttGAGACGCACGCTCAAAAAGCGTACCACGTAAAGTCTGCTGGTGA
real-Tyr-GTA-17	realtRNA	TATGAACCACTAAGGCGTCG	CGTAGCGTTTTGTACACG	CGTCTCacaccg	TTAGGTCGCTGGTTCGATTC	gttttGAGACG	CACGCTCAAAAAGCGTAC	CACGTAAAGTCTGCTGGTGA	TATGAACCACTAAGGCGTCGCGTAGCGTTTTGTACACGCGTCTCacaccgTTAGGTCGCTGGTTCGATTCgttttGAGACGCACGCTCAAAAAGCGTACCACGTAAAGTCTGCTGGTGA
real-Tyr-GTA-18	realtRNA	TATGAACCACTAAGGCGTCG	CGTAGCGTTTTGTACACG	CGTCTCacaccg	CTGGTTCGATTCCGGCTCGA	gttttGAGACG	CACGCTCAAAAAGCGTAC	CACGTAAAGTCTGCTGGTGA	TATGAACCACTAAGGCGTCGCGTAGCGTTTTGTACACGCGTCTCacaccgCTGGTTCGATTCCGGCTCGAgttttGAGACGCACGCTCAAAAAGCGTACCACGTAAAGTCTGCTGGTGA
real-Tyr-GTA-19	realtRNA	TATGAACCACTAAGGCGTCG	CGTAGCGTTTTGTACACG	CGTCTCacaccg	TTGGTAGAGCGGAGGACTGT	gttttGAGACG	CACGCTCAAAAAGCGTAC	CACGTAAAGTCTGCTGGTGA	TATGAACCACTAAGGCGTCGCGTAGCGTTTTGTACACGCGTCTCacaccgTTGGTAGAGCGGAGGACTGTgttttGAGACGCACGCTCAAAAAGCGTACCACGTAAAGTCTGCTGGTGA
real-Tyr-GTA-20	realtRNA	TATGAACCACTAAGGCGTCG	CGTAGCGTTTTGTACACG	CGTCTCacaccg	GACTGTAGGCTCATTAAGCA	gttttGAGACG	CACGCTCAAAAAGCGTAC	CACGTAAAGTCTGCTGGTGA	TATGAACCACTAAGGCGTCGCGTAGCGTTTTGTACACGCGTCTCacaccgGACTGTAGGCTCATTAAGCAgttttGAGACGCACGCTCAAAAAGCGTACCACGTAAAGTCTGCTGGTGA
real-Tyr-GTA-21	realtRNA	TATGAACCACTAAGGCGTCG	CGTAGCGTTTTGTACACG	CGTCTCacaccg	TCATTAAGCAAGGTATCCTT	gttttGAGACG	CACGCTCAAAAAGCGTAC	CACGTAAAGTCTGCTGGTGA	TATGAACCACTAAGGCGTCGCGTAGCGTTTTGTACACGCGTCTCacaccgTCATTAAGCAAGGTATCCTTgttttGAGACGCACGCTCAAAAAGCGTACCACGTAAAGTCTGCTGGTGA
real-Tyr-GTA-22	realtRNA	TATGAACCACTAAGGCGTCG	CGTAGCGTTTTGTACACG	CGTCTCacaccg	GCAAGGTATCCTTAGGTCGC	gttttGAGACG	CACGCTCAAAAAGCGTAC	CACGTAAAGTCTGCTGGTGA	TATGAACCACTAAGGCGTCGCGTAGCGTTTTGTACACGCGTCTCacaccgGCAAGGTATCCTTAGGTCGCgttttGAGACGCACGCTCAAAAAGCGTACCACGTAAAGTCTGCTGGTGA
real-Tyr-GTA-23	realtRNA	TATGAACCACTAAGGCGTCG	CGTAGCGTTTTGTACACG	CGTCTCacaccg	TCGCTGGTTCGAATCCGGCT	gttttGAGACG	CACGCTCAAAAAGCGTAC	CACGTAAAGTCTGCTGGTGA	TATGAACCACTAAGGCGTCGCGTAGCGTTTTGTACACGCGTCTCacaccgTCGCTGGTTCGAATCCGGCTgttttGAGACGCACGCTCAAAAAGCGTACCACGTAAAGTCTGCTGGTGA
real-Tyr-GTA-24	realtRNA	TATGAACCACTAAGGCGTCG	CGTAGCGTTTTGTACACG	CGTCTCacaccg	CTGGTTCGAATCCGGCTCGG	gttttGAGACG	CACGCTCAAAAAGCGTAC	CACGTAAAGTCTGCTGGTGA	TATGAACCACTAAGGCGTCGCGTAGCGTTTTGTACACGCGTCTCacaccgCTGGTTCGAATCCGGCTCGGgttttGAGACGCACGCTCAAAAAGCGTACCACGTAAAGTCTGCTGGTGA
real-Tyr-GTA-25	realtRNA	TATGAACCACTAAGGCGTCG	CGTAGCGTTTTGTACACG	CGTCTCacaccg	TCTACCAGCTGAGCTATCGA	gttttGAGACG	CACGCTCAAAAAGCGTAC	CACGTAAAGTCTGCTGGTGA	TATGAACCACTAAGGCGTCGCGTAGCGTTTTGTACACGCGTCTCacaccgTCTACCAGCTGAGCTATCGAgttttGAGACGCACGCTCAAAAAGCGTACCACGTAAAGTCTGCTGGTGA
real-Tyr-GTA-26	realtRNA	TATGAACCACTAAGGCGTCG	CGTAGCGTTTTGTACACG	CGTCTCacaccg	CGATAGCTCAGCTGGTAGAG	gttttGAGACG	CACGCTCAAAAAGCGTAC	CACGTAAAGTCTGCTGGTGA	TATGAACCACTAAGGCGTCGCGTAGCGTTTTGTACACGCGTCTCacaccgCGATAGCTCAGCTGGTAGAGgttttGAGACGCACGCTCAAAAAGCGTACCACGTAAAGTCTGCTGGTGA
real-Tyr-GTA-27	realtRNA	TATGAACCACTAAGGCGTCG	CGTAGCGTTTTGTACACG	CGTCTCacaccg	TAGCTCAGCTGGTAGAGCGG	gttttGAGACG	CACGCTCAAAAAGCGTAC	CACGTAAAGTCTGCTGGTGA	TATGAACCACTAAGGCGTCGCGTAGCGTTTTGTACACGCGTCTCacaccgTAGCTCAGCTGGTAGAGCGGgttttGAGACGCACGCTCAAAAAGCGTACCACGTAAAGTCTGCTGGTGA
real-Tyr-GTA-28	realtRNA	TATGAACCACTAAGGCGTCG	CGTAGCGTTTTGTACACG	CGTCTCacaccg	GTAGATTGTATAGACATTTG	gttttGAGACG	CACGCTCAAAAAGCGTAC	CACGTAAAGTCTGCTGGTGA	TATGAACCACTAAGGCGTCGCGTAGCGTTTTGTACACGCGTCTCacaccgGTAGATTGTATAGACATTTGgttttGAGACGCACGCTCAAAAAGCGTACCACGTAAAGTCTGCTGGTGA
real-Tyr-GTA-29	realtRNA	TATGAACCACTAAGGCGTCG	CGTAGCGTTTTGTACACG	CGTCTCacaccg	AGACATTTGCGGACATCCTT	gttttGAGACG	CACGCTCAAAAAGCGTAC	CACGTAAAGTCTGCTGGTGA	TATGAACCACTAAGGCGTCGCGTAGCGTTTTGTACACGCGTCTCacaccgAGACATTTGCGGACATCCTTgttttGAGACGCACGCTCAAAAAGCGTACCACGTAAAGTCTGCTGGTGA
real-Tyr-GTA-30	realtRNA	TATGAACCACTAAGGCGTCG	CGTAGCGTTTTGTACACG	CGTCTCacaccg	TGCGGACATCCTTAGGTCGC	gttttGAGACG	CACGCTCAAAAAGCGTAC	CACGTAAAGTCTGCTGGTGA	TATGAACCACTAAGGCGTCGCGTAGCGTTTTGTACACGCGTCTCacaccgTGCGGACATCCTTAGGTCGCgttttGAGACGCACGCTCAAAAAGCGTACCACGTAAAGTCTGCTGGTGA
real-Tyr-GTA-31	realtRNA	TATGAACCACTAAGGCGTCG	CGTAGCGTTTTGTACACG	CGTCTCacaccg	ACTGTAGCTACTTCCTCAGC	gttttGAGACG	CACGCTCAAAAAGCGTAC	CACGTAAAGTCTGCTGGTGA	TATGAACCACTAAGGCGTCGCGTAGCGTTTTGTACACGCGTCTCacaccgACTGTAGCTACTTCCTCAGCgttttGAGACGCACGCTCAAAAAGCGTACCACGTAAAGTCTGCTGGTGA
real-Tyr-GTA-32	realtRNA	TATGAACCACTAAGGCGTCG	CGTAGCGTTTTGTACACG	CGTCTCacaccg	CCTAAGGATGTCTCCTGCTG	gttttGAGACG	CACGCTCAAAAAGCGTAC	CACGTAAAGTCTGCTGGTGA	TATGAACCACTAAGGCGTCGCGTAGCGTTTTGTACACGCGTCTCacaccgCCTAAGGATGTCTCCTGCTGgttttGAGACGCACGCTCAAAAAGCGTACCACGTAAAGTCTGCTGGTGA
real-Tyr-GTA-33	realtRNA	TATGAACCACTAAGGCGTCG	CGTAGCGTTTTGTACACG	CGTCTCacaccg	AGGAGACATCCTTAGGTCGC	gttttGAGACG	CACGCTCAAAAAGCGTAC	CACGTAAAGTCTGCTGGTGA	TATGAACCACTAAGGCGTCGCGTAGCGTTTTGTACACGCGTCTCacaccgAGGAGACATCCTTAGGTCGCgttttGAGACGCACGCTCAAAAAGCGTACCACGTAAAGTCTGCTGGTGA
real-Tyr-GTA-34	realtRNA	TATGAACCACTAAGGCGTCG	CGTAGCGTTTTGTACACG	CGTCTCacaccg	CTGGTAGAGCGGAGGACTGT	gttttGAGACG	CACGCTCAAAAAGCGTAC	CACGTAAAGTCTGCTGGTGA	TATGAACCACTAAGGCGTCGCGTAGCGTTTTGTACACGCGTCTCacaccgCTGGTAGAGCGGAGGACTGTgttttGAGACGCACGCTCAAAAAGCGTACCACGTAAAGTCTGCTGGTGA
real-Tyr-GTA-35	realtRNA	TATGAACCACTAAGGCGTCG	CGTAGCGTTTTGTACACG	CGTCTCacaccg	TGGTAGAGCGGAGGACTGTA	gttttGAGACG	CACGCTCAAAAAGCGTAC	CACGTAAAGTCTGCTGGTGA	TATGAACCACTAAGGCGTCGCGTAGCGTTTTGTACACGCGTCTCacaccgTGGTAGAGCGGAGGACTGTAgttttGAGACGCACGCTCAAAAAGCGTACCACGTAAAGTCTGCTGGTGA
real-Tyr-GTA-36	realtRNA	TATGAACCACTAAGGCGTCG	CGTAGCGTTTTGTACACG	CGTCTCacaccg	GGTAGAGCGGAGGACTGTAG	gttttGAGACG	CACGCTCAAAAAGCGTAC	CACGTAAAGTCTGCTGGTGA	TATGAACCACTAAGGCGTCGCGTAGCGTTTTGTACACGCGTCTCacaccgGGTAGAGCGGAGGACTGTAGgttttGAGACGCACGCTCAAAAAGCGTACCACGTAAAGTCTGCTGGTGA
real-Tyr-GTA-37	realtRNA	TATGAACCACTAAGGCGTCG	CGTAGCGTTTTGTACACG	CGTCTCacaccg	GGACTGTAGGGGTTTGAATG	gttttGAGACG	CACGCTCAAAAAGCGTAC	CACGTAAAGTCTGCTGGTGA	TATGAACCACTAAGGCGTCGCGTAGCGTTTTGTACACGCGTCTCacaccgGGACTGTAGGGGTTTGAATGgttttGAGACGCACGCTCAAAAAGCGTACCACGTAAAGTCTGCTGGTGA
real-Tyr-GTA-38	realtRNA	TATGAACCACTAAGGCGTCG	CGTAGCGTTTTGTACACG	CGTCTCacaccg	GTTTGAATGTGGTCATCCTT	gttttGAGACG	CACGCTCAAAAAGCGTAC	CACGTAAAGTCTGCTGGTGA	TATGAACCACTAAGGCGTCGCGTAGCGTTTTGTACACGCGTCTCacaccgGTTTGAATGTGGTCATCCTTgttttGAGACGCACGCTCAAAAAGCGTACCACGTAAAGTCTGCTGGTGA
real-Tyr-GTA-39	realtRNA	TATGAACCACTAAGGCGTCG	CGTAGCGTTTTGTACACG	CGTCTCacaccg	TGTGGTCATCCTTAGGTCGC	gttttGAGACG	CACGCTCAAAAAGCGTAC	CACGTAAAGTCTGCTGGTGA	TATGAACCACTAAGGCGTCGCGTAGCGTTTTGTACACGCGTCTCacaccgTGTGGTCATCCTTAGGTCGCgttttGAGACGCACGCTCAAAAAGCGTACCACGTAAAGTCTGCTGGTGA
real-Tyr-GTA-40	realtRNA	TATGAACCACTAAGGCGTCG	CGTAGCGTTTTGTACACG	CGTCTCacaccg	GAGCGGAGGACTGTAGACTG	gttttGAGACG	CACGCTCAAAAAGCGTAC	CACGTAAAGTCTGCTGGTGA	TATGAACCACTAAGGCGTCGCGTAGCGTTTTGTACACGCGTCTCacaccgGAGCGGAGGACTGTAGACTGgttttGAGACGCACGCTCAAAAAGCGTACCACGTAAAGTCTGCTGGTGA
real-Tyr-GTA-41	realtRNA	TATGAACCACTAAGGCGTCG	CGTAGCGTTTTGTACACG	CGTCTCacaccg	GTAGACTGCGGAAACGTTTG	gttttGAGACG	CACGCTCAAAAAGCGTAC	CACGTAAAGTCTGCTGGTGA	TATGAACCACTAAGGCGTCGCGTAGCGTTTTGTACACGCGTCTCacaccgGTAGACTGCGGAAACGTTTGgttttGAGACGCACGCTCAAAAAGCGTACCACGTAAAGTCTGCTGGTGA
real-Tyr-GTA-42	realtRNA	TATGAACCACTAAGGCGTCG	CGTAGCGTTTTGTACACG	CGTCTCacaccg	AAACGTTTGTGGACATCCTT	gttttGAGACG	CACGCTCAAAAAGCGTAC	CACGTAAAGTCTGCTGGTGA	TATGAACCACTAAGGCGTCGCGTAGCGTTTTGTACACGCGTCTCacaccgAAACGTTTGTGGACATCCTTgttttGAGACGCACGCTCAAAAAGCGTACCACGTAAAGTCTGCTGGTGA
real-Tyr-GTA-43	realtRNA	TATGAACCACTAAGGCGTCG	CGTAGCGTTTTGTACACG	CGTCTCacaccg	GGAATTGAACCAGCGACCTA	gttttGAGACG	CACGCTCAAAAAGCGTAC	CACGTAAAGTCTGCTGGTGA	TATGAACCACTAAGGCGTCGCGTAGCGTTTTGTACACGCGTCTCacaccgGGAATTGAACCAGCGACCTAgttttGAGACGCACGCTCAAAAAGCGTACCACGTAAAGTCTGCTGGTGA
real-Tyr-GTA-44	realtRNA	TATGAACCACTAAGGCGTCG	CGTAGCGTTTTGTACACG	CGTCTCacaccg	TGTGGACATCCTTAGGTCGC	gttttGAGACG	CACGCTCAAAAAGCGTAC	CACGTAAAGTCTGCTGGTGA	TATGAACCACTAAGGCGTCGCGTAGCGTTTTGTACACGCGTCTCacaccgTGTGGACATCCTTAGGTCGCgttttGAGACGCACGCTCAAAAAGCGTACCACGTAAAGTCTGCTGGTGA
real-Tyr-GTA-45	realtRNA	TATGAACCACTAAGGCGTCG	CGTAGCGTTTTGTACACG	CGTCTCacaccg	TTAGGTCGCTGGTTCAATTC	gttttGAGACG	CACGCTCAAAAAGCGTAC	CACGTAAAGTCTGCTGGTGA	TATGAACCACTAAGGCGTCGCGTAGCGTTTTGTACACGCGTCTCacaccgTTAGGTCGCTGGTTCAATTCgttttGAGACGCACGCTCAAAAAGCGTACCACGTAAAGTCTGCTGGTGA
real-Tyr-GTA-46	realtRNA	TATGAACCACTAAGGCGTCG	CGTAGCGTTTTGTACACG	CGTCTCacaccg	CTGGTTCAATTCCGGCTCGA	gttttGAGACG	CACGCTCAAAAAGCGTAC	CACGTAAAGTCTGCTGGTGA	TATGAACCACTAAGGCGTCGCGTAGCGTTTTGTACACGCGTCTCacaccgCTGGTTCAATTCCGGCTCGAgttttGAGACGCACGCTCAAAAAGCGTACCACGTAAAGTCTGCTGGTGA
real-Tyr-GTA-47	realtRNA	TATGAACCACTAAGGCGTCG	CGTAGCGTTTTGTACACG	CGTCTCacaccg	ACTGTAGGTTCATTAAACTA	gttttGAGACG	CACGCTCAAAAAGCGTAC	CACGTAAAGTCTGCTGGTGA	TATGAACCACTAAGGCGTCGCGTAGCGTTTTGTACACGCGTCTCacaccgACTGTAGGTTCATTAAACTAgttttGAGACGCACGCTCAAAAAGCGTACCACGTAAAGTCTGCTGGTGA
real-Tyr-GTA-48	realtRNA	TATGAACCACTAAGGCGTCG	CGTAGCGTTTTGTACACG	CGTCTCacaccg	CATTAAACTAAGGCATCCTT	gttttGAGACG	CACGCTCAAAAAGCGTAC	CACGTAAAGTCTGCTGGTGA	TATGAACCACTAAGGCGTCGCGTAGCGTTTTGTACACGCGTCTCacaccgCATTAAACTAAGGCATCCTTgttttGAGACGCACGCTCAAAAAGCGTACCACGTAAAGTCTGCTGGTGA
real-Tyr-GTA-49	realtRNA	TATGAACCACTAAGGCGTCG	CGTAGCGTTTTGTACACG	CGTCTCacaccg	CTAAGGCATCCTTAGGTCGC	gttttGAGACG	CACGCTCAAAAAGCGTAC	CACGTAAAGTCTGCTGGTGA	TATGAACCACTAAGGCGTCGCGTAGCGTTTTGTACACGCGTCTCacaccgCTAAGGCATCCTTAGGTCGCgttttGAGACGCACGCTCAAAAAGCGTACCACGTAAAGTCTGCTGGTGA
real-Tyr-GTA-50	realtRNA	TATGAACCACTAAGGCGTCG	CGTAGCGTTTTGTACACG	CGTCTCacaccg	CAATAGCTCAGCTGGTAGAG	gttttGAGACG	CACGCTCAAAAAGCGTAC	CACGTAAAGTCTGCTGGTGA	TATGAACCACTAAGGCGTCGCGTAGCGTTTTGTACACGCGTCTCacaccgCAATAGCTCAGCTGGTAGAGgttttGAGACGCACGCTCAAAAAGCGTACCACGTAAAGTCTGCTGGTGA
real-Tyr-GTA-51	realtRNA	TATGAACCACTAAGGCGTCG	CGTAGCGTTTTGTACACG	CGTCTCacaccg	GGACTGTAGGTGCACGCCCG	gttttGAGACG	CACGCTCAAAAAGCGTAC	CACGTAAAGTCTGCTGGTGA	TATGAACCACTAAGGCGTCGCGTAGCGTTTTGTACACGCGTCTCacaccgGGACTGTAGGTGCACGCCCGgttttGAGACGCACGCTCAAAAAGCGTACCACGTAAAGTCTGCTGGTGA
real-Tyr-GTA-52	realtRNA	TATGAACCACTAAGGCGTCG	CGTAGCGTTTTGTACACG	CGTCTCacaccg	CAGCACCTAAGAATGGCCAC	gttttGAGACG	CACGCTCAAAAAGCGTAC	CACGTAAAGTCTGCTGGTGA	TATGAACCACTAAGGCGTCGCGTAGCGTTTTGTACACGCGTCTCacaccgCAGCACCTAAGAATGGCCACgttttGAGACGCACGCTCAAAAAGCGTACCACGTAAAGTCTGCTGGTGA
real-Tyr-GTA-53	realtRNA	TATGAACCACTAAGGCGTCG	CGTAGCGTTTTGTACACG	CGTCTCacaccg	CCAGCACCTAAGAATGGCCA	gttttGAGACG	CACGCTCAAAAAGCGTAC	CACGTAAAGTCTGCTGGTGA	TATGAACCACTAAGGCGTCGCGTAGCGTTTTGTACACGCGTCTCacaccgCCAGCACCTAAGAATGGCCAgttttGAGACGCACGCTCAAAAAGCGTACCACGTAAAGTCTGCTGGTGA
real-Tyr-GTA-54	realtRNA	TATGAACCACTAAGGCGTCG	CGTAGCGTTTTGTACACG	CGTCTCacaccg	GCACGCCCGTGGCCATTCTT	gttttGAGACG	CACGCTCAAAAAGCGTAC	CACGTAAAGTCTGCTGGTGA	TATGAACCACTAAGGCGTCGCGTAGCGTTTTGTACACGCGTCTCacaccgGCACGCCCGTGGCCATTCTTgttttGAGACGCACGCTCAAAAAGCGTACCACGTAAAGTCTGCTGGTGA
real-Tyr-GTA-55	realtRNA	TATGAACCACTAAGGCGTCG	CGTAGCGTTTTGTACACG	CGTCTCacaccg	ATCAAACCAGCACCTAAGAA	gttttGAGACG	CACGCTCAAAAAGCGTAC	CACGTAAAGTCTGCTGGTGA	TATGAACCACTAAGGCGTCGCGTAGCGTTTTGTACACGCGTCTCacaccgATCAAACCAGCACCTAAGAAgttttGAGACGCACGCTCAAAAAGCGTACCACGTAAAGTCTGCTGGTGA
real-Tyr-GTA-56	realtRNA	TATGAACCACTAAGGCGTCG	CGTAGCGTTTTGTACACG	CGTCTCacaccg	GTGCTGGTTTGATTCCGACT	gttttGAGACG	CACGCTCAAAAAGCGTAC	CACGTAAAGTCTGCTGGTGA	TATGAACCACTAAGGCGTCGCGTAGCGTTTTGTACACGCGTCTCacaccgGTGCTGGTTTGATTCCGACTgttttGAGACGCACGCTCAAAAAGCGTACCACGTAAAGTCTGCTGGTGA
real-Val-AAC-1	realtRNA	TATGAACCACTAAGGCGTCG	CGTAGCGTTTTGTACACG	CGTCTCacaccg	CCGGGGACCTTTCGCGTGTT	gttttGAGACG	CACGCTCAAAAAGCGTAC	CACGTAAAGTCTGCTGGTGA	TATGAACCACTAAGGCGTCGCGTAGCGTTTTGTACACGCGTCTCacaccgCCGGGGACCTTTCGCGTGTTgttttGAGACGCACGCTCAAAAAGCGTACCACGTAAAGTCTGCTGGTGA
real-Val-AAC-2	realtRNA	TATGAACCACTAAGGCGTCG	CGTAGCGTTTTGTACACG	CGTCTCacaccg	ACGTTCGCCTAACACGCGAA	gttttGAGACG	CACGCTCAAAAAGCGTAC	CACGTAAAGTCTGCTGGTGA	TATGAACCACTAAGGCGTCGCGTAGCGTTTTGTACACGCGTCTCacaccgACGTTCGCCTAACACGCGAAgttttGAGACGCACGCTCAAAAAGCGTACCACGTAAAGTCTGCTGGTGA
real-Val-AAC-3	realtRNA	TATGAACCACTAAGGCGTCG	CGTAGCGTTTTGTACACG	CGTCTCacaccg	AAGGTCCCCGGTTCGAAACC	gttttGAGACG	CACGCTCAAAAAGCGTAC	CACGTAAAGTCTGCTGGTGA	TATGAACCACTAAGGCGTCGCGTAGCGTTTTGTACACGCGTCTCacaccgAAGGTCCCCGGTTCGAAACCgttttGAGACGCACGCTCAAAAAGCGTACCACGTAAAGTCTGCTGGTGA
real-Val-AAC-4	realtRNA	TATGAACCACTAAGGCGTCG	CGTAGCGTTTTGTACACG	CGTCTCacaccg	CCAGGGACCTTTCGCGTGTT	gttttGAGACG	CACGCTCAAAAAGCGTAC	CACGTAAAGTCTGCTGGTGA	TATGAACCACTAAGGCGTCGCGTAGCGTTTTGTACACGCGTCTCacaccgCCAGGGACCTTTCGCGTGTTgttttGAGACGCACGCTCAAAAAGCGTACCACGTAAAGTCTGCTGGTGA
real-Val-AAC-5	realtRNA	TATGAACCACTAAGGCGTCG	CGTAGCGTTTTGTACACG	CGTCTCacaccg	TTCCGCCTGGTTTTGATCCA	gttttGAGACG	CACGCTCAAAAAGCGTAC	CACGTAAAGTCTGCTGGTGA	TATGAACCACTAAGGCGTCGCGTAGCGTTTTGTACACGCGTCTCacaccgTTCCGCCTGGTTTTGATCCAgttttGAGACGCACGCTCAAAAAGCGTACCACGTAAAGTCTGCTGGTGA
real-Val-AAC-6	realtRNA	TATGAACCACTAAGGCGTCG	CGTAGCGTTTTGTACACG	CGTCTCacaccg	TTTCCGCCTGGTTTTGATCC	gttttGAGACG	CACGCTCAAAAAGCGTAC	CACGTAAAGTCTGCTGGTGA	TATGAACCACTAAGGCGTCGCGTAGCGTTTTGTACACGCGTCTCacaccgTTTCCGCCTGGTTTTGATCCgttttGAGACGCACGCTCAAAAAGCGTACCACGTAAAGTCTGCTGGTGA
real-Val-AAC-7	realtRNA	TATGAACCACTAAGGCGTCG	CGTAGCGTTTTGTACACG	CGTCTCacaccg	AAGGTCCCTGGATCAAAACC	gttttGAGACG	CACGCTCAAAAAGCGTAC	CACGTAAAGTCTGCTGGTGA	TATGAACCACTAAGGCGTCGCGTAGCGTTTTGTACACGCGTCTCacaccgAAGGTCCCTGGATCAAAACCgttttGAGACGCACGCTCAAAAAGCGTACCACGTAAAGTCTGCTGGTGA
real-Val-AAC-8	realtRNA	TATGAACCACTAAGGCGTCG	CGTAGCGTTTTGTACACG	CGTCTCacaccg	GTCCCTGGATCAAAACCAGG	gttttGAGACG	CACGCTCAAAAAGCGTAC	CACGTAAAGTCTGCTGGTGA	TATGAACCACTAAGGCGTCGCGTAGCGTTTTGTACACGCGTCTCacaccgGTCCCTGGATCAAAACCAGGgttttGAGACGCACGCTCAAAAAGCGTACCACGTAAAGTCTGCTGGTGA
real-Val-AAC-9	realtRNA	TATGAACCACTAAGGCGTCG	CGTAGCGTTTTGTACACG	CGTCTCacaccg	CCGCGGACCTTTCGCGTGTT	gttttGAGACG	CACGCTCAAAAAGCGTAC	CACGTAAAGTCTGCTGGTGA	TATGAACCACTAAGGCGTCGCGTAGCGTTTTGTACACGCGTCTCacaccgCCGCGGACCTTTCGCGTGTTgttttGAGACGCACGCTCAAAAAGCGTACCACGTAAAGTCTGCTGGTGA
real-Val-AAC-10	realtRNA	TATGAACCACTAAGGCGTCG	CGTAGCGTTTTGTACACG	CGTCTCacaccg	CCTAACACGCGAAAGGTCCG	gttttGAGACG	CACGCTCAAAAAGCGTAC	CACGTAAAGTCTGCTGGTGA	TATGAACCACTAAGGCGTCGCGTAGCGTTTTGTACACGCGTCTCacaccgCCTAACACGCGAAAGGTCCGgttttGAGACGCACGCTCAAAAAGCGTACCACGTAAAGTCTGCTGGTGA
real-Val-AAC-11	realtRNA	TATGAACCACTAAGGCGTCG	CGTAGCGTTTTGTACACG	CGTCTCacaccg	TTCCGCCCGGTTTCGAACCG	gttttGAGACG	CACGCTCAAAAAGCGTAC	CACGTAAAGTCTGCTGGTGA	TATGAACCACTAAGGCGTCGCGTAGCGTTTTGTACACGCGTCTCacaccgTTCCGCCCGGTTTCGAACCGgttttGAGACGCACGCTCAAAAAGCGTACCACGTAAAGTCTGCTGGTGA
real-Val-AAC-12	realtRNA	TATGAACCACTAAGGCGTCG	CGTAGCGTTTTGTACACG	CGTCTCacaccg	ACGTTTGCCTAACACGCGAA	gttttGAGACG	CACGCTCAAAAAGCGTAC	CACGTAAAGTCTGCTGGTGA	TATGAACCACTAAGGCGTCGCGTAGCGTTTTGTACACGCGTCTCacaccgACGTTTGCCTAACACGCGAAgttttGAGACGCACGCTCAAAAAGCGTACCACGTAAAGTCTGCTGGTGA
real-Val-AAC-13	realtRNA	TATGAACCACTAAGGCGTCG	CGTAGCGTTTTGTACACG	CGTCTCacaccg	GCGTATGCTTAACATTCATG	gttttGAGACG	CACGCTCAAAAAGCGTAC	CACGTAAAGTCTGCTGGTGA	TATGAACCACTAAGGCGTCGCGTAGCGTTTTGTACACGCGTCTCacaccgGCGTATGCTTAACATTCATGgttttGAGACGCACGCTCAAAAAGCGTACCACGTAAAGTCTGCTGGTGA
real-Val-AAC-14	realtRNA	TATGAACCACTAAGGCGTCG	CGTAGCGTTTTGTACACG	CGTCTCacaccg	GCTTAACATTCATGAGGCTC	gttttGAGACG	CACGCTCAAAAAGCGTAC	CACGTAAAGTCTGCTGGTGA	TATGAACCACTAAGGCGTCGCGTAGCGTTTTGTACACGCGTCTCacaccgGCTTAACATTCATGAGGCTCgttttGAGACGCACGCTCAAAAAGCGTACCACGTAAAGTCTGCTGGTGA
real-Val-AAC-15	realtRNA	TATGAACCACTAAGGCGTCG	CGTAGCGTTTTGTACACG	CGTCTCacaccg	CTTAACATTCATGAGGCTCT	gttttGAGACG	CACGCTCAAAAAGCGTAC	CACGTAAAGTCTGCTGGTGA	TATGAACCACTAAGGCGTCGCGTAGCGTTTTGTACACGCGTCTCacaccgCTTAACATTCATGAGGCTCTgttttGAGACGCACGCTCAAAAAGCGTACCACGTAAAGTCTGCTGGTGA
real-Val-CAC-1	realtRNA	TATGAACCACTAAGGCGTCG	CGTAGCGTTTTGTACACG	CGTCTCacaccg	CCGGGGACCTTTCGCGTGTG	gttttGAGACG	CACGCTCAAAAAGCGTAC	CACGTAAAGTCTGCTGGTGA	TATGAACCACTAAGGCGTCGCGTAGCGTTTTGTACACGCGTCTCacaccgCCGGGGACCTTTCGCGTGTGgttttGAGACGCACGCTCAAAAAGCGTACCACGTAAAGTCTGCTGGTGA
real-Val-CAC-2	realtRNA	TATGAACCACTAAGGCGTCG	CGTAGCGTTTTGTACACG	CGTCTCacaccg	GCTTCTGCCCGGTTTCGAAC	gttttGAGACG	CACGCTCAAAAAGCGTAC	CACGTAAAGTCTGCTGGTGA	TATGAACCACTAAGGCGTCGCGTAGCGTTTTGTACACGCGTCTCacaccgGCTTCTGCCCGGTTTCGAACgttttGAGACGCACGCTCAAAAAGCGTACCACGTAAAGTCTGCTGGTGA
real-Val-CAC-3	realtRNA	TATGAACCACTAAGGCGTCG	CGTAGCGTTTTGTACACG	CGTCTCacaccg	ATGTGATAACCGCTACACTA	gttttGAGACG	CACGCTCAAAAAGCGTAC	CACGTAAAGTCTGCTGGTGA	TATGAACCACTAAGGCGTCGCGTAGCGTTTTGTACACGCGTCTCacaccgATGTGATAACCGCTACACTAgttttGAGACGCACGCTCAAAAAGCGTACCACGTAAAGTCTGCTGGTGA
real-Val-CAC-4	realtRNA	TATGAACCACTAAGGCGTCG	CGTAGCGTTTTGTACACG	CGTCTCacaccg	TTCCGCCCGGGATCGAACCG	gttttGAGACG	CACGCTCAAAAAGCGTAC	CACGTAAAGTCTGCTGGTGA	TATGAACCACTAAGGCGTCGCGTAGCGTTTTGTACACGCGTCTCacaccgTTCCGCCCGGGATCGAACCGgttttGAGACGCACGCTCAAAAAGCGTACCACGTAAAGTCTGCTGGTGA
real-Val-CAC-5	realtRNA	TATGAACCACTAAGGCGTCG	CGTAGCGTTTTGTACACG	CGTCTCacaccg	TTTCCGCCCGGGATCGAACC	gttttGAGACG	CACGCTCAAAAAGCGTAC	CACGTAAAGTCTGCTGGTGA	TATGAACCACTAAGGCGTCGCGTAGCGTTTTGTACACGCGTCTCacaccgTTTCCGCCCGGGATCGAACCgttttGAGACGCACGCTCAAAAAGCGTACCACGTAAAGTCTGCTGGTGA
real-Val-CAC-6	realtRNA	TATGAACCACTAAGGCGTCG	CGTAGCGTTTTGTACACG	CGTCTCacaccg	GTTTCCGCCCGGGATCGAAC	gttttGAGACG	CACGCTCAAAAAGCGTAC	CACGTAAAGTCTGCTGGTGA	TATGAACCACTAAGGCGTCGCGTAGCGTTTTGTACACGCGTCTCacaccgGTTTCCGCCCGGGATCGAACgttttGAGACGCACGCTCAAAAAGCGTACCACGTAAAGTCTGCTGGTGA
real-Val-CAC-7	realtRNA	TATGAACCACTAAGGCGTCG	CGTAGCGTTTTGTACACG	CGTCTCacaccg	GTCCCCGGTTCGATCCCGGG	gttttGAGACG	CACGCTCAAAAAGCGTAC	CACGTAAAGTCTGCTGGTGA	TATGAACCACTAAGGCGTCGCGTAGCGTTTTGTACACGCGTCTCacaccgGTCCCCGGTTCGATCCCGGGgttttGAGACGCACGCTCAAAAAGCGTACCACGTAAAGTCTGCTGGTGA
real-Val-CAC-8	realtRNA	TATGAACCACTAAGGCGTCG	CGTAGCGTTTTGTACACG	CGTCTCacaccg	AAAGGTCCCCGGTTCGAAAC	gttttGAGACG	CACGCTCAAAAAGCGTAC	CACGTAAAGTCTGCTGGTGA	TATGAACCACTAAGGCGTCGCGTAGCGTTTTGTACACGCGTCTCacaccgAAAGGTCCCCGGTTCGAAACgttttGAGACGCACGCTCAAAAAGCGTACCACGTAAAGTCTGCTGGTGA
real-Val-CAC-9	realtRNA	TATGAACCACTAAGGCGTCG	CGTAGCGTTTTGTACACG	CGTCTCacaccg	AAGGTCCCCGGTTCGAAACT	gttttGAGACG	CACGCTCAAAAAGCGTAC	CACGTAAAGTCTGCTGGTGA	TATGAACCACTAAGGCGTCGCGTAGCGTTTTGTACACGCGTCTCacaccgAAGGTCCCCGGTTCGAAACTgttttGAGACGCACGCTCAAAAAGCGTACCACGTAAAGTCTGCTGGTGA
real-Val-CAC-10	realtRNA	TATGAACCACTAAGGCGTCG	CGTAGCGTTTTGTACACG	CGTCTCacaccg	CGGGGACCTTTACGCGTGTG	gttttGAGACG	CACGCTCAAAAAGCGTAC	CACGTAAAGTCTGCTGGTGA	TATGAACCACTAAGGCGTCGCGTAGCGTTTTGTACACGCGTCTCacaccgCGGGGACCTTTACGCGTGTGgttttGAGACGCACGCTCAAAAAGCGTACCACGTAAAGTCTGCTGGTGA
real-Val-CAC-11	realtRNA	TATGAACCACTAAGGCGTCG	CGTAGCGTTTTGTACACG	CGTCTCacaccg	CGTTCGCCTCACACGCGTAA	gttttGAGACG	CACGCTCAAAAAGCGTAC	CACGTAAAGTCTGCTGGTGA	TATGAACCACTAAGGCGTCGCGTAGCGTTTTGTACACGCGTCTCacaccgCGTTCGCCTCACACGCGTAAgttttGAGACGCACGCTCAAAAAGCGTACCACGTAAAGTCTGCTGGTGA
real-Val-CAC-12	realtRNA	TATGAACCACTAAGGCGTCG	CGTAGCGTTTTGTACACG	CGTCTCacaccg	CTCACACGCGTAAAGGTCCC	gttttGAGACG	CACGCTCAAAAAGCGTAC	CACGTAAAGTCTGCTGGTGA	TATGAACCACTAAGGCGTCGCGTAGCGTTTTGTACACGCGTCTCacaccgCTCACACGCGTAAAGGTCCCgttttGAGACGCACGCTCAAAAAGCGTACCACGTAAAGTCTGCTGGTGA
real-Val-CAC-13	realtRNA	TATGAACCACTAAGGCGTCG	CGTAGCGTTTTGTACACG	CGTCTCacaccg	TTCCGCCTGGTTTCAAACCG	gttttGAGACG	CACGCTCAAAAAGCGTAC	CACGTAAAGTCTGCTGGTGA	TATGAACCACTAAGGCGTCGCGTAGCGTTTTGTACACGCGTCTCacaccgTTCCGCCTGGTTTCAAACCGgttttGAGACGCACGCTCAAAAAGCGTACCACGTAAAGTCTGCTGGTGA
real-Val-CAC-14	realtRNA	TATGAACCACTAAGGCGTCG	CGTAGCGTTTTGTACACG	CGTCTCacaccg	TTTCCGCCTGGTTTCAAACC	gttttGAGACG	CACGCTCAAAAAGCGTAC	CACGTAAAGTCTGCTGGTGA	TATGAACCACTAAGGCGTCGCGTAGCGTTTTGTACACGCGTCTCacaccgTTTCCGCCTGGTTTCAAACCgttttGAGACGCACGCTCAAAAAGCGTACCACGTAAAGTCTGCTGGTGA
real-Val-CAC-15	realtRNA	TATGAACCACTAAGGCGTCG	CGTAGCGTTTTGTACACG	CGTCTCacaccg	GTTTCCGCCTGGTTTCAAAC	gttttGAGACG	CACGCTCAAAAAGCGTAC	CACGTAAAGTCTGCTGGTGA	TATGAACCACTAAGGCGTCGCGTAGCGTTTTGTACACGCGTCTCacaccgGTTTCCGCCTGGTTTCAAACgttttGAGACGCACGCTCAAAAAGCGTACCACGTAAAGTCTGCTGGTGA
real-Val-CAC-16	realtRNA	TATGAACCACTAAGGCGTCG	CGTAGCGTTTTGTACACG	CGTCTCacaccg	AAGGTCCCCGGTTTGAAACC	gttttGAGACG	CACGCTCAAAAAGCGTAC	CACGTAAAGTCTGCTGGTGA	TATGAACCACTAAGGCGTCGCGTAGCGTTTTGTACACGCGTCTCacaccgAAGGTCCCCGGTTTGAAACCgttttGAGACGCACGCTCAAAAAGCGTACCACGTAAAGTCTGCTGGTGA
real-Val-CAC-17	realtRNA	TATGAACCACTAAGGCGTCG	CGTAGCGTTTTGTACACG	CGTCTCacaccg	GTCCCCGGTTTGAAACCAGG	gttttGAGACG	CACGCTCAAAAAGCGTAC	CACGTAAAGTCTGCTGGTGA	TATGAACCACTAAGGCGTCGCGTAGCGTTTTGTACACGCGTCTCacaccgGTCCCCGGTTTGAAACCAGGgttttGAGACGCACGCTCAAAAAGCGTACCACGTAAAGTCTGCTGGTGA
real-Val-TAC-1	realtRNA	TATGAACCACTAAGGCGTCG	CGTAGCGTTTTGTACACG	CGTCTCacaccg	ACGTGATAACCACTACACTA	gttttGAGACG	CACGCTCAAAAAGCGTAC	CACGTAAAGTCTGCTGGTGA	TATGAACCACTAAGGCGTCGCGTAGCGTTTTGTACACGCGTCTCacaccgACGTGATAACCACTACACTAgttttGAGACGCACGCTCAAAAAGCGTACCACGTAAAGTCTGCTGGTGA
real-Val-TAC-2	realtRNA	TATGAACCACTAAGGCGTCG	CGTAGCGTTTTGTACACG	CGTCTCacaccg	ACGTCTGCTTTACACGCAGA	gttttGAGACG	CACGCTCAAAAAGCGTAC	CACGTAAAGTCTGCTGGTGA	TATGAACCACTAAGGCGTCGCGTAGCGTTTTGTACACGCGTCTCacaccgACGTCTGCTTTACACGCAGAgttttGAGACGCACGCTCAAAAAGCGTACCACGTAAAGTCTGCTGGTGA
real-Val-TAC-3	realtRNA	TATGAACCACTAAGGCGTCG	CGTAGCGTTTTGTACACG	CGTCTCacaccg	GCTTTACACGCAGAAGGTCC	gttttGAGACG	CACGCTCAAAAAGCGTAC	CACGTAAAGTCTGCTGGTGA	TATGAACCACTAAGGCGTCGCGTAGCGTTTTGTACACGCGTCTCacaccgGCTTTACACGCAGAAGGTCCgttttGAGACGCACGCTCAAAAAGCGTACCACGTAAAGTCTGCTGGTGA
real-Val-TAC-4	realtRNA	TATGAACCACTAAGGCGTCG	CGTAGCGTTTTGTACACG	CGTCTCacaccg	CTTTACACGCAGAAGGTCCT	gttttGAGACG	CACGCTCAAAAAGCGTAC	CACGTAAAGTCTGCTGGTGA	TATGAACCACTAAGGCGTCGCGTAGCGTTTTGTACACGCGTCTCacaccgCTTTACACGCAGAAGGTCCTgttttGAGACGCACGCTCAAAAAGCGTACCACGTAAAGTCTGCTGGTGA
real-Val-TAC-5	realtRNA	TATGAACCACTAAGGCGTCG	CGTAGCGTTTTGTACACG	CGTCTCacaccg	TTCCACTGGGGCTCGAACCC	gttttGAGACG	CACGCTCAAAAAGCGTAC	CACGTAAAGTCTGCTGGTGA	TATGAACCACTAAGGCGTCGCGTAGCGTTTTGTACACGCGTCTCacaccgTTCCACTGGGGCTCGAACCCgttttGAGACGCACGCTCAAAAAGCGTACCACGTAAAGTCTGCTGGTGA
real-Val-TAC-6	realtRNA	TATGAACCACTAAGGCGTCG	CGTAGCGTTTTGTACACG	CGTCTCacaccg	GTCCTGGGTTCGAGCCCCAG	gttttGAGACG	CACGCTCAAAAAGCGTAC	CACGTAAAGTCTGCTGGTGA	TATGAACCACTAAGGCGTCGCGTAGCGTTTTGTACACGCGTCTCacaccgGTCCTGGGTTCGAGCCCCAGgttttGAGACGCACGCTCAAAAAGCGTACCACGTAAAGTCTGCTGGTGA
real-Val-TAC-7	realtRNA	TATGAACCACTAAGGCGTCG	CGTAGCGTTTTGTACACG	CGTCTCacaccg	ACGTGATAACCGCTACACTA	gttttGAGACG	CACGCTCAAAAAGCGTAC	CACGTAAAGTCTGCTGGTGA	TATGAACCACTAAGGCGTCGCGTAGCGTTTTGTACACGCGTCTCacaccgACGTGATAACCGCTACACTAgttttGAGACGCACGCTCAAAAAGCGTACCACGTAAAGTCTGCTGGTGA
real-Val-TAC-8	realtRNA	TATGAACCACTAAGGCGTCG	CGTAGCGTTTTGTACACG	CGTCTCacaccg	ATGTGATAACCACTACACTA	gttttGAGACG	CACGCTCAAAAAGCGTAC	CACGTAAAGTCTGCTGGTGA	TATGAACCACTAAGGCGTCGCGTAGCGTTTTGTACACGCGTCTCacaccgATGTGATAACCACTACACTAgttttGAGACGCACGCTCAAAAAGCGTACCACGTAAAGTCTGCTGGTGA
real-Val-TAC-9	realtRNA	TATGAACCACTAAGGCGTCG	CGTAGCGTTTTGTACACG	CGTCTCacaccg	ACATCTGCTTTACACGCAGA	gttttGAGACG	CACGCTCAAAAAGCGTAC	CACGTAAAGTCTGCTGGTGA	TATGAACCACTAAGGCGTCGCGTAGCGTTTTGTACACGCGTCTCacaccgACATCTGCTTTACACGCAGAgttttGAGACGCACGCTCAAAAAGCGTACCACGTAAAGTCTGCTGGTGA
real-Val-TAC-10	realtRNA	TATGAACCACTAAGGCGTCG	CGTAGCGTTTTGTACACG	CGTCTCacaccg	TTCCACTGGGGCTTGAACCC	gttttGAGACG	CACGCTCAAAAAGCGTAC	CACGTAAAGTCTGCTGGTGA	TATGAACCACTAAGGCGTCGCGTAGCGTTTTGTACACGCGTCTCacaccgTTCCACTGGGGCTTGAACCCgttttGAGACGCACGCTCAAAAAGCGTACCACGTAAAGTCTGCTGGTGA
real-Val-TAC-11	realtRNA	TATGAACCACTAAGGCGTCG	CGTAGCGTTTTGTACACG	CGTCTCacaccg	GTCCTGGGTTCAAGCCCCAG	gttttGAGACG	CACGCTCAAAAAGCGTAC	CACGTAAAGTCTGCTGGTGA	TATGAACCACTAAGGCGTCGCGTAGCGTTTTGTACACGCGTCTCacaccgGTCCTGGGTTCAAGCCCCAGgttttGAGACGCACGCTCAAAAAGCGTACCACGTAAAGTCTGCTGGTGA
real-Val-TAC-12	realtRNA	TATGAACCACTAAGGCGTCG	CGTAGCGTTTTGTACACG	CGTCTCacaccg	ATGTGATAACCACTACACCA	gttttGAGACG	CACGCTCAAAAAGCGTAC	CACGTAAAGTCTGCTGGTGA	TATGAACCACTAAGGCGTCGCGTAGCGTTTTGTACACGCGTCTCacaccgATGTGATAACCACTACACCAgttttGAGACGCACGCTCAAAAAGCGTACCACGTAAAGTCTGCTGGTGA
real-Val-TAC-13	realtRNA	TATGAACCACTAAGGCGTCG	CGTAGCGTTTTGTACACG	CGTCTCacaccg	CCGAGGACCTTTCGCGTGTA	gttttGAGACG	CACGCTCAAAAAGCGTAC	CACGTAAAGTCTGCTGGTGA	TATGAACCACTAAGGCGTCGCGTAGCGTTTTGTACACGCGTCTCacaccgCCGAGGACCTTTCGCGTGTAgttttGAGACGCACGCTCAAAAAGCGTACCACGTAAAGTCTGCTGGTGA
real-Val-TAC-14	realtRNA	TATGAACCACTAAGGCGTCG	CGTAGCGTTTTGTACACG	CGTCTCacaccg	CTTACACGCGAAAGGTCCTC	gttttGAGACG	CACGCTCAAAAAGCGTAC	CACGTAAAGTCTGCTGGTGA	TATGAACCACTAAGGCGTCGCGTAGCGTTTTGTACACGCGTCTCacaccgCTTACACGCGAAAGGTCCTCgttttGAGACGCACGCTCAAAAAGCGTACCACGTAAAGTCTGCTGGTGA
real-Val-TAC-15	realtRNA	TATGAACCACTAAGGCGTCG	CGTAGCGTTTTGTACACG	CGTCTCacaccg	TTCCGCTCGGTTTCGACCCG	gttttGAGACG	CACGCTCAAAAAGCGTAC	CACGTAAAGTCTGCTGGTGA	TATGAACCACTAAGGCGTCGCGTAGCGTTTTGTACACGCGTCTCacaccgTTCCGCTCGGTTTCGACCCGgttttGAGACGCACGCTCAAAAAGCGTACCACGTAAAGTCTGCTGGTGA
real-Val-TAC-16	realtRNA	TATGAACCACTAAGGCGTCG	CGTAGCGTTTTGTACACG	CGTCTCacaccg	GTCCTCGGGTCGAAACCGAG	gttttGAGACG	CACGCTCAAAAAGCGTAC	CACGTAAAGTCTGCTGGTGA	TATGAACCACTAAGGCGTCGCGTAGCGTTTTGTACACGCGTCTCacaccgGTCCTCGGGTCGAAACCGAGgttttGAGACGCACGCTCAAAAAGCGTACCACGTAAAGTCTGCTGGTGA
pseudo-Ala-AGC-1	pseudotRNA	TATGAACCACTAAGGCGTCG	CCGGTAACTATTCTAGCC	CGTCTCacaccg	GTGCTTGCTTAGCATGCAAG	gttttGAGACG	GCAGCCCGAATACTTTCA	CACGTAAAGTCTGCTGGTGA	TATGAACCACTAAGGCGTCGCCGGTAACTATTCTAGCCCGTCTCacaccgGTGCTTGCTTAGCATGCAAGgttttGAGACGGCAGCCCGAATACTTTCACACGTAAAGTCTGCTGGTGA
pseudo-Ala-AGC-2	pseudotRNA	TATGAACCACTAAGGCGTCG	CCGGTAACTATTCTAGCC	CGTCTCacaccg	GCTTAGCATGCAAGAGGTAG	gttttGAGACG	GCAGCCCGAATACTTTCA	CACGTAAAGTCTGCTGGTGA	TATGAACCACTAAGGCGTCGCCGGTAACTATTCTAGCCCGTCTCacaccgGCTTAGCATGCAAGAGGTAGgttttGAGACGGCAGCCCGAATACTTTCACACGTAAAGTCTGCTGGTGA
pseudo-Ala-AGC-3	pseudotRNA	TATGAACCACTAAGGCGTCG	CCGGTAACTATTCTAGCC	CGTCTCacaccg	CTTAGCATGCAAGAGGTAGT	gttttGAGACG	GCAGCCCGAATACTTTCA	CACGTAAAGTCTGCTGGTGA	TATGAACCACTAAGGCGTCGCCGGTAACTATTCTAGCCCGTCTCacaccgCTTAGCATGCAAGAGGTAGTgttttGAGACGGCAGCCCGAATACTTTCACACGTAAAGTCTGCTGGTGA
pseudo-Ala-AGC-4	pseudotRNA	TATGAACCACTAAGGCGTCG	CCGGTAACTATTCTAGCC	CGTCTCacaccg	GCGCTTGCTTAGCATGCAAG	gttttGAGACG	GCAGCCCGAATACTTTCA	CACGTAAAGTCTGCTGGTGA	TATGAACCACTAAGGCGTCGCCGGTAACTATTCTAGCCCGTCTCacaccgGCGCTTGCTTAGCATGCAAGgttttGAGACGGCAGCCCGAATACTTTCACACGTAAAGTCTGCTGGTGA
pseudo-Ala-AGC-5	pseudotRNA	TATGAACCACTAAGGCGTCG	CCGGTAACTATTCTAGCC	CGTCTCacaccg	CTTAGCATGCAAGAGGTAGC	gttttGAGACG	GCAGCCCGAATACTTTCA	CACGTAAAGTCTGCTGGTGA	TATGAACCACTAAGGCGTCGCCGGTAACTATTCTAGCCCGTCTCacaccgCTTAGCATGCAAGAGGTAGCgttttGAGACGGCAGCCCGAATACTTTCACACGTAAAGTCTGCTGGTGA
pseudo-Ala-AGC-6	pseudotRNA	TATGAACCACTAAGGCGTCG	CCGGTAACTATTCTAGCC	CGTCTCacaccg	CTACCTCTTGCATGCTAAGC	gttttGAGACG	GCAGCCCGAATACTTTCA	CACGTAAAGTCTGCTGGTGA	TATGAACCACTAAGGCGTCGCCGGTAACTATTCTAGCCCGTCTCacaccgCTACCTCTTGCATGCTAAGCgttttGAGACGGCAGCCCGAATACTTTCACACGTAAAGTCTGCTGGTGA
pseudo-Ala-AGC-7	pseudotRNA	TATGAACCACTAAGGCGTCG	CCGGTAACTATTCTAGCC	CGTCTCacaccg	GCGCCTGCTTAGCATGCAAG	gttttGAGACG	GCAGCCCGAATACTTTCA	CACGTAAAGTCTGCTGGTGA	TATGAACCACTAAGGCGTCGCCGGTAACTATTCTAGCCCGTCTCacaccgGCGCCTGCTTAGCATGCAAGgttttGAGACGGCAGCCCGAATACTTTCACACGTAAAGTCTGCTGGTGA
pseudo-Ala-AGC-8	pseudotRNA	TATGAACCACTAAGGCGTCG	CCGGTAACTATTCTAGCC	CGTCTCacaccg	GGGGGTGTAGATCAGTGGTA	gttttGAGACG	GCAGCCCGAATACTTTCA	CACGTAAAGTCTGCTGGTGA	TATGAACCACTAAGGCGTCGCCGGTAACTATTCTAGCCCGTCTCacaccgGGGGGTGTAGATCAGTGGTAgttttGAGACGGCAGCCCGAATACTTTCACACGTAAAGTCTGCTGGTGA
pseudo-Ala-AGC-9	pseudotRNA	TATGAACCACTAAGGCGTCG	CCGGTAACTATTCTAGCC	CGTCTCacaccg	GCGCACGCTTAGCATGCATG	gttttGAGACG	GCAGCCCGAATACTTTCA	CACGTAAAGTCTGCTGGTGA	TATGAACCACTAAGGCGTCGCCGGTAACTATTCTAGCCCGTCTCacaccgGCGCACGCTTAGCATGCATGgttttGAGACGGCAGCCCGAATACTTTCACACGTAAAGTCTGCTGGTGA
pseudo-Ala-AGC-10	pseudotRNA	TATGAACCACTAAGGCGTCG	CCGGTAACTATTCTAGCC	CGTCTCacaccg	CTTAGCATGCATGAGGCCCT	gttttGAGACG	GCAGCCCGAATACTTTCA	CACGTAAAGTCTGCTGGTGA	TATGAACCACTAAGGCGTCGCCGGTAACTATTCTAGCCCGTCTCacaccgCTTAGCATGCATGAGGCCCTgttttGAGACGGCAGCCCGAATACTTTCACACGTAAAGTCTGCTGGTGA
pseudo-Ala-AGC-11	pseudotRNA	TATGAACCACTAAGGCGTCG	CCGGTAACTATTCTAGCC	CGTCTCacaccg	AGGTGCTGGGGATTGACCCA	gttttGAGACG	GCAGCCCGAATACTTTCA	CACGTAAAGTCTGCTGGTGA	TATGAACCACTAAGGCGTCGCCGGTAACTATTCTAGCCCGTCTCacaccgAGGTGCTGGGGATTGACCCAgttttGAGACGGCAGCCCGAATACTTTCACACGTAAAGTCTGCTGGTGA
pseudo-Ala-AGC-12	pseudotRNA	TATGAACCACTAAGGCGTCG	CCGGTAACTATTCTAGCC	CGTCTCacaccg	GAGGTGCTGGGGATTGACCC	gttttGAGACG	GCAGCCCGAATACTTTCA	CACGTAAAGTCTGCTGGTGA	TATGAACCACTAAGGCGTCGCCGGTAACTATTCTAGCCCGTCTCacaccgGAGGTGCTGGGGATTGACCCgttttGAGACGGCAGCCCGAATACTTTCACACGTAAAGTCTGCTGGTGA
pseudo-Ala-AGC-13	pseudotRNA	TATGAACCACTAAGGCGTCG	CCGGTAACTATTCTAGCC	CGTCTCacaccg	GGGGGATTAGCTCAAGCGGT	gttttGAGACG	GCAGCCCGAATACTTTCA	CACGTAAAGTCTGCTGGTGA	TATGAACCACTAAGGCGTCGCCGGTAACTATTCTAGCCCGTCTCacaccgGGGGGATTAGCTCAAGCGGTgttttGAGACGGCAGCCCGAATACTTTCACACGTAAAGTCTGCTGGTGA
pseudo-Ala-AGC-14	pseudotRNA	TATGAACCACTAAGGCGTCG	CCGGTAACTATTCTAGCC	CGTCTCacaccg	GGGGATTAGCTCAAGCGGTA	gttttGAGACG	GCAGCCCGAATACTTTCA	CACGTAAAGTCTGCTGGTGA	TATGAACCACTAAGGCGTCGCCGGTAACTATTCTAGCCCGTCTCacaccgGGGGATTAGCTCAAGCGGTAgttttGAGACGGCAGCCCGAATACTTTCACACGTAAAGTCTGCTGGTGA
pseudo-Ala-AGC-15	pseudotRNA	TATGAACCACTAAGGCGTCG	CCGGTAACTATTCTAGCC	CGTCTCacaccg	GTGCCTGCTTAGCATGCAAG	gttttGAGACG	GCAGCCCGAATACTTTCA	CACGTAAAGTCTGCTGGTGA	TATGAACCACTAAGGCGTCGCCGGTAACTATTCTAGCCCGTCTCacaccgGTGCCTGCTTAGCATGCAAGgttttGAGACGGCAGCCCGAATACTTTCACACGTAAAGTCTGCTGGTGA
pseudo-Ala-AGC-16	pseudotRNA	TATGAACCACTAAGGCGTCG	CCGGTAACTATTCTAGCC	CGTCTCacaccg	CGCTACCTCTCGCATGCTAA	gttttGAGACG	GCAGCCCGAATACTTTCA	CACGTAAAGTCTGCTGGTGA	TATGAACCACTAAGGCGTCGCCGGTAACTATTCTAGCCCGTCTCacaccgCGCTACCTCTCGCATGCTAAgttttGAGACGGCAGCCCGAATACTTTCACACGTAAAGTCTGCTGGTGA
pseudo-Ala-AGC-17	pseudotRNA	TATGAACCACTAAGGCGTCG	CCGGTAACTATTCTAGCC	CGTCTCacaccg	CCGCTACCTCTCGCATGCTA	gttttGAGACG	GCAGCCCGAATACTTTCA	CACGTAAAGTCTGCTGGTGA	TATGAACCACTAAGGCGTCGCCGGTAACTATTCTAGCCCGTCTCacaccgCCGCTACCTCTCGCATGCTAgttttGAGACGGCAGCCCGAATACTTTCACACGTAAAGTCTGCTGGTGA
pseudo-Ala-AGC-18	pseudotRNA	TATGAACCACTAAGGCGTCG	CCGGTAACTATTCTAGCC	CGTCTCacaccg	GCGCTCCCTTAGCATGCGAG	gttttGAGACG	GCAGCCCGAATACTTTCA	CACGTAAAGTCTGCTGGTGA	TATGAACCACTAAGGCGTCGCCGGTAACTATTCTAGCCCGTCTCacaccgGCGCTCCCTTAGCATGCGAGgttttGAGACGGCAGCCCGAATACTTTCACACGTAAAGTCTGCTGGTGA
pseudo-Ala-AGC-19	pseudotRNA	TATGAACCACTAAGGCGTCG	CCGGTAACTATTCTAGCC	CGTCTCacaccg	TAGCTCAGGGACAGAGCACG	gttttGAGACG	GCAGCCCGAATACTTTCA	CACGTAAAGTCTGCTGGTGA	TATGAACCACTAAGGCGTCGCCGGTAACTATTCTAGCCCGTCTCacaccgTAGCTCAGGGACAGAGCACGgttttGAGACGGCAGCCCGAATACTTTCACACGTAAAGTCTGCTGGTGA
pseudo-Ala-AGC-20	pseudotRNA	TATGAACCACTAAGGCGTCG	CCGGTAACTATTCTAGCC	CGTCTCacaccg	GCACGTGGTTAGCATGCGTG	gttttGAGACG	GCAGCCCGAATACTTTCA	CACGTAAAGTCTGCTGGTGA	TATGAACCACTAAGGCGTCGCCGGTAACTATTCTAGCCCGTCTCacaccgGCACGTGGTTAGCATGCGTGgttttGAGACGGCAGCCCGAATACTTTCACACGTAAAGTCTGCTGGTGA
pseudo-Ala-AGC-21	pseudotRNA	TATGAACCACTAAGGCGTCG	CCGGTAACTATTCTAGCC	CGTCTCacaccg	AAATACTGGAAGTTGAACGC	gttttGAGACG	GCAGCCCGAATACTTTCA	CACGTAAAGTCTGCTGGTGA	TATGAACCACTAAGGCGTCGCCGGTAACTATTCTAGCCCGTCTCacaccgAAATACTGGAAGTTGAACGCgttttGAGACGGCAGCCCGAATACTTTCACACGTAAAGTCTGCTGGTGA
pseudo-Ala-CGC-1	pseudotRNA	TATGAACCACTAAGGCGTCG	CCGGTAACTATTCTAGCC	CGTCTCacaccg	GCGCATGCTTCGCATGTACG	gttttGAGACG	GCAGCCCGAATACTTTCA	CACGTAAAGTCTGCTGGTGA	TATGAACCACTAAGGCGTCGCCGGTAACTATTCTAGCCCGTCTCacaccgGCGCATGCTTCGCATGTACGgttttGAGACGGCAGCCCGAATACTTTCACACGTAAAGTCTGCTGGTGA
pseudo-Ala-CGC-2	pseudotRNA	TATGAACCACTAAGGCGTCG	CCGGTAACTATTCTAGCC	CGTCTCacaccg	CTTCGCATGTACGAGGTCCC	gttttGAGACG	GCAGCCCGAATACTTTCA	CACGTAAAGTCTGCTGGTGA	TATGAACCACTAAGGCGTCGCCGGTAACTATTCTAGCCCGTCTCacaccgCTTCGCATGTACGAGGTCCCgttttGAGACGGCAGCCCGAATACTTTCACACGTAAAGTCTGCTGGTGA
pseudo-Ala-CGC-3	pseudotRNA	TATGAACCACTAAGGCGTCG	CCGGTAACTATTCTAGCC	CGTCTCacaccg	AGGTACCAGGGATTGAACCA	gttttGAGACG	GCAGCCCGAATACTTTCA	CACGTAAAGTCTGCTGGTGA	TATGAACCACTAAGGCGTCGCCGGTAACTATTCTAGCCCGTCTCacaccgAGGTACCAGGGATTGAACCAgttttGAGACGGCAGCCCGAATACTTTCACACGTAAAGTCTGCTGGTGA
pseudo-Ala-CGC-4	pseudotRNA	TATGAACCACTAAGGCGTCG	CCGGTAACTATTCTAGCC	CGTCTCacaccg	GAGGTACCAGGGATTGAACC	gttttGAGACG	GCAGCCCGAATACTTTCA	CACGTAAAGTCTGCTGGTGA	TATGAACCACTAAGGCGTCGCCGGTAACTATTCTAGCCCGTCTCacaccgGAGGTACCAGGGATTGAACCgttttGAGACGGCAGCCCGAATACTTTCACACGTAAAGTCTGCTGGTGA
pseudo-Ala-CGC-5	pseudotRNA	TATGAACCACTAAGGCGTCG	CCGGTAACTATTCTAGCC	CGTCTCacaccg	GAGGTCCCTGGTTCAATCCC	gttttGAGACG	GCAGCCCGAATACTTTCA	CACGTAAAGTCTGCTGGTGA	TATGAACCACTAAGGCGTCGCCGGTAACTATTCTAGCCCGTCTCacaccgGAGGTCCCTGGTTCAATCCCgttttGAGACGGCAGCCCGAATACTTTCACACGTAAAGTCTGCTGGTGA
pseudo-Ala-TGC-1	pseudotRNA	TATGAACCACTAAGGCGTCG	CCGGTAACTATTCTAGCC	CGTCTCacaccg	GGTGTAGCTCAGTGGTAGAG	gttttGAGACG	GCAGCCCGAATACTTTCA	CACGTAAAGTCTGCTGGTGA	TATGAACCACTAAGGCGTCGCCGGTAACTATTCTAGCCCGTCTCacaccgGGTGTAGCTCAGTGGTAGAGgttttGAGACGGCAGCCCGAATACTTTCACACGTAAAGTCTGCTGGTGA
pseudo-Ala-TGC-2	pseudotRNA	TATGAACCACTAAGGCGTCG	CCGGTAACTATTCTAGCC	CGTCTCacaccg	GCTTTGCATGTATGAGACTT	gttttGAGACG	GCAGCCCGAATACTTTCA	CACGTAAAGTCTGCTGGTGA	TATGAACCACTAAGGCGTCGCCGGTAACTATTCTAGCCCGTCTCacaccgGCTTTGCATGTATGAGACTTgttttGAGACGGCAGCCCGAATACTTTCACACGTAAAGTCTGCTGGTGA
pseudo-Ala-TGC-3	pseudotRNA	TATGAACCACTAAGGCGTCG	CCGGTAACTATTCTAGCC	CGTCTCacaccg	CTTTGCATGTATGAGACTTT	gttttGAGACG	GCAGCCCGAATACTTTCA	CACGTAAAGTCTGCTGGTGA	TATGAACCACTAAGGCGTCGCCGGTAACTATTCTAGCCCGTCTCacaccgCTTTGCATGTATGAGACTTTgttttGAGACGGCAGCCCGAATACTTTCACACGTAAAGTCTGCTGGTGA
pseudo-Ala-TGC-4	pseudotRNA	TATGAACCACTAAGGCGTCG	CCGGTAACTATTCTAGCC	CGTCTCacaccg	GCATGTATGAGACTTTGGGT	gttttGAGACG	GCAGCCCGAATACTTTCA	CACGTAAAGTCTGCTGGTGA	TATGAACCACTAAGGCGTCGCCGGTAACTATTCTAGCCCGTCTCacaccgGCATGTATGAGACTTTGGGTgttttGAGACGGCAGCCCGAATACTTTCACACGTAAAGTCTGCTGGTGA
pseudo-Ala-TGC-5	pseudotRNA	TATGAACCACTAAGGCGTCG	CCGGTAACTATTCTAGCC	CGTCTCacaccg	ACGCGCGCTTTGCATGTATG	gttttGAGACG	GCAGCCCGAATACTTTCA	CACGTAAAGTCTGCTGGTGA	TATGAACCACTAAGGCGTCGCCGGTAACTATTCTAGCCCGTCTCacaccgACGCGCGCTTTGCATGTATGgttttGAGACGGCAGCCCGAATACTTTCACACGTAAAGTCTGCTGGTGA
pseudo-Ala-TGC-6	pseudotRNA	TATGAACCACTAAGGCGTCG	CCGGTAACTATTCTAGCC	CGTCTCacaccg	GCTTTGCATGTATGAGGTCC	gttttGAGACG	GCAGCCCGAATACTTTCA	CACGTAAAGTCTGCTGGTGA	TATGAACCACTAAGGCGTCGCCGGTAACTATTCTAGCCCGTCTCacaccgGCTTTGCATGTATGAGGTCCgttttGAGACGGCAGCCCGAATACTTTCACACGTAAAGTCTGCTGGTGA
pseudo-Ala-TGC-7	pseudotRNA	TATGAACCACTAAGGCGTCG	CCGGTAACTATTCTAGCC	CGTCTCacaccg	AAACGCCAGGGATCGAAACC	gttttGAGACG	GCAGCCCGAATACTTTCA	CACGTAAAGTCTGCTGGTGA	TATGAACCACTAAGGCGTCGCCGGTAACTATTCTAGCCCGTCTCacaccgAAACGCCAGGGATCGAAACCgttttGAGACGGCAGCCCGAATACTTTCACACGTAAAGTCTGCTGGTGA
pseudo-Ala-TGC-8	pseudotRNA	TATGAACCACTAAGGCGTCG	CCGGTAACTATTCTAGCC	CGTCTCacaccg	GAAACGCCAGGGATCGAAAC	gttttGAGACG	GCAGCCCGAATACTTTCA	CACGTAAAGTCTGCTGGTGA	TATGAACCACTAAGGCGTCGCCGGTAACTATTCTAGCCCGTCTCacaccgGAAACGCCAGGGATCGAAACgttttGAGACGGCAGCCCGAATACTTTCACACGTAAAGTCTGCTGGTGA
pseudo-Ala-TGC-9	pseudotRNA	TATGAACCACTAAGGCGTCG	CCGGTAACTATTCTAGCC	CGTCTCacaccg	GAGGTCCCGGTTTCGATCCC	gttttGAGACG	GCAGCCCGAATACTTTCA	CACGTAAAGTCTGCTGGTGA	TATGAACCACTAAGGCGTCGCCGGTAACTATTCTAGCCCGTCTCacaccgGAGGTCCCGGTTTCGATCCCgttttGAGACGGCAGCCCGAATACTTTCACACGTAAAGTCTGCTGGTGA
pseudo-Arg-CCT-1	pseudotRNA	TATGAACCACTAAGGCGTCG	CCGGTAACTATTCTAGCC	CGTCTCacaccg	CCAGGTCTCCCGCGTAGGTG	gttttGAGACG	GCAGCCCGAATACTTTCA	CACGTAAAGTCTGCTGGTGA	TATGAACCACTAAGGCGTCGCCGGTAACTATTCTAGCCCGTCTCacaccgCCAGGTCTCCCGCGTAGGTGgttttGAGACGGCAGCCCGAATACTTTCACACGTAAAGTCTGCTGGTGA
pseudo-Arg-CCT-2	pseudotRNA	TATGAACCACTAAGGCGTCG	CCGGTAACTATTCTAGCC	CGTCTCacaccg	CCCAGGTCTCCCGCGTAGGT	gttttGAGACG	GCAGCCCGAATACTTTCA	CACGTAAAGTCTGCTGGTGA	TATGAACCACTAAGGCGTCGCCGGTAACTATTCTAGCCCGTCTCacaccgCCCAGGTCTCCCGCGTAGGTgttttGAGACGGCAGCCCGAATACTTTCACACGTAAAGTCTGCTGGTGA
pseudo-Arg-CCT-3	pseudotRNA	TATGAACCACTAAGGCGTCG	CCGGTAACTATTCTAGCC	CGTCTCacaccg	TGGCATTCTCCCCACCTACG	gttttGAGACG	GCAGCCCGAATACTTTCA	CACGTAAAGTCTGCTGGTGA	TATGAACCACTAAGGCGTCGCCGGTAACTATTCTAGCCCGTCTCacaccgTGGCATTCTCCCCACCTACGgttttGAGACGGCAGCCCGAATACTTTCACACGTAAAGTCTGCTGGTGA
pseudo-Arg-CCT-4	pseudotRNA	TATGAACCACTAAGGCGTCG	CCGGTAACTATTCTAGCC	CGTCTCacaccg	ACCCAGGTCTCCCGCGTAGG	gttttGAGACG	GCAGCCCGAATACTTTCA	CACGTAAAGTCTGCTGGTGA	TATGAACCACTAAGGCGTCGCCGGTAACTATTCTAGCCCGTCTCacaccgACCCAGGTCTCCCGCGTAGGgttttGAGACGGCAGCCCGAATACTTTCACACGTAAAGTCTGCTGGTGA
pseudo-Arg-CCT-5	pseudotRNA	TATGAACCACTAAGGCGTCG	CCGGTAACTATTCTAGCC	CGTCTCacaccg	GGCATTCTCCCCACCTACGC	gttttGAGACG	GCAGCCCGAATACTTTCA	CACGTAAAGTCTGCTGGTGA	TATGAACCACTAAGGCGTCGCCGGTAACTATTCTAGCCCGTCTCacaccgGGCATTCTCCCCACCTACGCgttttGAGACGGCAGCCCGAATACTTTCACACGTAAAGTCTGCTGGTGA
pseudo-Arg-CCT-6	pseudotRNA	TATGAACCACTAAGGCGTCG	CCGGTAACTATTCTAGCC	CGTCTCacaccg	TGAACCCAGGTCTCCCGCGT	gttttGAGACG	GCAGCCCGAATACTTTCA	CACGTAAAGTCTGCTGGTGA	TATGAACCACTAAGGCGTCGCCGGTAACTATTCTAGCCCGTCTCacaccgTGAACCCAGGTCTCCCGCGTgttttGAGACGGCAGCCCGAATACTTTCACACGTAAAGTCTGCTGGTGA
pseudo-Arg-CCT-7	pseudotRNA	TATGAACCACTAAGGCGTCG	CCGGTAACTATTCTAGCC	CGTCTCacaccg	CCCCACCTACGCGGGAGACC	gttttGAGACG	GCAGCCCGAATACTTTCA	CACGTAAAGTCTGCTGGTGA	TATGAACCACTAAGGCGTCGCCGGTAACTATTCTAGCCCGTCTCacaccgCCCCACCTACGCGGGAGACCgttttGAGACGGCAGCCCGAATACTTTCACACGTAAAGTCTGCTGGTGA
pseudo-Arg-CCT-8	pseudotRNA	TATGAACCACTAAGGCGTCG	CCGGTAACTATTCTAGCC	CGTCTCacaccg	CCCACCTACGCGGGAGACCT	gttttGAGACG	GCAGCCCGAATACTTTCA	CACGTAAAGTCTGCTGGTGA	TATGAACCACTAAGGCGTCGCCGGTAACTATTCTAGCCCGTCTCacaccgCCCACCTACGCGGGAGACCTgttttGAGACGGCAGCCCGAATACTTTCACACGTAAAGTCTGCTGGTGA
pseudo-Arg-CCT-9	pseudotRNA	TATGAACCACTAAGGCGTCG	CCGGTAACTATTCTAGCC	CGTCTCacaccg	TTTGGCCGGGAGTTGAACCC	gttttGAGACG	GCAGCCCGAATACTTTCA	CACGTAAAGTCTGCTGGTGA	TATGAACCACTAAGGCGTCGCCGGTAACTATTCTAGCCCGTCTCacaccgTTTGGCCGGGAGTTGAACCCgttttGAGACGGCAGCCCGAATACTTTCACACGTAAAGTCTGCTGGTGA
pseudo-Arg-CCT-10	pseudotRNA	TATGAACCACTAAGGCGTCG	CCGGTAACTATTCTAGCC	CGTCTCacaccg	GGAGACCTGGGTTCAACTCC	gttttGAGACG	GCAGCCCGAATACTTTCA	CACGTAAAGTCTGCTGGTGA	TATGAACCACTAAGGCGTCGCCGGTAACTATTCTAGCCCGTCTCacaccgGGAGACCTGGGTTCAACTCCgttttGAGACGGCAGCCCGAATACTTTCACACGTAAAGTCTGCTGGTGA
pseudo-Arg-CCT-11	pseudotRNA	TATGAACCACTAAGGCGTCG	CCGGTAACTATTCTAGCC	CGTCTCacaccg	GGCGGTGAGAATTCTACCAC	gttttGAGACG	GCAGCCCGAATACTTTCA	CACGTAAAGTCTGCTGGTGA	TATGAACCACTAAGGCGTCGCCGGTAACTATTCTAGCCCGTCTCacaccgGGCGGTGAGAATTCTACCACgttttGAGACGGCAGCCCGAATACTTTCACACGTAAAGTCTGCTGGTGA
pseudo-Arg-CCT-12	pseudotRNA	TATGAACCACTAAGGCGTCG	CCGGTAACTATTCTAGCC	CGTCTCacaccg	ACCAGGGTCTCCTATGCAGG	gttttGAGACG	GCAGCCCGAATACTTTCA	CACGTAAAGTCTGCTGGTGA	TATGAACCACTAAGGCGTCGCCGGTAACTATTCTAGCCCGTCTCacaccgACCAGGGTCTCCTATGCAGGgttttGAGACGGCAGCCCGAATACTTTCACACGTAAAGTCTGCTGGTGA
pseudo-Arg-CCT-13	pseudotRNA	TATGAACCACTAAGGCGTCG	CCGGTAACTATTCTAGCC	CGTCTCacaccg	AGAATTCTCACCGCCTGCAT	gttttGAGACG	GCAGCCCGAATACTTTCA	CACGTAAAGTCTGCTGGTGA	TATGAACCACTAAGGCGTCGCCGGTAACTATTCTAGCCCGTCTCacaccgAGAATTCTCACCGCCTGCATgttttGAGACGGCAGCCCGAATACTTTCACACGTAAAGTCTGCTGGTGA
pseudo-Arg-CCT-14	pseudotRNA	TATGAACCACTAAGGCGTCG	CCGGTAACTATTCTAGCC	CGTCTCacaccg	TAAACCAGGGTCTCCTATGC	gttttGAGACG	GCAGCCCGAATACTTTCA	CACGTAAAGTCTGCTGGTGA	TATGAACCACTAAGGCGTCGCCGGTAACTATTCTAGCCCGTCTCacaccgTAAACCAGGGTCTCCTATGCgttttGAGACGGCAGCCCGAATACTTTCACACGTAAAGTCTGCTGGTGA
pseudo-Arg-CCT-15	pseudotRNA	TATGAACCACTAAGGCGTCG	CCGGTAACTATTCTAGCC	CGTCTCacaccg	ACCGCCTGCATAGGAGACCC	gttttGAGACG	GCAGCCCGAATACTTTCA	CACGTAAAGTCTGCTGGTGA	TATGAACCACTAAGGCGTCGCCGGTAACTATTCTAGCCCGTCTCacaccgACCGCCTGCATAGGAGACCCgttttGAGACGGCAGCCCGAATACTTTCACACGTAAAGTCTGCTGGTGA
pseudo-Arg-CCT-16	pseudotRNA	TATGAACCACTAAGGCGTCG	CCGGTAACTATTCTAGCC	CGTCTCacaccg	ATTGGCCAGGAATTAAACCA	gttttGAGACG	GCAGCCCGAATACTTTCA	CACGTAAAGTCTGCTGGTGA	TATGAACCACTAAGGCGTCGCCGGTAACTATTCTAGCCCGTCTCacaccgATTGGCCAGGAATTAAACCAgttttGAGACGGCAGCCCGAATACTTTCACACGTAAAGTCTGCTGGTGA
pseudo-Arg-CCT-17	pseudotRNA	TATGAACCACTAAGGCGTCG	CCGGTAACTATTCTAGCC	CGTCTCacaccg	CATTGGCCAGGAATTAAACC	gttttGAGACG	GCAGCCCGAATACTTTCA	CACGTAAAGTCTGCTGGTGA	TATGAACCACTAAGGCGTCGCCGGTAACTATTCTAGCCCGTCTCacaccgCATTGGCCAGGAATTAAACCgttttGAGACGGCAGCCCGAATACTTTCACACGTAAAGTCTGCTGGTGA
pseudo-Arg-CCT-18	pseudotRNA	TATGAACCACTAAGGCGTCG	CCGGTAACTATTCTAGCC	CGTCTCacaccg	GGAGACCCTGGTTTAATTCC	gttttGAGACG	GCAGCCCGAATACTTTCA	CACGTAAAGTCTGCTGGTGA	TATGAACCACTAAGGCGTCGCCGGTAACTATTCTAGCCCGTCTCacaccgGGAGACCCTGGTTTAATTCCgttttGAGACGGCAGCCCGAATACTTTCACACGTAAAGTCTGCTGGTGA
pseudo-Asn-ATT-1	pseudotRNA	TATGAACCACTAAGGCGTCG	CCGGTAACTATTCTAGCC	CGTCTCacaccg	GCGCAATCGGTCAGAGCGTT	gttttGAGACG	GCAGCCCGAATACTTTCA	CACGTAAAGTCTGCTGGTGA	TATGAACCACTAAGGCGTCGCCGGTAACTATTCTAGCCCGTCTCacaccgGCGCAATCGGTCAGAGCGTTgttttGAGACGGCAGCCCGAATACTTTCACACGTAAAGTCTGCTGGTGA
pseudo-Asn-ATT-2	pseudotRNA	TATGAACCACTAAGGCGTCG	CCGGTAACTATTCTAGCC	CGTCTCacaccg	GCGTTCGGCTATTAACCGAA	gttttGAGACG	GCAGCCCGAATACTTTCA	CACGTAAAGTCTGCTGGTGA	TATGAACCACTAAGGCGTCGCCGGTAACTATTCTAGCCCGTCTCacaccgGCGTTCGGCTATTAACCGAAgttttGAGACGGCAGCCCGAATACTTTCACACGTAAAGTCTGCTGGTGA
pseudo-Asn-ATT-3	pseudotRNA	TATGAACCACTAAGGCGTCG	CCGGTAACTATTCTAGCC	CGTCTCacaccg	GTCTTGAACTACTCACCGTT	gttttGAGACG	GCAGCCCGAATACTTTCA	CACGTAAAGTCTGCTGGTGA	TATGAACCACTAAGGCGTCGCCGGTAACTATTCTAGCCCGTCTCacaccgGTCTTGAACTACTCACCGTTgttttGAGACGGCAGCCCGAATACTTTCACACGTAAAGTCTGCTGGTGA
pseudo-Asn-ATT-4	pseudotRNA	TATGAACCACTAAGGCGTCG	CCGGTAACTATTCTAGCC	CGTCTCacaccg	TGAGTAGTTCAAGACCACCC	gttttGAGACG	GCAGCCCGAATACTTTCA	CACGTAAAGTCTGCTGGTGA	TATGAACCACTAAGGCGTCGCCGGTAACTATTCTAGCCCGTCTCacaccgTGAGTAGTTCAAGACCACCCgttttGAGACGGCAGCCCGAATACTTTCACACGTAAAGTCTGCTGGTGA
pseudo-Asn-ATT-5	pseudotRNA	TATGAACCACTAAGGCGTCG	CCGGTAACTATTCTAGCC	CGTCTCacaccg	GAGTAGTTCAAGACCACCCA	gttttGAGACG	GCAGCCCGAATACTTTCA	CACGTAAAGTCTGCTGGTGA	TATGAACCACTAAGGCGTCGCCGGTAACTATTCTAGCCCGTCTCacaccgGAGTAGTTCAAGACCACCCAgttttGAGACGGCAGCCCGAATACTTTCACACGTAAAGTCTGCTGGTGA
pseudo-Asn-GTT-1	pseudotRNA	TATGAACCACTAAGGCGTCG	CCGGTAACTATTCTAGCC	CGTCTCacaccg	GTGCAATCGGTTAGCGCGTT	gttttGAGACG	GCAGCCCGAATACTTTCA	CACGTAAAGTCTGCTGGTGA	TATGAACCACTAAGGCGTCGCCGGTAACTATTCTAGCCCGTCTCacaccgGTGCAATCGGTTAGCGCGTTgttttGAGACGGCAGCCCGAATACTTTCACACGTAAAGTCTGCTGGTGA
pseudo-Asn-GTT-2	pseudotRNA	TATGAACCACTAAGGCGTCG	CCGGTAACTATTCTAGCC	CGTCTCacaccg	GCGTTCGGCTGTTAACCATA	gttttGAGACG	GCAGCCCGAATACTTTCA	CACGTAAAGTCTGCTGGTGA	TATGAACCACTAAGGCGTCGCCGGTAACTATTCTAGCCCGTCTCacaccgGCGTTCGGCTGTTAACCATAgttttGAGACGGCAGCCCGAATACTTTCACACGTAAAGTCTGCTGGTGA
pseudo-Asn-GTT-3	pseudotRNA	TATGAACCACTAAGGCGTCG	CCGGTAACTATTCTAGCC	CGTCTCacaccg	TCGGCTGTTAACCATAAGGT	gttttGAGACG	GCAGCCCGAATACTTTCA	CACGTAAAGTCTGCTGGTGA	TATGAACCACTAAGGCGTCGCCGGTAACTATTCTAGCCCGTCTCacaccgTCGGCTGTTAACCATAAGGTgttttGAGACGGCAGCCCGAATACTTTCACACGTAAAGTCTGCTGGTGA
pseudo-Asn-GTT-4	pseudotRNA	TATGAACCACTAAGGCGTCG	CCGGTAACTATTCTAGCC	CGTCTCacaccg	GTCTCTAACCACCAACCTTA	gttttGAGACG	GCAGCCCGAATACTTTCA	CACGTAAAGTCTGCTGGTGA	TATGAACCACTAAGGCGTCGCCGGTAACTATTCTAGCCCGTCTCacaccgGTCTCTAACCACCAACCTTAgttttGAGACGGCAGCCCGAATACTTTCACACGTAAAGTCTGCTGGTGA
pseudo-Asn-GTT-5	pseudotRNA	TATGAACCACTAAGGCGTCG	CCGGTAACTATTCTAGCC	CGTCTCacaccg	GCTGTTAACCATAAGGTTGG	gttttGAGACG	GCAGCCCGAATACTTTCA	CACGTAAAGTCTGCTGGTGA	TATGAACCACTAAGGCGTCGCCGGTAACTATTCTAGCCCGTCTCacaccgGCTGTTAACCATAAGGTTGGgttttGAGACGGCAGCCCGAATACTTTCACACGTAAAGTCTGCTGGTGA
pseudo-Asn-GTT-6	pseudotRNA	TATGAACCACTAAGGCGTCG	CCGGTAACTATTCTAGCC	CGTCTCacaccg	TTGGTGGTTAGAGACCACCC	gttttGAGACG	GCAGCCCGAATACTTTCA	CACGTAAAGTCTGCTGGTGA	TATGAACCACTAAGGCGTCGCCGGTAACTATTCTAGCCCGTCTCacaccgTTGGTGGTTAGAGACCACCCgttttGAGACGGCAGCCCGAATACTTTCACACGTAAAGTCTGCTGGTGA
pseudo-Asn-GTT-7	pseudotRNA	TATGAACCACTAAGGCGTCG	CCGGTAACTATTCTAGCC	CGTCTCacaccg	TGGTGGTTAGAGACCACCCA	gttttGAGACG	GCAGCCCGAATACTTTCA	CACGTAAAGTCTGCTGGTGA	TATGAACCACTAAGGCGTCGCCGGTAACTATTCTAGCCCGTCTCacaccgTGGTGGTTAGAGACCACCCAgttttGAGACGGCAGCCCGAATACTTTCACACGTAAAGTCTGCTGGTGA
pseudo-Asn-GTT-8	pseudotRNA	TATGAACCACTAAGGCGTCG	CCGGTAACTATTCTAGCC	CGTCTCacaccg	ACCAAGCTTTCGGTTAACAG	gttttGAGACG	GCAGCCCGAATACTTTCA	CACGTAAAGTCTGCTGGTGA	TATGAACCACTAAGGCGTCGCCGGTAACTATTCTAGCCCGTCTCacaccgACCAAGCTTTCGGTTAACAGgttttGAGACGGCAGCCCGAATACTTTCACACGTAAAGTCTGCTGGTGA
pseudo-Asn-GTT-9	pseudotRNA	TATGAACCACTAAGGCGTCG	CCGGTAACTATTCTAGCC	CGTCTCacaccg	TCCGCTGTTAACCGAAAGCT	gttttGAGACG	GCAGCCCGAATACTTTCA	CACGTAAAGTCTGCTGGTGA	TATGAACCACTAAGGCGTCGCCGGTAACTATTCTAGCCCGTCTCacaccgTCCGCTGTTAACCGAAAGCTgttttGAGACGGCAGCCCGAATACTTTCACACGTAAAGTCTGCTGGTGA
pseudo-Asn-GTT-10	pseudotRNA	TATGAACCACTAAGGCGTCG	CCGGTAACTATTCTAGCC	CGTCTCacaccg	CGCGCTAACCAATTGCTCCA	gttttGAGACG	GCAGCCCGAATACTTTCA	CACGTAAAGTCTGCTGGTGA	TATGAACCACTAAGGCGTCGCCGGTAACTATTCTAGCCCGTCTCacaccgCGCGCTAACCAATTGCTCCAgttttGAGACGGCAGCCCGAATACTTTCACACGTAAAGTCTGCTGGTGA
pseudo-Asn-GTT-11	pseudotRNA	TATGAACCACTAAGGCGTCG	CCGGTAACTATTCTAGCC	CGTCTCacaccg	GAGCAATTGGTTAGCGCGTT	gttttGAGACG	GCAGCCCGAATACTTTCA	CACGTAAAGTCTGCTGGTGA	TATGAACCACTAAGGCGTCGCCGGTAACTATTCTAGCCCGTCTCacaccgGAGCAATTGGTTAGCGCGTTgttttGAGACGGCAGCCCGAATACTTTCACACGTAAAGTCTGCTGGTGA
pseudo-Asn-GTT-12	pseudotRNA	TATGAACCACTAAGGCGTCG	CCGGTAACTATTCTAGCC	CGTCTCacaccg	TAGCGCGTTCGGCTGTTAAC	gttttGAGACG	GCAGCCCGAATACTTTCA	CACGTAAAGTCTGCTGGTGA	TATGAACCACTAAGGCGTCGCCGGTAACTATTCTAGCCCGTCTCacaccgTAGCGCGTTCGGCTGTTAACgttttGAGACGGCAGCCCGAATACTTTCACACGTAAAGTCTGCTGGTGA
pseudo-Asn-GTT-13	pseudotRNA	TATGAACCACTAAGGCGTCG	CCGGTAACTATTCTAGCC	CGTCTCacaccg	TCGGCTGTTAACCGGAAAGT	gttttGAGACG	GCAGCCCGAATACTTTCA	CACGTAAAGTCTGCTGGTGA	TATGAACCACTAAGGCGTCGCCGGTAACTATTCTAGCCCGTCTCacaccgTCGGCTGTTAACCGGAAAGTgttttGAGACGGCAGCCCGAATACTTTCACACGTAAAGTCTGCTGGTGA
pseudo-Asn-GTT-14	pseudotRNA	TATGAACCACTAAGGCGTCG	CCGGTAACTATTCTAGCC	CGTCTCacaccg	GGCTCGAACCACCAACTTTC	gttttGAGACG	GCAGCCCGAATACTTTCA	CACGTAAAGTCTGCTGGTGA	TATGAACCACTAAGGCGTCGCCGGTAACTATTCTAGCCCGTCTCacaccgGGCTCGAACCACCAACTTTCgttttGAGACGGCAGCCCGAATACTTTCACACGTAAAGTCTGCTGGTGA
pseudo-Asn-GTT-15	pseudotRNA	TATGAACCACTAAGGCGTCG	CCGGTAACTATTCTAGCC	CGTCTCacaccg	GCGTTTGACTGTTAACTGAA	gttttGAGACG	GCAGCCCGAATACTTTCA	CACGTAAAGTCTGCTGGTGA	TATGAACCACTAAGGCGTCGCCGGTAACTATTCTAGCCCGTCTCacaccgGCGTTTGACTGTTAACTGAAgttttGAGACGGCAGCCCGAATACTTTCACACGTAAAGTCTGCTGGTGA
pseudo-Asn-GTT-16	pseudotRNA	TATGAACCACTAAGGCGTCG	CCGGTAACTATTCTAGCC	CGTCTCacaccg	TTGACTGTTAACTGAAAGGT	gttttGAGACG	GCAGCCCGAATACTTTCA	CACGTAAAGTCTGCTGGTGA	TATGAACCACTAAGGCGTCGCCGGTAACTATTCTAGCCCGTCTCacaccgTTGACTGTTAACTGAAAGGTgttttGAGACGGCAGCCCGAATACTTTCACACGTAAAGTCTGCTGGTGA
pseudo-Asn-GTT-17	pseudotRNA	TATGAACCACTAAGGCGTCG	CCGGTAACTATTCTAGCC	CGTCTCacaccg	TTGGTGGTGCAAGCCCATCC	gttttGAGACG	GCAGCCCGAATACTTTCA	CACGTAAAGTCTGCTGGTGA	TATGAACCACTAAGGCGTCGCCGGTAACTATTCTAGCCCGTCTCacaccgTTGGTGGTGCAAGCCCATCCgttttGAGACGGCAGCCCGAATACTTTCACACGTAAAGTCTGCTGGTGA
pseudo-Asn-GTT-18	pseudotRNA	TATGAACCACTAAGGCGTCG	CCGGTAACTATTCTAGCC	CGTCTCacaccg	TGGTGGTGCAAGCCCATCCA	gttttGAGACG	GCAGCCCGAATACTTTCA	CACGTAAAGTCTGCTGGTGA	TATGAACCACTAAGGCGTCGCCGGTAACTATTCTAGCCCGTCTCacaccgTGGTGGTGCAAGCCCATCCAgttttGAGACGGCAGCCCGAATACTTTCACACGTAAAGTCTGCTGGTGA
pseudo-Asn-GTT-19	pseudotRNA	TATGAACCACTAAGGCGTCG	CCGGTAACTATTCTAGCC	CGTCTCacaccg	GCGCGATCGGTTAGCGCCTT	gttttGAGACG	GCAGCCCGAATACTTTCA	CACGTAAAGTCTGCTGGTGA	TATGAACCACTAAGGCGTCGCCGGTAACTATTCTAGCCCGTCTCacaccgGCGCGATCGGTTAGCGCCTTgttttGAGACGGCAGCCCGAATACTTTCACACGTAAAGTCTGCTGGTGA
pseudo-Asn-GTT-20	pseudotRNA	TATGAACCACTAAGGCGTCG	CCGGTAACTATTCTAGCC	CGTCTCacaccg	ACCTTTCGTTTAACAGCCGA	gttttGAGACG	GCAGCCCGAATACTTTCA	CACGTAAAGTCTGCTGGTGA	TATGAACCACTAAGGCGTCGCCGGTAACTATTCTAGCCCGTCTCacaccgACCTTTCGTTTAACAGCCGAgttttGAGACGGCAGCCCGAATACTTTCACACGTAAAGTCTGCTGGTGA
pseudo-Asn-GTT-21	pseudotRNA	TATGAACCACTAAGGCGTCG	CCGGTAACTATTCTAGCC	CGTCTCacaccg	GCCTTCGGCTGTTAAACGAA	gttttGAGACG	GCAGCCCGAATACTTTCA	CACGTAAAGTCTGCTGGTGA	TATGAACCACTAAGGCGTCGCCGGTAACTATTCTAGCCCGTCTCacaccgGCCTTCGGCTGTTAAACGAAgttttGAGACGGCAGCCCGAATACTTTCACACGTAAAGTCTGCTGGTGA
pseudo-Asn-GTT-22	pseudotRNA	TATGAACCACTAAGGCGTCG	CCGGTAACTATTCTAGCC	CGTCTCacaccg	TTGGTGGTTCGTTCCCACCC	gttttGAGACG	GCAGCCCGAATACTTTCA	CACGTAAAGTCTGCTGGTGA	TATGAACCACTAAGGCGTCGCCGGTAACTATTCTAGCCCGTCTCacaccgTTGGTGGTTCGTTCCCACCCgttttGAGACGGCAGCCCGAATACTTTCACACGTAAAGTCTGCTGGTGA
pseudo-Asn-GTT-23	pseudotRNA	TATGAACCACTAAGGCGTCG	CCGGTAACTATTCTAGCC	CGTCTCacaccg	TGGTGGTTCGTTCCCACCCC	gttttGAGACG	GCAGCCCGAATACTTTCA	CACGTAAAGTCTGCTGGTGA	TATGAACCACTAAGGCGTCGCCGGTAACTATTCTAGCCCGTCTCacaccgTGGTGGTTCGTTCCCACCCCgttttGAGACGGCAGCCCGAATACTTTCACACGTAAAGTCTGCTGGTGA
pseudo-Asn-GTT-24	pseudotRNA	TATGAACCACTAAGGCGTCG	CCGGTAACTATTCTAGCC	CGTCTCacaccg	GTCTGTAACCACCAACCTTA	gttttGAGACG	GCAGCCCGAATACTTTCA	CACGTAAAGTCTGCTGGTGA	TATGAACCACTAAGGCGTCGCCGGTAACTATTCTAGCCCGTCTCacaccgGTCTGTAACCACCAACCTTAgttttGAGACGGCAGCCCGAATACTTTCACACGTAAAGTCTGCTGGTGA
pseudo-Asn-GTT-25	pseudotRNA	TATGAACCACTAAGGCGTCG	CCGGTAACTATTCTAGCC	CGTCTCacaccg	TTGGTGGTTACAGACCACCC	gttttGAGACG	GCAGCCCGAATACTTTCA	CACGTAAAGTCTGCTGGTGA	TATGAACCACTAAGGCGTCGCCGGTAACTATTCTAGCCCGTCTCacaccgTTGGTGGTTACAGACCACCCgttttGAGACGGCAGCCCGAATACTTTCACACGTAAAGTCTGCTGGTGA
pseudo-Asn-GTT-26	pseudotRNA	TATGAACCACTAAGGCGTCG	CCGGTAACTATTCTAGCC	CGTCTCacaccg	TGGTGGTTACAGACCACCCA	gttttGAGACG	GCAGCCCGAATACTTTCA	CACGTAAAGTCTGCTGGTGA	TATGAACCACTAAGGCGTCGCCGGTAACTATTCTAGCCCGTCTCacaccgTGGTGGTTACAGACCACCCAgttttGAGACGGCAGCCCGAATACTTTCACACGTAAAGTCTGCTGGTGA
pseudo-Asn-GTT-27	pseudotRNA	TATGAACCACTAAGGCGTCG	CCGGTAACTATTCTAGCC	CGTCTCacaccg	TAGCGCGTTCGGCCGTTAAC	gttttGAGACG	GCAGCCCGAATACTTTCA	CACGTAAAGTCTGCTGGTGA	TATGAACCACTAAGGCGTCGCCGGTAACTATTCTAGCCCGTCTCacaccgTAGCGCGTTCGGCCGTTAACgttttGAGACGGCAGCCCGAATACTTTCACACGTAAAGTCTGCTGGTGA
pseudo-Asn-GTT-28	pseudotRNA	TATGAACCACTAAGGCGTCG	CCGGTAACTATTCTAGCC	CGTCTCacaccg	ACCACCAACTTTCCGGTTAA	gttttGAGACG	GCAGCCCGAATACTTTCA	CACGTAAAGTCTGCTGGTGA	TATGAACCACTAAGGCGTCGCCGGTAACTATTCTAGCCCGTCTCacaccgACCACCAACTTTCCGGTTAAgttttGAGACGGCAGCCCGAATACTTTCACACGTAAAGTCTGCTGGTGA
pseudo-Asn-GTT-29	pseudotRNA	TATGAACCACTAAGGCGTCG	CCGGTAACTATTCTAGCC	CGTCTCacaccg	TCGGCCGTTAACCGGAAAGT	gttttGAGACG	GCAGCCCGAATACTTTCA	CACGTAAAGTCTGCTGGTGA	TATGAACCACTAAGGCGTCGCCGGTAACTATTCTAGCCCGTCTCacaccgTCGGCCGTTAACCGGAAAGTgttttGAGACGGCAGCCCGAATACTTTCACACGTAAAGTCTGCTGGTGA
pseudo-Asn-GTT-30	pseudotRNA	TATGAACCACTAAGGCGTCG	CCGGTAACTATTCTAGCC	CGTCTCacaccg	GCCGTTAACCGGAAAGTTGG	gttttGAGACG	GCAGCCCGAATACTTTCA	CACGTAAAGTCTGCTGGTGA	TATGAACCACTAAGGCGTCGCCGGTAACTATTCTAGCCCGTCTCacaccgGCCGTTAACCGGAAAGTTGGgttttGAGACGGCAGCCCGAATACTTTCACACGTAAAGTCTGCTGGTGA
pseudo-Asn-GTT-31	pseudotRNA	TATGAACCACTAAGGCGTCG	CCGGTAACTATTCTAGCC	CGTCTCacaccg	CAGCCGAAGGCACTAACCGA	gttttGAGACG	GCAGCCCGAATACTTTCA	CACGTAAAGTCTGCTGGTGA	TATGAACCACTAAGGCGTCGCCGGTAACTATTCTAGCCCGTCTCacaccgCAGCCGAAGGCACTAACCGAgttttGAGACGGCAGCCCGAATACTTTCACACGTAAAGTCTGCTGGTGA
pseudo-Asn-GTT-32	pseudotRNA	TATGAACCACTAAGGCGTCG	CCGGTAACTATTCTAGCC	CGTCTCacaccg	GCGCCATCGGTTAGTGCCTT	gttttGAGACG	GCAGCCCGAATACTTTCA	CACGTAAAGTCTGCTGGTGA	TATGAACCACTAAGGCGTCGCCGGTAACTATTCTAGCCCGTCTCacaccgGCGCCATCGGTTAGTGCCTTgttttGAGACGGCAGCCCGAATACTTTCACACGTAAAGTCTGCTGGTGA
pseudo-Asn-GTT-33	pseudotRNA	TATGAACCACTAAGGCGTCG	CCGGTAACTATTCTAGCC	CGTCTCacaccg	CTTTCGGTTCAAACAGCCGA	gttttGAGACG	GCAGCCCGAATACTTTCA	CACGTAAAGTCTGCTGGTGA	TATGAACCACTAAGGCGTCGCCGGTAACTATTCTAGCCCGTCTCacaccgCTTTCGGTTCAAACAGCCGAgttttGAGACGGCAGCCCGAATACTTTCACACGTAAAGTCTGCTGGTGA
pseudo-Asn-GTT-34	pseudotRNA	TATGAACCACTAAGGCGTCG	CCGGTAACTATTCTAGCC	CGTCTCacaccg	GGCTGTTTGAACCGAAAGGC	gttttGAGACG	GCAGCCCGAATACTTTCA	CACGTAAAGTCTGCTGGTGA	TATGAACCACTAAGGCGTCGCCGGTAACTATTCTAGCCCGTCTCacaccgGGCTGTTTGAACCGAAAGGCgttttGAGACGGCAGCCCGAATACTTTCACACGTAAAGTCTGCTGGTGA
pseudo-Asn-GTT-35	pseudotRNA	TATGAACCACTAAGGCGTCG	CCGGTAACTATTCTAGCC	CGTCTCacaccg	GGCTTGAACCACCAGCCTTT	gttttGAGACG	GCAGCCCGAATACTTTCA	CACGTAAAGTCTGCTGGTGA	TATGAACCACTAAGGCGTCGCCGGTAACTATTCTAGCCCGTCTCacaccgGGCTTGAACCACCAGCCTTTgttttGAGACGGCAGCCCGAATACTTTCACACGTAAAGTCTGCTGGTGA
pseudo-Asn-GTT-36	pseudotRNA	TATGAACCACTAAGGCGTCG	CCGGTAACTATTCTAGCC	CGTCTCacaccg	TGTTTGAACCGAAAGGCTGG	gttttGAGACG	GCAGCCCGAATACTTTCA	CACGTAAAGTCTGCTGGTGA	TATGAACCACTAAGGCGTCGCCGGTAACTATTCTAGCCCGTCTCacaccgTGTTTGAACCGAAAGGCTGGgttttGAGACGGCAGCCCGAATACTTTCACACGTAAAGTCTGCTGGTGA
pseudo-Asn-GTT-37	pseudotRNA	TATGAACCACTAAGGCGTCG	CCGGTAACTATTCTAGCC	CGTCTCacaccg	GCACAATCGGTTAGCGCGTT	gttttGAGACG	GCAGCCCGAATACTTTCA	CACGTAAAGTCTGCTGGTGA	TATGAACCACTAAGGCGTCGCCGGTAACTATTCTAGCCCGTCTCacaccgGCACAATCGGTTAGCGCGTTgttttGAGACGGCAGCCCGAATACTTTCACACGTAAAGTCTGCTGGTGA
pseudo-Asn-GTT-38	pseudotRNA	TATGAACCACTAAGGCGTCG	CCGGTAACTATTCTAGCC	CGTCTCacaccg	GCGTTCGGCTGTTAATCTAG	gttttGAGACG	GCAGCCCGAATACTTTCA	CACGTAAAGTCTGCTGGTGA	TATGAACCACTAAGGCGTCGCCGGTAACTATTCTAGCCCGTCTCacaccgGCGTTCGGCTGTTAATCTAGgttttGAGACGGCAGCCCGAATACTTTCACACGTAAAGTCTGCTGGTGA
pseudo-Asn-GTT-39	pseudotRNA	TATGAACCACTAAGGCGTCG	CCGGTAACTATTCTAGCC	CGTCTCacaccg	TCGGCTGTTAATCTAGAGGT	gttttGAGACG	GCAGCCCGAATACTTTCA	CACGTAAAGTCTGCTGGTGA	TATGAACCACTAAGGCGTCGCCGGTAACTATTCTAGCCCGTCTCacaccgTCGGCTGTTAATCTAGAGGTgttttGAGACGGCAGCCCGAATACTTTCACACGTAAAGTCTGCTGGTGA
pseudo-Asn-GTT-40	pseudotRNA	TATGAACCACTAAGGCGTCG	CCGGTAACTATTCTAGCC	CGTCTCacaccg	GCTGTTAATCTAGAGGTTGG	gttttGAGACG	GCAGCCCGAATACTTTCA	CACGTAAAGTCTGCTGGTGA	TATGAACCACTAAGGCGTCGCCGGTAACTATTCTAGCCCGTCTCacaccgGCTGTTAATCTAGAGGTTGGgttttGAGACGGCAGCCCGAATACTTTCACACGTAAAGTCTGCTGGTGA
pseudo-Asn-GTT-41	pseudotRNA	TATGAACCACTAAGGCGTCG	CCGGTAACTATTCTAGCC	CGTCTCacaccg	TTGGTGGTTAGAGCCCACTG	gttttGAGACG	GCAGCCCGAATACTTTCA	CACGTAAAGTCTGCTGGTGA	TATGAACCACTAAGGCGTCGCCGGTAACTATTCTAGCCCGTCTCacaccgTTGGTGGTTAGAGCCCACTGgttttGAGACGGCAGCCCGAATACTTTCACACGTAAAGTCTGCTGGTGA
pseudo-Asn-GTT-42	pseudotRNA	TATGAACCACTAAGGCGTCG	CCGGTAACTATTCTAGCC	CGTCTCacaccg	TGGTGGTTAGAGCCCACTGA	gttttGAGACG	GCAGCCCGAATACTTTCA	CACGTAAAGTCTGCTGGTGA	TATGAACCACTAAGGCGTCGCCGGTAACTATTCTAGCCCGTCTCacaccgTGGTGGTTAGAGCCCACTGAgttttGAGACGGCAGCCCGAATACTTTCACACGTAAAGTCTGCTGGTGA
pseudo-Asn-GTT-43	pseudotRNA	TATGAACCACTAAGGCGTCG	CCGGTAACTATTCTAGCC	CGTCTCacaccg	GCACAATCGGTTAGAGCGTT	gttttGAGACG	GCAGCCCGAATACTTTCA	CACGTAAAGTCTGCTGGTGA	TATGAACCACTAAGGCGTCGCCGGTAACTATTCTAGCCCGTCTCacaccgGCACAATCGGTTAGAGCGTTgttttGAGACGGCAGCCCGAATACTTTCACACGTAAAGTCTGCTGGTGA
pseudo-Asn-GTT-44	pseudotRNA	TATGAACCACTAAGGCGTCG	CCGGTAACTATTCTAGCC	CGTCTCacaccg	GCGTTCGGCTGTTAATCTAA	gttttGAGACG	GCAGCCCGAATACTTTCA	CACGTAAAGTCTGCTGGTGA	TATGAACCACTAAGGCGTCGCCGGTAACTATTCTAGCCCGTCTCacaccgGCGTTCGGCTGTTAATCTAAgttttGAGACGGCAGCCCGAATACTTTCACACGTAAAGTCTGCTGGTGA
pseudo-Asn-GTT-45	pseudotRNA	TATGAACCACTAAGGCGTCG	CCGGTAACTATTCTAGCC	CGTCTCacaccg	TCGGCTGTTAATCTAAAGGT	gttttGAGACG	GCAGCCCGAATACTTTCA	CACGTAAAGTCTGCTGGTGA	TATGAACCACTAAGGCGTCGCCGGTAACTATTCTAGCCCGTCTCacaccgTCGGCTGTTAATCTAAAGGTgttttGAGACGGCAGCCCGAATACTTTCACACGTAAAGTCTGCTGGTGA
pseudo-Asn-GTT-46	pseudotRNA	TATGAACCACTAAGGCGTCG	CCGGTAACTATTCTAGCC	CGTCTCacaccg	GCTGTTAATCTAAAGGTTGG	gttttGAGACG	GCAGCCCGAATACTTTCA	CACGTAAAGTCTGCTGGTGA	TATGAACCACTAAGGCGTCGCCGGTAACTATTCTAGCCCGTCTCacaccgGCTGTTAATCTAAAGGTTGGgttttGAGACGGCAGCCCGAATACTTTCACACGTAAAGTCTGCTGGTGA
pseudo-Asn-GTT-47	pseudotRNA	TATGAACCACTAAGGCGTCG	CCGGTAACTATTCTAGCC	CGTCTCacaccg	TTGGTGGCTAGAACCCACTG	gttttGAGACG	GCAGCCCGAATACTTTCA	CACGTAAAGTCTGCTGGTGA	TATGAACCACTAAGGCGTCGCCGGTAACTATTCTAGCCCGTCTCacaccgTTGGTGGCTAGAACCCACTGgttttGAGACGGCAGCCCGAATACTTTCACACGTAAAGTCTGCTGGTGA
pseudo-Asn-GTT-48	pseudotRNA	TATGAACCACTAAGGCGTCG	CCGGTAACTATTCTAGCC	CGTCTCacaccg	TGGTGGCTAGAACCCACTGA	gttttGAGACG	GCAGCCCGAATACTTTCA	CACGTAAAGTCTGCTGGTGA	TATGAACCACTAAGGCGTCGCCGGTAACTATTCTAGCCCGTCTCacaccgTGGTGGCTAGAACCCACTGAgttttGAGACGGCAGCCCGAATACTTTCACACGTAAAGTCTGCTGGTGA
pseudo-Asn-GTT-49	pseudotRNA	TATGAACCACTAAGGCGTCG	CCGGTAACTATTCTAGCC	CGTCTCacaccg	GCACAATCGGTTAGCTTGTT	gttttGAGACG	GCAGCCCGAATACTTTCA	CACGTAAAGTCTGCTGGTGA	TATGAACCACTAAGGCGTCGCCGGTAACTATTCTAGCCCGTCTCacaccgGCACAATCGGTTAGCTTGTTgttttGAGACGGCAGCCCGAATACTTTCACACGTAAAGTCTGCTGGTGA
pseudo-Asn-GTT-50	pseudotRNA	TATGAACCACTAAGGCGTCG	CCGGTAACTATTCTAGCC	CGTCTCacaccg	TTGTTCGGCTGTTAATCTAG	gttttGAGACG	GCAGCCCGAATACTTTCA	CACGTAAAGTCTGCTGGTGA	TATGAACCACTAAGGCGTCGCCGGTAACTATTCTAGCCCGTCTCacaccgTTGTTCGGCTGTTAATCTAGgttttGAGACGGCAGCCCGAATACTTTCACACGTAAAGTCTGCTGGTGA
pseudo-Asp-GTC-1	pseudotRNA	TATGAACCACTAAGGCGTCG	CCGGTAACTATTCTAGCC	CGTCTCacaccg	GGTCTCCCGCGTGACAGGCA	gttttGAGACG	GCAGCCCGAATACTTTCA	CACGTAAAGTCTGCTGGTGA	TATGAACCACTAAGGCGTCGCCGGTAACTATTCTAGCCCGTCTCacaccgGGTCTCCCGCGTGACAGGCAgttttGAGACGGCAGCCCGAATACTTTCACACGTAAAGTCTGCTGGTGA
pseudo-Asp-GTC-2	pseudotRNA	TATGAACCACTAAGGCGTCG	CCGGTAACTATTCTAGCC	CGTCTCacaccg	CGGTCTCCCGCGTGACAGGC	gttttGAGACG	GCAGCCCGAATACTTTCA	CACGTAAAGTCTGCTGGTGA	TATGAACCACTAAGGCGTCGCCGGTAACTATTCTAGCCCGTCTCacaccgCGGTCTCCCGCGTGACAGGCgttttGAGACGGCAGCCCGAATACTTTCACACGTAAAGTCTGCTGGTGA
pseudo-Asp-GTC-3	pseudotRNA	TATGAACCACTAAGGCGTCG	CCGGTAACTATTCTAGCC	CGTCTCacaccg	CTGCCTGTCACGCGGGAGAC	gttttGAGACG	GCAGCCCGAATACTTTCA	CACGTAAAGTCTGCTGGTGA	TATGAACCACTAAGGCGTCGCCGGTAACTATTCTAGCCCGTCTCacaccgCTGCCTGTCACGCGGGAGACgttttGAGACGGCAGCCCGAATACTTTCACACGTAAAGTCTGCTGGTGA
pseudo-Asp-GTC-4	pseudotRNA	TATGAACCACTAAGGCGTCG	CCGGTAACTATTCTAGCC	CGTCTCacaccg	ACCGGGGTTCGATTCCCCAA	gttttGAGACG	GCAGCCCGAATACTTTCA	CACGTAAAGTCTGCTGGTGA	TATGAACCACTAAGGCGTCGCCGGTAACTATTCTAGCCCGTCTCacaccgACCGGGGTTCGATTCCCCAAgttttGAGACGGCAGCCCGAATACTTTCACACGTAAAGTCTGCTGGTGA
pseudo-Asp-GTC-5	pseudotRNA	TATGAACCACTAAGGCGTCG	CCGGTAACTATTCTAGCC	CGTCTCacaccg	TACTCACCACTATACTGATG	gttttGAGACG	GCAGCCCGAATACTTTCA	CACGTAAAGTCTGCTGGTGA	TATGAACCACTAAGGCGTCGCCGGTAACTATTCTAGCCCGTCTCacaccgTACTCACCACTATACTGATGgttttGAGACGGCAGCCCGAATACTTTCACACGTAAAGTCTGCTGGTGA
pseudo-Asp-GTC-6	pseudotRNA	TATGAACCACTAAGGCGTCG	CCGGTAACTATTCTAGCC	CGTCTCacaccg	CAGTCTCCCGCGTGACAGGC	gttttGAGACG	GCAGCCCGAATACTTTCA	CACGTAAAGTCTGCTGGTGA	TATGAACCACTAAGGCGTCGCCGGTAACTATTCTAGCCCGTCTCacaccgCAGTCTCCCGCGTGACAGGCgttttGAGACGGCAGCCCGAATACTTTCACACGTAAAGTCTGCTGGTGA
pseudo-Asp-GTC-7	pseudotRNA	TATGAACCACTAAGGCGTCG	CCGGTAACTATTCTAGCC	CGTCTCacaccg	CCAGTCTCCCGCGTGACAGG	gttttGAGACG	GCAGCCCGAATACTTTCA	CACGTAAAGTCTGCTGGTGA	TATGAACCACTAAGGCGTCGCCGGTAACTATTCTAGCCCGTCTCacaccgCCAGTCTCCCGCGTGACAGGgttttGAGACGGCAGCCCGAATACTTTCACACGTAAAGTCTGCTGGTGA
pseudo-Asp-GTC-8	pseudotRNA	TATGAACCACTAAGGCGTCG	CCGGTAACTATTCTAGCC	CGTCTCacaccg	CCGCCTGTCACGCGGGAGAC	gttttGAGACG	GCAGCCCGAATACTTTCA	CACGTAAAGTCTGCTGGTGA	TATGAACCACTAAGGCGTCGCCGGTAACTATTCTAGCCCGTCTCacaccgCCGCCTGTCACGCGGGAGACgttttGAGACGGCAGCCCGAATACTTTCACACGTAAAGTCTGCTGGTGA
pseudo-Asp-GTC-9	pseudotRNA	TATGAACCACTAAGGCGTCG	CCGGTAACTATTCTAGCC	CGTCTCacaccg	CGCCTGTCACGCGGGAGACT	gttttGAGACG	GCAGCCCGAATACTTTCA	CACGTAAAGTCTGCTGGTGA	TATGAACCACTAAGGCGTCGCCGGTAACTATTCTAGCCCGTCTCacaccgCGCCTGTCACGCGGGAGACTgttttGAGACGGCAGCCCGAATACTTTCACACGTAAAGTCTGCTGGTGA
pseudo-Asp-GTC-10	pseudotRNA	TATGAACCACTAAGGCGTCG	CCGGTAACTATTCTAGCC	CGTCTCacaccg	GACTGGGGTTCGATTCCCTG	gttttGAGACG	GCAGCCCGAATACTTTCA	CACGTAAAGTCTGCTGGTGA	TATGAACCACTAAGGCGTCGCCGGTAACTATTCTAGCCCGTCTCacaccgGACTGGGGTTCGATTCCCTGgttttGAGACGGCAGCCCGAATACTTTCACACGTAAAGTCTGCTGGTGA
pseudo-Asp-GTC-11	pseudotRNA	TATGAACCACTAAGGCGTCG	CCGGTAACTATTCTAGCC	CGTCTCacaccg	TGGGGTTCGATTCCCTGAGG	gttttGAGACG	GCAGCCCGAATACTTTCA	CACGTAAAGTCTGCTGGTGA	TATGAACCACTAAGGCGTCGCCGGTAACTATTCTAGCCCGTCTCacaccgTGGGGTTCGATTCCCTGAGGgttttGAGACGGCAGCCCGAATACTTTCACACGTAAAGTCTGCTGGTGA
pseudo-Asp-GTC-12	pseudotRNA	TATGAACCACTAAGGCGTCG	CCGGTAACTATTCTAGCC	CGTCTCacaccg	GAGTATTCCCACCTGTCATG	gttttGAGACG	GCAGCCCGAATACTTTCA	CACGTAAAGTCTGCTGGTGA	TATGAACCACTAAGGCGTCGCCGGTAACTATTCTAGCCCGTCTCacaccgGAGTATTCCCACCTGTCATGgttttGAGACGGCAGCCCGAATACTTTCACACGTAAAGTCTGCTGGTGA
pseudo-Asp-GTC-13	pseudotRNA	TATGAACCACTAAGGCGTCG	CCGGTAACTATTCTAGCC	CGTCTCacaccg	AGTATTCCCACCTGTCATGC	gttttGAGACG	GCAGCCCGAATACTTTCA	CACGTAAAGTCTGCTGGTGA	TATGAACCACTAAGGCGTCGCCGGTAACTATTCTAGCCCGTCTCacaccgAGTATTCCCACCTGTCATGCgttttGAGACGGCAGCCCGAATACTTTCACACGTAAAGTCTGCTGGTGA
pseudo-Asp-GTC-14	pseudotRNA	TATGAACCACTAAGGCGTCG	CCGGTAACTATTCTAGCC	CGTCTCacaccg	CCCACCTGTCATGCGGGAGA	gttttGAGACG	GCAGCCCGAATACTTTCA	CACGTAAAGTCTGCTGGTGA	TATGAACCACTAAGGCGTCGCCGGTAACTATTCTAGCCCGTCTCacaccgCCCACCTGTCATGCGGGAGAgttttGAGACGGCAGCCCGAATACTTTCACACGTAAAGTCTGCTGGTGA
pseudo-Asp-GTC-15	pseudotRNA	TATGAACCACTAAGGCGTCG	CCGGTAACTATTCTAGCC	CGTCTCacaccg	CCACCTGTCATGCGGGAGAC	gttttGAGACG	GCAGCCCGAATACTTTCA	CACGTAAAGTCTGCTGGTGA	TATGAACCACTAAGGCGTCGCCGGTAACTATTCTAGCCCGTCTCacaccgCCACCTGTCATGCGGGAGACgttttGAGACGGCAGCCCGAATACTTTCACACGTAAAGTCTGCTGGTGA
pseudo-Asp-GTC-16	pseudotRNA	TATGAACCACTAAGGCGTCG	CCGGTAACTATTCTAGCC	CGTCTCacaccg	CACCTGTCATGCGGGAGACG	gttttGAGACG	GCAGCCCGAATACTTTCA	CACGTAAAGTCTGCTGGTGA	TATGAACCACTAAGGCGTCGCCGGTAACTATTCTAGCCCGTCTCacaccgCACCTGTCATGCGGGAGACGgttttGAGACGGCAGCCCGAATACTTTCACACGTAAAGTCTGCTGGTGA
pseudo-Asp-GTC-17	pseudotRNA	TATGAACCACTAAGGCGTCG	CCGGTAACTATTCTAGCC	CGTCTCacaccg	GACGGGGTTCAATTCCCTGA	gttttGAGACG	GCAGCCCGAATACTTTCA	CACGTAAAGTCTGCTGGTGA	TATGAACCACTAAGGCGTCGCCGGTAACTATTCTAGCCCGTCTCacaccgGACGGGGTTCAATTCCCTGAgttttGAGACGGCAGCCCGAATACTTTCACACGTAAAGTCTGCTGGTGA
pseudo-Asp-GTC-18	pseudotRNA	TATGAACCACTAAGGCGTCG	CCGGTAACTATTCTAGCC	CGTCTCacaccg	ACGGGGTTCAATTCCCTGAT	gttttGAGACG	GCAGCCCGAATACTTTCA	CACGTAAAGTCTGCTGGTGA	TATGAACCACTAAGGCGTCGCCGGTAACTATTCTAGCCCGTCTCacaccgACGGGGTTCAATTCCCTGATgttttGAGACGGCAGCCCGAATACTTTCACACGTAAAGTCTGCTGGTGA
pseudo-Asp-GTC-19	pseudotRNA	TATGAACCACTAAGGCGTCG	CCGGTAACTATTCTAGCC	CGTCTCacaccg	CGGGGTTCAATTCCCTGATG	gttttGAGACG	GCAGCCCGAATACTTTCA	CACGTAAAGTCTGCTGGTGA	TATGAACCACTAAGGCGTCGCCGGTAACTATTCTAGCCCGTCTCacaccgCGGGGTTCAATTCCCTGATGgttttGAGACGGCAGCCCGAATACTTTCACACGTAAAGTCTGCTGGTGA
pseudo-Asp-GTC-20	pseudotRNA	TATGAACCACTAAGGCGTCG	CCGGTAACTATTCTAGCC	CGTCTCacaccg	CACTCACCACTATACTAACA	gttttGAGACG	GCAGCCCGAATACTTTCA	CACGTAAAGTCTGCTGGTGA	TATGAACCACTAAGGCGTCGCCGGTAACTATTCTAGCCCGTCTCacaccgCACTCACCACTATACTAACAgttttGAGACGGCAGCCCGAATACTTTCACACGTAAAGTCTGCTGGTGA
pseudo-Asp-GTC-21	pseudotRNA	TATGAACCACTAAGGCGTCG	CCGGTAACTATTCTAGCC	CGTCTCacaccg	GAGTGTTTCTGCCTGTCATG	gttttGAGACG	GCAGCCCGAATACTTTCA	CACGTAAAGTCTGCTGGTGA	TATGAACCACTAAGGCGTCGCCGGTAACTATTCTAGCCCGTCTCacaccgGAGTGTTTCTGCCTGTCATGgttttGAGACGGCAGCCCGAATACTTTCACACGTAAAGTCTGCTGGTGA
pseudo-Asp-GTC-22	pseudotRNA	TATGAACCACTAAGGCGTCG	CCGGTAACTATTCTAGCC	CGTCTCacaccg	AACTCCAGTCTCCACATGAC	gttttGAGACG	GCAGCCCGAATACTTTCA	CACGTAAAGTCTGCTGGTGA	TATGAACCACTAAGGCGTCGCCGGTAACTATTCTAGCCCGTCTCacaccgAACTCCAGTCTCCACATGACgttttGAGACGGCAGCCCGAATACTTTCACACGTAAAGTCTGCTGGTGA
pseudo-Asp-GTC-23	pseudotRNA	TATGAACCACTAAGGCGTCG	CCGGTAACTATTCTAGCC	CGTCTCacaccg	TCTGCCTGTCATGTGGAGAC	gttttGAGACG	GCAGCCCGAATACTTTCA	CACGTAAAGTCTGCTGGTGA	TATGAACCACTAAGGCGTCGCCGGTAACTATTCTAGCCCGTCTCacaccgTCTGCCTGTCATGTGGAGACgttttGAGACGGCAGCCCGAATACTTTCACACGTAAAGTCTGCTGGTGA
pseudo-Asp-GTC-24	pseudotRNA	TATGAACCACTAAGGCGTCG	CCGGTAACTATTCTAGCC	CGTCTCacaccg	CTGGAGTTTGAGTCCCCAAC	gttttGAGACG	GCAGCCCGAATACTTTCA	CACGTAAAGTCTGCTGGTGA	TATGAACCACTAAGGCGTCGCCGGTAACTATTCTAGCCCGTCTCacaccgCTGGAGTTTGAGTCCCCAACgttttGAGACGGCAGCCCGAATACTTTCACACGTAAAGTCTGCTGGTGA
pseudo-Asp-GTC-25	pseudotRNA	TATGAACCACTAAGGCGTCG	CCGGTAACTATTCTAGCC	CGTCTCacaccg	TGGAGTTTGAGTCCCCAACA	gttttGAGACG	GCAGCCCGAATACTTTCA	CACGTAAAGTCTGCTGGTGA	TATGAACCACTAAGGCGTCGCCGGTAACTATTCTAGCCCGTCTCacaccgTGGAGTTTGAGTCCCCAACAgttttGAGACGGCAGCCCGAATACTTTCACACGTAAAGTCTGCTGGTGA
pseudo-Asp-GTC-26	pseudotRNA	TATGAACCACTAAGGCGTCG	CCGGTAACTATTCTAGCC	CGTCTCacaccg	TACTTACCACTATAGTAACA	gttttGAGACG	GCAGCCCGAATACTTTCA	CACGTAAAGTCTGCTGGTGA	TATGAACCACTAAGGCGTCGCCGGTAACTATTCTAGCCCGTCTCacaccgTACTTACCACTATAGTAACAgttttGAGACGGCAGCCCGAATACTTTCACACGTAAAGTCTGCTGGTGA
pseudo-Asp-GTC-27	pseudotRNA	TATGAACCACTAAGGCGTCG	CCGGTAACTATTCTAGCC	CGTCTCacaccg	CCCCCTCTCTCATGCATGAC	gttttGAGACG	GCAGCCCGAATACTTTCA	CACGTAAAGTCTGCTGGTGA	TATGAACCACTAAGGCGTCGCCGGTAACTATTCTAGCCCGTCTCacaccgCCCCCTCTCTCATGCATGACgttttGAGACGGCAGCCCGAATACTTTCACACGTAAAGTCTGCTGGTGA
pseudo-Asp-GTC-28	pseudotRNA	TATGAACCACTAAGGCGTCG	CCGGTAACTATTCTAGCC	CGTCTCacaccg	CTGCCTGTCATGCATGAGAG	gttttGAGACG	GCAGCCCGAATACTTTCA	CACGTAAAGTCTGCTGGTGA	TATGAACCACTAAGGCGTCGCCGGTAACTATTCTAGCCCGTCTCacaccgCTGCCTGTCATGCATGAGAGgttttGAGACGGCAGCCCGAATACTTTCACACGTAAAGTCTGCTGGTGA
pseudo-Asp-GTC-29	pseudotRNA	TATGAACCACTAAGGCGTCG	CCGGTAACTATTCTAGCC	CGTCTCacaccg	TGCCTGTCATGCATGAGAGA	gttttGAGACG	GCAGCCCGAATACTTTCA	CACGTAAAGTCTGCTGGTGA	TATGAACCACTAAGGCGTCGCCGGTAACTATTCTAGCCCGTCTCacaccgTGCCTGTCATGCATGAGAGAgttttGAGACGGCAGCCCGAATACTTTCACACGTAAAGTCTGCTGGTGA
pseudo-Asp-GTC-30	pseudotRNA	TATGAACCACTAAGGCGTCG	CCGGTAACTATTCTAGCC	CGTCTCacaccg	GCCTGTCATGCATGAGAGAG	gttttGAGACG	GCAGCCCGAATACTTTCA	CACGTAAAGTCTGCTGGTGA	TATGAACCACTAAGGCGTCGCCGGTAACTATTCTAGCCCGTCTCacaccgGCCTGTCATGCATGAGAGAGgttttGAGACGGCAGCCCGAATACTTTCACACGTAAAGTCTGCTGGTGA
pseudo-Asp-GTC-31	pseudotRNA	TATGAACCACTAAGGCGTCG	CCGGTAACTATTCTAGCC	CGTCTCacaccg	CCTGTCATGCATGAGAGAGG	gttttGAGACG	GCAGCCCGAATACTTTCA	CACGTAAAGTCTGCTGGTGA	TATGAACCACTAAGGCGTCGCCGGTAACTATTCTAGCCCGTCTCacaccgCCTGTCATGCATGAGAGAGGgttttGAGACGGCAGCCCGAATACTTTCACACGTAAAGTCTGCTGGTGA
pseudo-Asp-GTC-32	pseudotRNA	TATGAACCACTAAGGCGTCG	CCGGTAACTATTCTAGCC	CGTCTCacaccg	AGAGGGGGTCGATTCCCTGA	gttttGAGACG	GCAGCCCGAATACTTTCA	CACGTAAAGTCTGCTGGTGA	TATGAACCACTAAGGCGTCGCCGGTAACTATTCTAGCCCGTCTCacaccgAGAGGGGGTCGATTCCCTGAgttttGAGACGGCAGCCCGAATACTTTCACACGTAAAGTCTGCTGGTGA
pseudo-Asp-GTC-33	pseudotRNA	TATGAACCACTAAGGCGTCG	CCGGTAACTATTCTAGCC	CGTCTCacaccg	GAGGGGGTCGATTCCCTGAC	gttttGAGACG	GCAGCCCGAATACTTTCA	CACGTAAAGTCTGCTGGTGA	TATGAACCACTAAGGCGTCGCCGGTAACTATTCTAGCCCGTCTCacaccgGAGGGGGTCGATTCCCTGACgttttGAGACGGCAGCCCGAATACTTTCACACGTAAAGTCTGCTGGTGA
pseudo-Asp-GTC-34	pseudotRNA	TATGAACCACTAAGGCGTCG	CCGGTAACTATTCTAGCC	CGTCTCacaccg	AGGGGGTCGATTCCCTGACG	gttttGAGACG	GCAGCCCGAATACTTTCA	CACGTAAAGTCTGCTGGTGA	TATGAACCACTAAGGCGTCGCCGGTAACTATTCTAGCCCGTCTCacaccgAGGGGGTCGATTCCCTGACGgttttGAGACGGCAGCCCGAATACTTTCACACGTAAAGTCTGCTGGTGA
pseudo-Asp-GTC-35	pseudotRNA	TATGAACCACTAAGGCGTCG	CCGGTAACTATTCTAGCC	CGTCTCacaccg	TACTCACCACTATAGTAACA	gttttGAGACG	GCAGCCCGAATACTTTCA	CACGTAAAGTCTGCTGGTGA	TATGAACCACTAAGGCGTCGCCGGTAACTATTCTAGCCCGTCTCacaccgTACTCACCACTATAGTAACAgttttGAGACGGCAGCCCGAATACTTTCACACGTAAAGTCTGCTGGTGA
pseudo-Asp-GTC-36	pseudotRNA	TATGAACCACTAAGGCGTCG	CCGGTAACTATTCTAGCC	CGTCTCacaccg	CCCCCTCTCTCACGCATGAC	gttttGAGACG	GCAGCCCGAATACTTTCA	CACGTAAAGTCTGCTGGTGA	TATGAACCACTAAGGCGTCGCCGGTAACTATTCTAGCCCGTCTCacaccgCCCCCTCTCTCACGCATGACgttttGAGACGGCAGCCCGAATACTTTCACACGTAAAGTCTGCTGGTGA
pseudo-Asp-GTC-37	pseudotRNA	TATGAACCACTAAGGCGTCG	CCGGTAACTATTCTAGCC	CGTCTCacaccg	CTGCCTGTCATGCGTGAGAG	gttttGAGACG	GCAGCCCGAATACTTTCA	CACGTAAAGTCTGCTGGTGA	TATGAACCACTAAGGCGTCGCCGGTAACTATTCTAGCCCGTCTCacaccgCTGCCTGTCATGCGTGAGAGgttttGAGACGGCAGCCCGAATACTTTCACACGTAAAGTCTGCTGGTGA
pseudo-Asp-GTC-38	pseudotRNA	TATGAACCACTAAGGCGTCG	CCGGTAACTATTCTAGCC	CGTCTCacaccg	TGCCTGTCATGCGTGAGAGA	gttttGAGACG	GCAGCCCGAATACTTTCA	CACGTAAAGTCTGCTGGTGA	TATGAACCACTAAGGCGTCGCCGGTAACTATTCTAGCCCGTCTCacaccgTGCCTGTCATGCGTGAGAGAgttttGAGACGGCAGCCCGAATACTTTCACACGTAAAGTCTGCTGGTGA
pseudo-Asp-GTC-39	pseudotRNA	TATGAACCACTAAGGCGTCG	CCGGTAACTATTCTAGCC	CGTCTCacaccg	GCCTGTCATGCGTGAGAGAG	gttttGAGACG	GCAGCCCGAATACTTTCA	CACGTAAAGTCTGCTGGTGA	TATGAACCACTAAGGCGTCGCCGGTAACTATTCTAGCCCGTCTCacaccgGCCTGTCATGCGTGAGAGAGgttttGAGACGGCAGCCCGAATACTTTCACACGTAAAGTCTGCTGGTGA
pseudo-Asp-GTC-40	pseudotRNA	TATGAACCACTAAGGCGTCG	CCGGTAACTATTCTAGCC	CGTCTCacaccg	CCTGTCATGCGTGAGAGAGG	gttttGAGACG	GCAGCCCGAATACTTTCA	CACGTAAAGTCTGCTGGTGA	TATGAACCACTAAGGCGTCGCCGGTAACTATTCTAGCCCGTCTCacaccgCCTGTCATGCGTGAGAGAGGgttttGAGACGGCAGCCCGAATACTTTCACACGTAAAGTCTGCTGGTGA
pseudo-Asp-GTC-41	pseudotRNA	TATGAACCACTAAGGCGTCG	CCGGTAACTATTCTAGCC	CGTCTCacaccg	AGAGGGGGTCGATTCCCCGA	gttttGAGACG	GCAGCCCGAATACTTTCA	CACGTAAAGTCTGCTGGTGA	TATGAACCACTAAGGCGTCGCCGGTAACTATTCTAGCCCGTCTCacaccgAGAGGGGGTCGATTCCCCGAgttttGAGACGGCAGCCCGAATACTTTCACACGTAAAGTCTGCTGGTGA
pseudo-Asp-GTC-42	pseudotRNA	TATGAACCACTAAGGCGTCG	CCGGTAACTATTCTAGCC	CGTCTCacaccg	GAGGGGGTCGATTCCCCGAC	gttttGAGACG	GCAGCCCGAATACTTTCA	CACGTAAAGTCTGCTGGTGA	TATGAACCACTAAGGCGTCGCCGGTAACTATTCTAGCCCGTCTCacaccgGAGGGGGTCGATTCCCCGACgttttGAGACGGCAGCCCGAATACTTTCACACGTAAAGTCTGCTGGTGA
pseudo-Asp-GTC-43	pseudotRNA	TATGAACCACTAAGGCGTCG	CCGGTAACTATTCTAGCC	CGTCTCacaccg	AGGGGGTCGATTCCCCGACG	gttttGAGACG	GCAGCCCGAATACTTTCA	CACGTAAAGTCTGCTGGTGA	TATGAACCACTAAGGCGTCGCCGGTAACTATTCTAGCCCGTCTCacaccgAGGGGGTCGATTCCCCGACGgttttGAGACGGCAGCCCGAATACTTTCACACGTAAAGTCTGCTGGTGA
pseudo-Cys-ACA-1	pseudotRNA	TATGAACCACTAAGGCGTCG	CCGGTAACTATTCTAGCC	CGTCTCacaccg	GACTACAGAATCCTATACTC	gttttGAGACG	GCAGCCCGAATACTTTCA	CACGTAAAGTCTGCTGGTGA	TATGAACCACTAAGGCGTCGCCGGTAACTATTCTAGCCCGTCTCacaccgGACTACAGAATCCTATACTCgttttGAGACGGCAGCCCGAATACTTTCACACGTAAAGTCTGCTGGTGA
pseudo-Cys-ACA-2	pseudotRNA	TATGAACCACTAAGGCGTCG	CCGGTAACTATTCTAGCC	CGTCTCacaccg	GTTCTCCTTCCCCTGAGTAT	gttttGAGACG	GCAGCCCGAATACTTTCA	CACGTAAAGTCTGCTGGTGA	TATGAACCACTAAGGCGTCGCCGGTAACTATTCTAGCCCGTCTCacaccgGTTCTCCTTCCCCTGAGTATgttttGAGACGGCAGCCCGAATACTTTCACACGTAAAGTCTGCTGGTGA
pseudo-Cys-ACA-3	pseudotRNA	TATGAACCACTAAGGCGTCG	CCGGTAACTATTCTAGCC	CGTCTCacaccg	ACTACAGAATCCTATACTCA	gttttGAGACG	GCAGCCCGAATACTTTCA	CACGTAAAGTCTGCTGGTGA	TATGAACCACTAAGGCGTCGCCGGTAACTATTCTAGCCCGTCTCacaccgACTACAGAATCCTATACTCAgttttGAGACGGCAGCCCGAATACTTTCACACGTAAAGTCTGCTGGTGA
pseudo-Cys-ACA-4	pseudotRNA	TATGAACCACTAAGGCGTCG	CCGGTAACTATTCTAGCC	CGTCTCacaccg	CTACAGAATCCTATACTCAG	gttttGAGACG	GCAGCCCGAATACTTTCA	CACGTAAAGTCTGCTGGTGA	TATGAACCACTAAGGCGTCGCCGGTAACTATTCTAGCCCGTCTCacaccgCTACAGAATCCTATACTCAGgttttGAGACGGCAGCCCGAATACTTTCACACGTAAAGTCTGCTGGTGA
pseudo-Cys-ACA-5	pseudotRNA	TATGAACCACTAAGGCGTCG	CCGGTAACTATTCTAGCC	CGTCTCacaccg	AGAATCCTATACTCAGGGGA	gttttGAGACG	GCAGCCCGAATACTTTCA	CACGTAAAGTCTGCTGGTGA	TATGAACCACTAAGGCGTCGCCGGTAACTATTCTAGCCCGTCTCacaccgAGAATCCTATACTCAGGGGAgttttGAGACGGCAGCCCGAATACTTTCACACGTAAAGTCTGCTGGTGA
pseudo-Cys-ACA-6	pseudotRNA	TATGAACCACTAAGGCGTCG	CCGGTAACTATTCTAGCC	CGTCTCacaccg	ATACTCAGGGGAAGGAGAAC	gttttGAGACG	GCAGCCCGAATACTTTCA	CACGTAAAGTCTGCTGGTGA	TATGAACCACTAAGGCGTCGCCGGTAACTATTCTAGCCCGTCTCacaccgATACTCAGGGGAAGGAGAACgttttGAGACGGCAGCCCGAATACTTTCACACGTAAAGTCTGCTGGTGA
pseudo-Cys-ACA-7	pseudotRNA	TATGAACCACTAAGGCGTCG	CCGGTAACTATTCTAGCC	CGTCTCacaccg	TACTCAGGGGAAGGAGAACT	gttttGAGACG	GCAGCCCGAATACTTTCA	CACGTAAAGTCTGCTGGTGA	TATGAACCACTAAGGCGTCGCCGGTAACTATTCTAGCCCGTCTCacaccgTACTCAGGGGAAGGAGAACTgttttGAGACGGCAGCCCGAATACTTTCACACGTAAAGTCTGCTGGTGA
pseudo-Cys-ACA-8	pseudotRNA	TATGAACCACTAAGGCGTCG	CCGGTAACTATTCTAGCC	CGTCTCacaccg	ACTCAGGGGAAGGAGAACTG	gttttGAGACG	GCAGCCCGAATACTTTCA	CACGTAAAGTCTGCTGGTGA	TATGAACCACTAAGGCGTCGCCGGTAACTATTCTAGCCCGTCTCacaccgACTCAGGGGAAGGAGAACTGgttttGAGACGGCAGCCCGAATACTTTCACACGTAAAGTCTGCTGGTGA
pseudo-Cys-ACA-9	pseudotRNA	TATGAACCACTAAGGCGTCG	CCGGTAACTATTCTAGCC	CGTCTCacaccg	CTCAGGGGAAGGAGAACTGG	gttttGAGACG	GCAGCCCGAATACTTTCA	CACGTAAAGTCTGCTGGTGA	TATGAACCACTAAGGCGTCGCCGGTAACTATTCTAGCCCGTCTCacaccgCTCAGGGGAAGGAGAACTGGgttttGAGACGGCAGCCCGAATACTTTCACACGTAAAGTCTGCTGGTGA
pseudo-Cys-ACA-10	pseudotRNA	TATGAACCACTAAGGCGTCG	CCGGTAACTATTCTAGCC	CGTCTCacaccg	GAGAACTGGGGGTTTCTCAG	gttttGAGACG	GCAGCCCGAATACTTTCA	CACGTAAAGTCTGCTGGTGA	TATGAACCACTAAGGCGTCGCCGGTAACTATTCTAGCCCGTCTCacaccgGAGAACTGGGGGTTTCTCAGgttttGAGACGGCAGCCCGAATACTTTCACACGTAAAGTCTGCTGGTGA
pseudo-Cys-ACA-11	pseudotRNA	TATGAACCACTAAGGCGTCG	CCGGTAACTATTCTAGCC	CGTCTCacaccg	AGAACTGGGGGTTTCTCAGT	gttttGAGACG	GCAGCCCGAATACTTTCA	CACGTAAAGTCTGCTGGTGA	TATGAACCACTAAGGCGTCGCCGGTAACTATTCTAGCCCGTCTCacaccgAGAACTGGGGGTTTCTCAGTgttttGAGACGGCAGCCCGAATACTTTCACACGTAAAGTCTGCTGGTGA
pseudo-Cys-ACA-12	pseudotRNA	TATGAACCACTAAGGCGTCG	CCGGTAACTATTCTAGCC	CGTCTCacaccg	GGGGTTTCTCAGTGGGTCAA	gttttGAGACG	GCAGCCCGAATACTTTCA	CACGTAAAGTCTGCTGGTGA	TATGAACCACTAAGGCGTCGCCGGTAACTATTCTAGCCCGTCTCacaccgGGGGTTTCTCAGTGGGTCAAgttttGAGACGGCAGCCCGAATACTTTCACACGTAAAGTCTGCTGGTGA
pseudo-Cys-ACA-13	pseudotRNA	TATGAACCACTAAGGCGTCG	CCGGTAACTATTCTAGCC	CGTCTCacaccg	GTGGGTCAAAGGACTTGTAG	gttttGAGACG	GCAGCCCGAATACTTTCA	CACGTAAAGTCTGCTGGTGA	TATGAACCACTAAGGCGTCGCCGGTAACTATTCTAGCCCGTCTCacaccgGTGGGTCAAAGGACTTGTAGgttttGAGACGGCAGCCCGAATACTTTCACACGTAAAGTCTGCTGGTGA
pseudo-Cys-ACA-14	pseudotRNA	TATGAACCACTAAGGCGTCG	CCGGTAACTATTCTAGCC	CGTCTCacaccg	ACTTTAAAGTCATATGTAGC	gttttGAGACG	GCAGCCCGAATACTTTCA	CACGTAAAGTCTGCTGGTGA	TATGAACCACTAAGGCGTCGCCGGTAACTATTCTAGCCCGTCTCacaccgACTTTAAAGTCATATGTAGCgttttGAGACGGCAGCCCGAATACTTTCACACGTAAAGTCTGCTGGTGA
pseudo-Cys-ACA-15	pseudotRNA	TATGAACCACTAAGGCGTCG	CCGGTAACTATTCTAGCC	CGTCTCacaccg	CTTTAAAGTCATATGTAGCT	gttttGAGACG	GCAGCCCGAATACTTTCA	CACGTAAAGTCTGCTGGTGA	TATGAACCACTAAGGCGTCGCCGGTAACTATTCTAGCCCGTCTCacaccgCTTTAAAGTCATATGTAGCTgttttGAGACGGCAGCCCGAATACTTTCACACGTAAAGTCTGCTGGTGA
pseudo-Cys-GCA-1	pseudotRNA	TATGAACCACTAAGGCGTCG	CCGGTAACTATTCTAGCC	CGTCTCacaccg	GCATTTGACTGCAGATCAAG	gttttGAGACG	GCAGCCCGAATACTTTCA	CACGTAAAGTCTGCTGGTGA	TATGAACCACTAAGGCGTCGCCGGTAACTATTCTAGCCCGTCTCacaccgGCATTTGACTGCAGATCAAGgttttGAGACGGCAGCCCGAATACTTTCACACGTAAAGTCTGCTGGTGA
pseudo-Cys-GCA-2	pseudotRNA	TATGAACCACTAAGGCGTCG	CCGGTAACTATTCTAGCC	CGTCTCacaccg	ACTGCAGATCAAGAGGTCCC	gttttGAGACG	GCAGCCCGAATACTTTCA	CACGTAAAGTCTGCTGGTGA	TATGAACCACTAAGGCGTCGCCGGTAACTATTCTAGCCCGTCTCacaccgACTGCAGATCAAGAGGTCCCgttttGAGACGGCAGCCCGAATACTTTCACACGTAAAGTCTGCTGGTGA
pseudo-Cys-GCA-3	pseudotRNA	TATGAACCACTAAGGCGTCG	CCGGTAACTATTCTAGCC	CGTCTCacaccg	GGGCACCTAGATTCGAACCG	gttttGAGACG	GCAGCCCGAATACTTTCA	CACGTAAAGTCTGCTGGTGA	TATGAACCACTAAGGCGTCGCCGGTAACTATTCTAGCCCGTCTCacaccgGGGCACCTAGATTCGAACCGgttttGAGACGGCAGCCCGAATACTTTCACACGTAAAGTCTGCTGGTGA
pseudo-Cys-GCA-4	pseudotRNA	TATGAACCACTAAGGCGTCG	CCGGTAACTATTCTAGCC	CGTCTCacaccg	GGGGCACCTAGATTCGAACC	gttttGAGACG	GCAGCCCGAATACTTTCA	CACGTAAAGTCTGCTGGTGA	TATGAACCACTAAGGCGTCGCCGGTAACTATTCTAGCCCGTCTCacaccgGGGGCACCTAGATTCGAACCgttttGAGACGGCAGCCCGAATACTTTCACACGTAAAGTCTGCTGGTGA
pseudo-Cys-GCA-5	pseudotRNA	TATGAACCACTAAGGCGTCG	CCGGTAACTATTCTAGCC	CGTCTCacaccg	GGGGGCACCTAGATTCGAAC	gttttGAGACG	GCAGCCCGAATACTTTCA	CACGTAAAGTCTGCTGGTGA	TATGAACCACTAAGGCGTCGCCGGTAACTATTCTAGCCCGTCTCacaccgGGGGGCACCTAGATTCGAACgttttGAGACGGCAGCCCGAATACTTTCACACGTAAAGTCTGCTGGTGA
pseudo-Cys-GCA-6	pseudotRNA	TATGAACCACTAAGGCGTCG	CCGGTAACTATTCTAGCC	CGTCTCacaccg	GAGGTCCCCGGTTCGAATCT	gttttGAGACG	GCAGCCCGAATACTTTCA	CACGTAAAGTCTGCTGGTGA	TATGAACCACTAAGGCGTCGCCGGTAACTATTCTAGCCCGTCTCacaccgGAGGTCCCCGGTTCGAATCTgttttGAGACGGCAGCCCGAATACTTTCACACGTAAAGTCTGCTGGTGA
pseudo-Cys-GCA-7	pseudotRNA	TATGAACCACTAAGGCGTCG	CCGGTAACTATTCTAGCC	CGTCTCacaccg	CAGCACCCGGATTTCAACCG	gttttGAGACG	GCAGCCCGAATACTTTCA	CACGTAAAGTCTGCTGGTGA	TATGAACCACTAAGGCGTCGCCGGTAACTATTCTAGCCCGTCTCacaccgCAGCACCCGGATTTCAACCGgttttGAGACGGCAGCCCGAATACTTTCACACGTAAAGTCTGCTGGTGA
pseudo-Cys-GCA-8	pseudotRNA	TATGAACCACTAAGGCGTCG	CCGGTAACTATTCTAGCC	CGTCTCacaccg	CCAGCACCCGGATTTCAACC	gttttGAGACG	GCAGCCCGAATACTTTCA	CACGTAAAGTCTGCTGGTGA	TATGAACCACTAAGGCGTCGCCGGTAACTATTCTAGCCCGTCTCacaccgCCAGCACCCGGATTTCAACCgttttGAGACGGCAGCCCGAATACTTTCACACGTAAAGTCTGCTGGTGA
pseudo-Cys-GCA-9	pseudotRNA	TATGAACCACTAAGGCGTCG	CCGGTAACTATTCTAGCC	CGTCTCacaccg	TCCAGCACCCGGATTTCAAC	gttttGAGACG	GCAGCCCGAATACTTTCA	CACGTAAAGTCTGCTGGTGA	TATGAACCACTAAGGCGTCGCCGGTAACTATTCTAGCCCGTCTCacaccgTCCAGCACCCGGATTTCAACgttttGAGACGGCAGCCCGAATACTTTCACACGTAAAGTCTGCTGGTGA
pseudo-Cys-GCA-10	pseudotRNA	TATGAACCACTAAGGCGTCG	CCGGTAACTATTCTAGCC	CGTCTCacaccg	CCCGGTTGAAATCCGGGTGC	gttttGAGACG	GCAGCCCGAATACTTTCA	CACGTAAAGTCTGCTGGTGA	TATGAACCACTAAGGCGTCGCCGGTAACTATTCTAGCCCGTCTCacaccgCCCGGTTGAAATCCGGGTGCgttttGAGACGGCAGCCCGAATACTTTCACACGTAAAGTCTGCTGGTGA
pseudo-Gln-CTG-1	pseudotRNA	TATGAACCACTAAGGCGTCG	CCGGTAACTATTCTAGCC	CGTCTCacaccg	TGGTGTAATGGTGAGCACTT	gttttGAGACG	GCAGCCCGAATACTTTCA	CACGTAAAGTCTGCTGGTGA	TATGAACCACTAAGGCGTCGCCGGTAACTATTCTAGCCCGTCTCacaccgTGGTGTAATGGTGAGCACTTgttttGAGACGGCAGCCCGAATACTTTCACACGTAAAGTCTGCTGGTGA
pseudo-Gln-CTG-2	pseudotRNA	TATGAACCACTAAGGCGTCG	CCGGTAACTATTCTAGCC	CGTCTCacaccg	GATCAGAGTTCAAGTCTCAC	gttttGAGACG	GCAGCCCGAATACTTTCA	CACGTAAAGTCTGCTGGTGA	TATGAACCACTAAGGCGTCGCCGGTAACTATTCTAGCCCGTCTCacaccgGATCAGAGTTCAAGTCTCACgttttGAGACGGCAGCCCGAATACTTTCACACGTAAAGTCTGCTGGTGA
pseudo-Gln-CTG-3	pseudotRNA	TATGAACCACTAAGGCGTCG	CCGGTAACTATTCTAGCC	CGTCTCacaccg	ATCAGAGTTCAAGTCTCACT	gttttGAGACG	GCAGCCCGAATACTTTCA	CACGTAAAGTCTGCTGGTGA	TATGAACCACTAAGGCGTCGCCGGTAACTATTCTAGCCCGTCTCacaccgATCAGAGTTCAAGTCTCACTgttttGAGACGGCAGCCCGAATACTTTCACACGTAAAGTCTGCTGGTGA
pseudo-Gln-CTG-4	pseudotRNA	TATGAACCACTAAGGCGTCG	CCGGTAACTATTCTAGCC	CGTCTCacaccg	GGGTGCTCACCATTAACCCA	gttttGAGACG	GCAGCCCGAATACTTTCA	CACGTAAAGTCTGCTGGTGA	TATGAACCACTAAGGCGTCGCCGGTAACTATTCTAGCCCGTCTCacaccgGGGTGCTCACCATTAACCCAgttttGAGACGGCAGCCCGAATACTTTCACACGTAAAGTCTGCTGGTGA
pseudo-Gln-CTG-5	pseudotRNA	TATGAACCACTAAGGCGTCG	CCGGTAACTATTCTAGCC	CGTCTCacaccg	TGGGTTAATGGTGAGCACCC	gttttGAGACG	GCAGCCCGAATACTTTCA	CACGTAAAGTCTGCTGGTGA	TATGAACCACTAAGGCGTCGCCGGTAACTATTCTAGCCCGTCTCacaccgTGGGTTAATGGTGAGCACCCgttttGAGACGGCAGCCCGAATACTTTCACACGTAAAGTCTGCTGGTGA
pseudo-Gln-CTG-6	pseudotRNA	TATGAACCACTAAGGCGTCG	CCGGTAACTATTCTAGCC	CGTCTCacaccg	ATCGCTTGATTCAGAGTCCA	gttttGAGACG	GCAGCCCGAATACTTTCA	CACGTAAAGTCTGCTGGTGA	TATGAACCACTAAGGCGTCGCCGGTAACTATTCTAGCCCGTCTCacaccgATCGCTTGATTCAGAGTCCAgttttGAGACGGCAGCCCGAATACTTTCACACGTAAAGTCTGCTGGTGA
pseudo-Gln-CTG-7	pseudotRNA	TATGAACCACTAAGGCGTCG	CCGGTAACTATTCTAGCC	CGTCTCacaccg	GATCGCTTGATTCAGAGTCC	gttttGAGACG	GCAGCCCGAATACTTTCA	CACGTAAAGTCTGCTGGTGA	TATGAACCACTAAGGCGTCGCCGGTAACTATTCTAGCCCGTCTCacaccgGATCGCTTGATTCAGAGTCCgttttGAGACGGCAGCCCGAATACTTTCACACGTAAAGTCTGCTGGTGA
pseudo-Gln-CTG-8	pseudotRNA	TATGAACCACTAAGGCGTCG	CCGGTAACTATTCTAGCC	CGTCTCacaccg	GTACCACCGAGATTTGAACT	gttttGAGACG	GCAGCCCGAATACTTTCA	CACGTAAAGTCTGCTGGTGA	TATGAACCACTAAGGCGTCGCCGGTAACTATTCTAGCCCGTCTCacaccgGTACCACCGAGATTTGAACTgttttGAGACGGCAGCCCGAATACTTTCACACGTAAAGTCTGCTGGTGA
pseudo-Gln-CTG-9	pseudotRNA	TATGAACCACTAAGGCGTCG	CCGGTAACTATTCTAGCC	CGTCTCacaccg	AAGTGGTCACCATTACACCA	gttttGAGACG	GCAGCCCGAATACTTTCA	CACGTAAAGTCTGCTGGTGA	TATGAACCACTAAGGCGTCGCCGGTAACTATTCTAGCCCGTCTCacaccgAAGTGGTCACCATTACACCAgttttGAGACGGCAGCCCGAATACTTTCACACGTAAAGTCTGCTGGTGA
pseudo-Gln-CTG-10	pseudotRNA	TATGAACCACTAAGGCGTCG	CCGGTAACTATTCTAGCC	CGTCTCacaccg	TGGTGTAATGGTGACCACTT	gttttGAGACG	GCAGCCCGAATACTTTCA	CACGTAAAGTCTGCTGGTGA	TATGAACCACTAAGGCGTCGCCGGTAACTATTCTAGCCCGTCTCacaccgTGGTGTAATGGTGACCACTTgttttGAGACGGCAGCCCGAATACTTTCACACGTAAAGTCTGCTGGTGA
pseudo-Gln-CTG-11	pseudotRNA	TATGAACCACTAAGGCGTCG	CCGGTAACTATTCTAGCC	CGTCTCacaccg	ACTGTATTCAGAGTCCAAAG	gttttGAGACG	GCAGCCCGAATACTTTCA	CACGTAAAGTCTGCTGGTGA	TATGAACCACTAAGGCGTCGCCGGTAACTATTCTAGCCCGTCTCacaccgACTGTATTCAGAGTCCAAAGgttttGAGACGGCAGCCCGAATACTTTCACACGTAAAGTCTGCTGGTGA
pseudo-Gln-CTG-12	pseudotRNA	TATGAACCACTAAGGCGTCG	CCGGTAACTATTCTAGCC	CGTCTCacaccg	AAGCCCTCACCATTACACCA	gttttGAGACG	GCAGCCCGAATACTTTCA	CACGTAAAGTCTGCTGGTGA	TATGAACCACTAAGGCGTCGCCGGTAACTATTCTAGCCCGTCTCacaccgAAGCCCTCACCATTACACCAgttttGAGACGGCAGCCCGAATACTTTCACACGTAAAGTCTGCTGGTGA
pseudo-Gln-CTG-13	pseudotRNA	TATGAACCACTAAGGCGTCG	CCGGTAACTATTCTAGCC	CGTCTCacaccg	GGTTCCATGGTGTAATGGTG	gttttGAGACG	GCAGCCCGAATACTTTCA	CACGTAAAGTCTGCTGGTGA	TATGAACCACTAAGGCGTCGCCGGTAACTATTCTAGCCCGTCTCacaccgGGTTCCATGGTGTAATGGTGgttttGAGACGGCAGCCCGAATACTTTCACACGTAAAGTCTGCTGGTGA
pseudo-Gln-CTG-14	pseudotRNA	TATGAACCACTAAGGCGTCG	CCGGTAACTATTCTAGCC	CGTCTCacaccg	GTTCCATGGTGTAATGGTGA	gttttGAGACG	GCAGCCCGAATACTTTCA	CACGTAAAGTCTGCTGGTGA	TATGAACCACTAAGGCGTCGCCGGTAACTATTCTAGCCCGTCTCacaccgGTTCCATGGTGTAATGGTGAgttttGAGACGGCAGCCCGAATACTTTCACACGTAAAGTCTGCTGGTGA
pseudo-Gln-CTG-15	pseudotRNA	TATGAACCACTAAGGCGTCG	CCGGTAACTATTCTAGCC	CGTCTCacaccg	TGGTGTAATGGTGAGGGCTT	gttttGAGACG	GCAGCCCGAATACTTTCA	CACGTAAAGTCTGCTGGTGA	TATGAACCACTAAGGCGTCGCCGGTAACTATTCTAGCCCGTCTCacaccgTGGTGTAATGGTGAGGGCTTgttttGAGACGGCAGCCCGAATACTTTCACACGTAAAGTCTGCTGGTGA
pseudo-Gln-CTG-16	pseudotRNA	TATGAACCACTAAGGCGTCG	CCGGTAACTATTCTAGCC	CGTCTCacaccg	GATCAGAGTTCAAGTCTCAG	gttttGAGACG	GCAGCCCGAATACTTTCA	CACGTAAAGTCTGCTGGTGA	TATGAACCACTAAGGCGTCGCCGGTAACTATTCTAGCCCGTCTCacaccgGATCAGAGTTCAAGTCTCAGgttttGAGACGGCAGCCCGAATACTTTCACACGTAAAGTCTGCTGGTGA
pseudo-Gln-CTG-17	pseudotRNA	TATGAACCACTAAGGCGTCG	CCGGTAACTATTCTAGCC	CGTCTCacaccg	ATCAGAGTTCAAGTCTCAGT	gttttGAGACG	GCAGCCCGAATACTTTCA	CACGTAAAGTCTGCTGGTGA	TATGAACCACTAAGGCGTCGCCGGTAACTATTCTAGCCCGTCTCacaccgATCAGAGTTCAAGTCTCAGTgttttGAGACGGCAGCCCGAATACTTTCACACGTAAAGTCTGCTGGTGA
pseudo-Gln-CTG-18	pseudotRNA	TATGAACCACTAAGGCGTCG	CCGGTAACTATTCTAGCC	CGTCTCacaccg	GGGTGCTTACCATTACACCA	gttttGAGACG	GCAGCCCGAATACTTTCA	CACGTAAAGTCTGCTGGTGA	TATGAACCACTAAGGCGTCGCCGGTAACTATTCTAGCCCGTCTCacaccgGGGTGCTTACCATTACACCAgttttGAGACGGCAGCCCGAATACTTTCACACGTAAAGTCTGCTGGTGA
pseudo-Gln-CTG-19	pseudotRNA	TATGAACCACTAAGGCGTCG	CCGGTAACTATTCTAGCC	CGTCTCacaccg	GTTGCTGGATTCAGAGTCCA	gttttGAGACG	GCAGCCCGAATACTTTCA	CACGTAAAGTCTGCTGGTGA	TATGAACCACTAAGGCGTCGCCGGTAACTATTCTAGCCCGTCTCacaccgGTTGCTGGATTCAGAGTCCAgttttGAGACGGCAGCCCGAATACTTTCACACGTAAAGTCTGCTGGTGA
pseudo-Gln-CTG-20	pseudotRNA	TATGAACCACTAAGGCGTCG	CCGGTAACTATTCTAGCC	CGTCTCacaccg	GGTTGCTGGATTCAGAGTCC	gttttGAGACG	GCAGCCCGAATACTTTCA	CACGTAAAGTCTGCTGGTGA	TATGAACCACTAAGGCGTCGCCGGTAACTATTCTAGCCCGTCTCacaccgGGTTGCTGGATTCAGAGTCCgttttGAGACGGCAGCCCGAATACTTTCACACGTAAAGTCTGCTGGTGA
pseudo-Gln-CTG-21	pseudotRNA	TATGAACCACTAAGGCGTCG	CCGGTAACTATTCTAGCC	CGTCTCacaccg	GAGACTGGAACTCTGGTTGC	gttttGAGACG	GCAGCCCGAATACTTTCA	CACGTAAAGTCTGCTGGTGA	TATGAACCACTAAGGCGTCGCCGGTAACTATTCTAGCCCGTCTCacaccgGAGACTGGAACTCTGGTTGCgttttGAGACGGCAGCCCGAATACTTTCACACGTAAAGTCTGCTGGTGA
pseudo-Gln-CTG-22	pseudotRNA	TATGAACCACTAAGGCGTCG	CCGGTAACTATTCTAGCC	CGTCTCacaccg	CCACGCTGAGACTGGAACTC	gttttGAGACG	GCAGCCCGAATACTTTCA	CACGTAAAGTCTGCTGGTGA	TATGAACCACTAAGGCGTCGCCGGTAACTATTCTAGCCCGTCTCacaccgCCACGCTGAGACTGGAACTCgttttGAGACGGCAGCCCGAATACTTTCACACGTAAAGTCTGCTGGTGA
pseudo-Gln-CTG-23	pseudotRNA	TATGAACCACTAAGGCGTCG	CCGGTAACTATTCTAGCC	CGTCTCacaccg	CCAGAGTTCCAGTCTCAGCG	gttttGAGACG	GCAGCCCGAATACTTTCA	CACGTAAAGTCTGCTGGTGA	TATGAACCACTAAGGCGTCGCCGGTAACTATTCTAGCCCGTCTCacaccgCCAGAGTTCCAGTCTCAGCGgttttGAGACGGCAGCCCGAATACTTTCACACGTAAAGTCTGCTGGTGA
pseudo-Gln-CTG-24	pseudotRNA	TATGAACCACTAAGGCGTCG	CCGGTAACTATTCTAGCC	CGTCTCacaccg	TAGTCTACTGGTTAAACGCT	gttttGAGACG	GCAGCCCGAATACTTTCA	CACGTAAAGTCTGCTGGTGA	TATGAACCACTAAGGCGTCGCCGGTAACTATTCTAGCCCGTCTCacaccgTAGTCTACTGGTTAAACGCTgttttGAGACGGCAGCCCGAATACTTTCACACGTAAAGTCTGCTGGTGA
pseudo-Gln-CTG-25	pseudotRNA	TATGAACCACTAAGGCGTCG	CCGGTAACTATTCTAGCC	CGTCTCacaccg	AGTCTACTGGTTAAACGCTT	gttttGAGACG	GCAGCCCGAATACTTTCA	CACGTAAAGTCTGCTGGTGA	TATGAACCACTAAGGCGTCGCCGGTAACTATTCTAGCCCGTCTCacaccgAGTCTACTGGTTAAACGCTTgttttGAGACGGCAGCCCGAATACTTTCACACGTAAAGTCTGCTGGTGA
pseudo-Gln-CTG-26	pseudotRNA	TATGAACCACTAAGGCGTCG	CCGGTAACTATTCTAGCC	CGTCTCacaccg	GGGCTCTGACATTAACGTCC	gttttGAGACG	GCAGCCCGAATACTTTCA	CACGTAAAGTCTGCTGGTGA	TATGAACCACTAAGGCGTCGCCGGTAACTATTCTAGCCCGTCTCacaccgGGGCTCTGACATTAACGTCCgttttGAGACGGCAGCCCGAATACTTTCACACGTAAAGTCTGCTGGTGA
pseudo-Gln-CTG-27	pseudotRNA	TATGAACCACTAAGGCGTCG	CCGGTAACTATTCTAGCC	CGTCTCacaccg	GGCTCTGACATTAACGTCCT	gttttGAGACG	GCAGCCCGAATACTTTCA	CACGTAAAGTCTGCTGGTGA	TATGAACCACTAAGGCGTCGCCGGTAACTATTCTAGCCCGTCTCacaccgGGCTCTGACATTAACGTCCTgttttGAGACGGCAGCCCGAATACTTTCACACGTAAAGTCTGCTGGTGA
pseudo-Gln-CTG-28	pseudotRNA	TATGAACCACTAAGGCGTCG	CCGGTAACTATTCTAGCC	CGTCTCacaccg	CAAAGCTGGGATTTGAACCC	gttttGAGACG	GCAGCCCGAATACTTTCA	CACGTAAAGTCTGCTGGTGA	TATGAACCACTAAGGCGTCGCCGGTAACTATTCTAGCCCGTCTCacaccgCAAAGCTGGGATTTGAACCCgttttGAGACGGCAGCCCGAATACTTTCACACGTAAAGTCTGCTGGTGA
pseudo-Gln-CTG-29	pseudotRNA	TATGAACCACTAAGGCGTCG	CCGGTAACTATTCTAGCC	CGTCTCacaccg	GAGCCATGCCCTGCACCACT	gttttGAGACG	GCAGCCCGAATACTTTCA	CACGTAAAGTCTGCTGGTGA	TATGAACCACTAAGGCGTCGCCGGTAACTATTCTAGCCCGTCTCacaccgGAGCCATGCCCTGCACCACTgttttGAGACGGCAGCCCGAATACTTTCACACGTAAAGTCTGCTGGTGA
pseudo-Gln-CTG-30	pseudotRNA	TATGAACCACTAAGGCGTCG	CCGGTAACTATTCTAGCC	CGTCTCacaccg	AGAGCCATGCCCTGCACCAC	gttttGAGACG	GCAGCCCGAATACTTTCA	CACGTAAAGTCTGCTGGTGA	TATGAACCACTAAGGCGTCGCCGGTAACTATTCTAGCCCGTCTCacaccgAGAGCCATGCCCTGCACCACgttttGAGACGGCAGCCCGAATACTTTCACACGTAAAGTCTGCTGGTGA
pseudo-Gln-CTG-31	pseudotRNA	TATGAACCACTAAGGCGTCG	CCGGTAACTATTCTAGCC	CGTCTCacaccg	CAGCCCAGTGGTGCAGGGCA	gttttGAGACG	GCAGCCCGAATACTTTCA	CACGTAAAGTCTGCTGGTGA	TATGAACCACTAAGGCGTCGCCGGTAACTATTCTAGCCCGTCTCacaccgCAGCCCAGTGGTGCAGGGCAgttttGAGACGGCAGCCCGAATACTTTCACACGTAAAGTCTGCTGGTGA
pseudo-Gln-CTG-32	pseudotRNA	TATGAACCACTAAGGCGTCG	CCGGTAACTATTCTAGCC	CGTCTCacaccg	CAGGGCATGGCTCTGACACC	gttttGAGACG	GCAGCCCGAATACTTTCA	CACGTAAAGTCTGCTGGTGA	TATGAACCACTAAGGCGTCGCCGGTAACTATTCTAGCCCGTCTCacaccgCAGGGCATGGCTCTGACACCgttttGAGACGGCAGCCCGAATACTTTCACACGTAAAGTCTGCTGGTGA
pseudo-Gln-CTG-33	pseudotRNA	TATGAACCACTAAGGCGTCG	CCGGTAACTATTCTAGCC	CGTCTCacaccg	GGCATGGCTCTGACACCTGG	gttttGAGACG	GCAGCCCGAATACTTTCA	CACGTAAAGTCTGCTGGTGA	TATGAACCACTAAGGCGTCGCCGGTAACTATTCTAGCCCGTCTCacaccgGGCATGGCTCTGACACCTGGgttttGAGACGGCAGCCCGAATACTTTCACACGTAAAGTCTGCTGGTGA
pseudo-Gln-CTG-34	pseudotRNA	TATGAACCACTAAGGCGTCG	CCGGTAACTATTCTAGCC	CGTCTCacaccg	GGATTTGAACCCAGGCCGCC	gttttGAGACG	GCAGCCCGAATACTTTCA	CACGTAAAGTCTGCTGGTGA	TATGAACCACTAAGGCGTCGCCGGTAACTATTCTAGCCCGTCTCacaccgGGATTTGAACCCAGGCCGCCgttttGAGACGGCAGCCCGAATACTTTCACACGTAAAGTCTGCTGGTGA
pseudo-Gln-CTG-35	pseudotRNA	TATGAACCACTAAGGCGTCG	CCGGTAACTATTCTAGCC	CGTCTCacaccg	GGCTCTGACACCTGGCGGCC	gttttGAGACG	GCAGCCCGAATACTTTCA	CACGTAAAGTCTGCTGGTGA	TATGAACCACTAAGGCGTCGCCGGTAACTATTCTAGCCCGTCTCacaccgGGCTCTGACACCTGGCGGCCgttttGAGACGGCAGCCCGAATACTTTCACACGTAAAGTCTGCTGGTGA
pseudo-Gln-CTG-36	pseudotRNA	TATGAACCACTAAGGCGTCG	CCGGTAACTATTCTAGCC	CGTCTCacaccg	GCTCTGACACCTGGCGGCCT	gttttGAGACG	GCAGCCCGAATACTTTCA	CACGTAAAGTCTGCTGGTGA	TATGAACCACTAAGGCGTCGCCGGTAACTATTCTAGCCCGTCTCacaccgGCTCTGACACCTGGCGGCCTgttttGAGACGGCAGCCCGAATACTTTCACACGTAAAGTCTGCTGGTGA
pseudo-Gln-CTG-37	pseudotRNA	TATGAACCACTAAGGCGTCG	CCGGTAACTATTCTAGCC	CGTCTCacaccg	AGAAGCTGGGATTTGAACCC	gttttGAGACG	GCAGCCCGAATACTTTCA	CACGTAAAGTCTGCTGGTGA	TATGAACCACTAAGGCGTCGCCGGTAACTATTCTAGCCCGTCTCacaccgAGAAGCTGGGATTTGAACCCgttttGAGACGGCAGCCCGAATACTTTCACACGTAAAGTCTGCTGGTGA
pseudo-Gln-CTG-38	pseudotRNA	TATGAACCACTAAGGCGTCG	CCGGTAACTATTCTAGCC	CGTCTCacaccg	GCGAATGCCCTTGAACCTCT	gttttGAGACG	GCAGCCCGAATACTTTCA	CACGTAAAGTCTGCTGGTGA	TATGAACCACTAAGGCGTCGCCGGTAACTATTCTAGCCCGTCTCacaccgGCGAATGCCCTTGAACCTCTgttttGAGACGGCAGCCCGAATACTTTCACACGTAAAGTCTGCTGGTGA
pseudo-Gln-CTG-39	pseudotRNA	TATGAACCACTAAGGCGTCG	CCGGTAACTATTCTAGCC	CGTCTCacaccg	AGCGAATGCCCTTGAACCTC	gttttGAGACG	GCAGCCCGAATACTTTCA	CACGTAAAGTCTGCTGGTGA	TATGAACCACTAAGGCGTCGCCGGTAACTATTCTAGCCCGTCTCacaccgAGCGAATGCCCTTGAACCTCgttttGAGACGGCAGCCCGAATACTTTCACACGTAAAGTCTGCTGGTGA
pseudo-Gln-CTG-40	pseudotRNA	TATGAACCACTAAGGCGTCG	CCGGTAACTATTCTAGCC	CGTCTCacaccg	CAGTGTAGCCCAGAGGTTCA	gttttGAGACG	GCAGCCCGAATACTTTCA	CACGTAAAGTCTGCTGGTGA	TATGAACCACTAAGGCGTCGCCGGTAACTATTCTAGCCCGTCTCacaccgCAGTGTAGCCCAGAGGTTCAgttttGAGACGGCAGCCCGAATACTTTCACACGTAAAGTCTGCTGGTGA
pseudo-Gln-CTG-41	pseudotRNA	TATGAACCACTAAGGCGTCG	CCGGTAACTATTCTAGCC	CGTCTCacaccg	AGTGTAGCCCAGAGGTTCAA	gttttGAGACG	GCAGCCCGAATACTTTCA	CACGTAAAGTCTGCTGGTGA	TATGAACCACTAAGGCGTCGCCGGTAACTATTCTAGCCCGTCTCacaccgAGTGTAGCCCAGAGGTTCAAgttttGAGACGGCAGCCCGAATACTTTCACACGTAAAGTCTGCTGGTGA
pseudo-Gln-CTG-42	pseudotRNA	TATGAACCACTAAGGCGTCG	CCGGTAACTATTCTAGCC	CGTCTCacaccg	AGGTTCAAGGGCATTCGCTC	gttttGAGACG	GCAGCCCGAATACTTTCA	CACGTAAAGTCTGCTGGTGA	TATGAACCACTAAGGCGTCGCCGGTAACTATTCTAGCCCGTCTCacaccgAGGTTCAAGGGCATTCGCTCgttttGAGACGGCAGCCCGAATACTTTCACACGTAAAGTCTGCTGGTGA
pseudo-Gln-CTG-43	pseudotRNA	TATGAACCACTAAGGCGTCG	CCGGTAACTATTCTAGCC	CGTCTCacaccg	GCATTCGCTCTGGTATCAGA	gttttGAGACG	GCAGCCCGAATACTTTCA	CACGTAAAGTCTGCTGGTGA	TATGAACCACTAAGGCGTCGCCGGTAACTATTCTAGCCCGTCTCacaccgGCATTCGCTCTGGTATCAGAgttttGAGACGGCAGCCCGAATACTTTCACACGTAAAGTCTGCTGGTGA
pseudo-Gln-CTG-44	pseudotRNA	TATGAACCACTAAGGCGTCG	CCGGTAACTATTCTAGCC	CGTCTCacaccg	CATTCGCTCTGGTATCAGAA	gttttGAGACG	GCAGCCCGAATACTTTCA	CACGTAAAGTCTGCTGGTGA	TATGAACCACTAAGGCGTCGCCGGTAACTATTCTAGCCCGTCTCacaccgCATTCGCTCTGGTATCAGAAgttttGAGACGGCAGCCCGAATACTTTCACACGTAAAGTCTGCTGGTGA
pseudo-Gln-CTG-45	pseudotRNA	TATGAACCACTAAGGCGTCG	CCGGTAACTATTCTAGCC	CGTCTCacaccg	GCTCTGGTATCAGAAGGGTC	gttttGAGACG	GCAGCCCGAATACTTTCA	CACGTAAAGTCTGCTGGTGA	TATGAACCACTAAGGCGTCGCCGGTAACTATTCTAGCCCGTCTCacaccgGCTCTGGTATCAGAAGGGTCgttttGAGACGGCAGCCCGAATACTTTCACACGTAAAGTCTGCTGGTGA
pseudo-Gln-CTG-46	pseudotRNA	TATGAACCACTAAGGCGTCG	CCGGTAACTATTCTAGCC	CGTCTCacaccg	CTCTGGTATCAGAAGGGTCT	gttttGAGACG	GCAGCCCGAATACTTTCA	CACGTAAAGTCTGCTGGTGA	TATGAACCACTAAGGCGTCGCCGGTAACTATTCTAGCCCGTCTCacaccgCTCTGGTATCAGAAGGGTCTgttttGAGACGGCAGCCCGAATACTTTCACACGTAAAGTCTGCTGGTGA
pseudo-Gln-TTG-1	pseudotRNA	TATGAACCACTAAGGCGTCG	CCGGTAACTATTCTAGCC	CGTCTCacaccg	GTCCATACCCTTGCCCACTG	gttttGAGACG	GCAGCCCGAATACTTTCA	CACGTAAAGTCTGCTGGTGA	TATGAACCACTAAGGCGTCGCCGGTAACTATTCTAGCCCGTCTCacaccgGTCCATACCCTTGCCCACTGgttttGAGACGGCAGCCCGAATACTTTCACACGTAAAGTCTGCTGGTGA
pseudo-Gln-TTG-2	pseudotRNA	TATGAACCACTAAGGCGTCG	CCGGTAACTATTCTAGCC	CGTCTCacaccg	GCTGTGTACCTCAGTGGGCA	gttttGAGACG	GCAGCCCGAATACTTTCA	CACGTAAAGTCTGCTGGTGA	TATGAACCACTAAGGCGTCGCCGGTAACTATTCTAGCCCGTCTCacaccgGCTGTGTACCTCAGTGGGCAgttttGAGACGGCAGCCCGAATACTTTCACACGTAAAGTCTGCTGGTGA
pseudo-Gln-TTG-3	pseudotRNA	TATGAACCACTAAGGCGTCG	CCGGTAACTATTCTAGCC	CGTCTCacaccg	CTGTGTACCTCAGTGGGCAA	gttttGAGACG	GCAGCCCGAATACTTTCA	CACGTAAAGTCTGCTGGTGA	TATGAACCACTAAGGCGTCGCCGGTAACTATTCTAGCCCGTCTCacaccgCTGTGTACCTCAGTGGGCAAgttttGAGACGGCAGCCCGAATACTTTCACACGTAAAGTCTGCTGGTGA
pseudo-Gln-TTG-4	pseudotRNA	TATGAACCACTAAGGCGTCG	CCGGTAACTATTCTAGCC	CGTCTCacaccg	TACCTCAGTGGGCAAGGGTA	gttttGAGACG	GCAGCCCGAATACTTTCA	CACGTAAAGTCTGCTGGTGA	TATGAACCACTAAGGCGTCGCCGGTAACTATTCTAGCCCGTCTCacaccgTACCTCAGTGGGCAAGGGTAgttttGAGACGGCAGCCCGAATACTTTCACACGTAAAGTCTGCTGGTGA
pseudo-Gln-TTG-5	pseudotRNA	TATGAACCACTAAGGCGTCG	CCGGTAACTATTCTAGCC	CGTCTCacaccg	GGATTTGAACCCAAATAGTC	gttttGAGACG	GCAGCCCGAATACTTTCA	CACGTAAAGTCTGCTGGTGA	TATGAACCACTAAGGCGTCGCCGGTAACTATTCTAGCCCGTCTCacaccgGGATTTGAACCCAAATAGTCgttttGAGACGGCAGCCCGAATACTTTCACACGTAAAGTCTGCTGGTGA
pseudo-Gln-TTG-6	pseudotRNA	TATGAACCACTAAGGCGTCG	CCGGTAACTATTCTAGCC	CGTCTCacaccg	GACTTTGAAGCCAGACTATT	gttttGAGACG	GCAGCCCGAATACTTTCA	CACGTAAAGTCTGCTGGTGA	TATGAACCACTAAGGCGTCGCCGGTAACTATTCTAGCCCGTCTCacaccgGACTTTGAAGCCAGACTATTgttttGAGACGGCAGCCCGAATACTTTCACACGTAAAGTCTGCTGGTGA
pseudo-Gln-TTG-7	pseudotRNA	TATGAACCACTAAGGCGTCG	CCGGTAACTATTCTAGCC	CGTCTCacaccg	ACTTTGAAGCCAGACTATTT	gttttGAGACG	GCAGCCCGAATACTTTCA	CACGTAAAGTCTGCTGGTGA	TATGAACCACTAAGGCGTCGCCGGTAACTATTCTAGCCCGTCTCacaccgACTTTGAAGCCAGACTATTTgttttGAGACGGCAGCCCGAATACTTTCACACGTAAAGTCTGCTGGTGA
pseudo-Gln-TTG-8	pseudotRNA	TATGAACCACTAAGGCGTCG	CCGGTAACTATTCTAGCC	CGTCTCacaccg	TTTGGGTTCAAATCCCAGCT	gttttGAGACG	GCAGCCCGAATACTTTCA	CACGTAAAGTCTGCTGGTGA	TATGAACCACTAAGGCGTCGCCGGTAACTATTCTAGCCCGTCTCacaccgTTTGGGTTCAAATCCCAGCTgttttGAGACGGCAGCCCGAATACTTTCACACGTAAAGTCTGCTGGTGA
pseudo-Gln-TTG-9	pseudotRNA	TATGAACCACTAAGGCGTCG	CCGGTAACTATTCTAGCC	CGTCTCacaccg	GTCTTTTCCCTTAGGCCACA	gttttGAGACG	GCAGCCCGAATACTTTCA	CACGTAAAGTCTGCTGGTGA	TATGAACCACTAAGGCGTCGCCGGTAACTATTCTAGCCCGTCTCacaccgGTCTTTTCCCTTAGGCCACAgttttGAGACGGCAGCCCGAATACTTTCACACGTAAAGTCTGCTGGTGA
pseudo-Gln-TTG-10	pseudotRNA	TATGAACCACTAAGGCGTCG	CCGGTAACTATTCTAGCC	CGTCTCacaccg	AGTGAGATGTCTTTTCCCTT	gttttGAGACG	GCAGCCCGAATACTTTCA	CACGTAAAGTCTGCTGGTGA	TATGAACCACTAAGGCGTCGCCGGTAACTATTCTAGCCCGTCTCacaccgAGTGAGATGTCTTTTCCCTTgttttGAGACGGCAGCCCGAATACTTTCACACGTAAAGTCTGCTGGTGA
pseudo-Gln-TTG-11	pseudotRNA	TATGAACCACTAAGGCGTCG	CCGGTAACTATTCTAGCC	CGTCTCacaccg	AGGGAAAAGACATCTCACTT	gttttGAGACG	GCAGCCCGAATACTTTCA	CACGTAAAGTCTGCTGGTGA	TATGAACCACTAAGGCGTCGCCGGTAACTATTCTAGCCCGTCTCacaccgAGGGAAAAGACATCTCACTTgttttGAGACGGCAGCCCGAATACTTTCACACGTAAAGTCTGCTGGTGA
pseudo-Gln-TTG-12	pseudotRNA	TATGAACCACTAAGGCGTCG	CCGGTAACTATTCTAGCC	CGTCTCacaccg	GGGAAAAGACATCTCACTTT	gttttGAGACG	GCAGCCCGAATACTTTCA	CACGTAAAGTCTGCTGGTGA	TATGAACCACTAAGGCGTCGCCGGTAACTATTCTAGCCCGTCTCacaccgGGGAAAAGACATCTCACTTTgttttGAGACGGCAGCCCGAATACTTTCACACGTAAAGTCTGCTGGTGA
pseudo-Gln-TTG-13	pseudotRNA	TATGAACCACTAAGGCGTCG	CCGGTAACTATTCTAGCC	CGTCTCacaccg	CACTTTGGGTCAGAAGATTG	gttttGAGACG	GCAGCCCGAATACTTTCA	CACGTAAAGTCTGCTGGTGA	TATGAACCACTAAGGCGTCGCCGGTAACTATTCTAGCCCGTCTCacaccgCACTTTGGGTCAGAAGATTGgttttGAGACGGCAGCCCGAATACTTTCACACGTAAAGTCTGCTGGTGA
pseudo-Gln-TTG-14	pseudotRNA	TATGAACCACTAAGGCGTCG	CCGGTAACTATTCTAGCC	CGTCTCacaccg	ACTTTGGGTCAGAAGATTGA	gttttGAGACG	GCAGCCCGAATACTTTCA	CACGTAAAGTCTGCTGGTGA	TATGAACCACTAAGGCGTCGCCGGTAACTATTCTAGCCCGTCTCacaccgACTTTGGGTCAGAAGATTGAgttttGAGACGGCAGCCCGAATACTTTCACACGTAAAGTCTGCTGGTGA
pseudo-Gln-TTG-15	pseudotRNA	TATGAACCACTAAGGCGTCG	CCGGTAACTATTCTAGCC	CGTCTCacaccg	TGAGGGTTCAAGTCCTTTCA	gttttGAGACG	GCAGCCCGAATACTTTCA	CACGTAAAGTCTGCTGGTGA	TATGAACCACTAAGGCGTCGCCGGTAACTATTCTAGCCCGTCTCacaccgTGAGGGTTCAAGTCCTTTCAgttttGAGACGGCAGCCCGAATACTTTCACACGTAAAGTCTGCTGGTGA
pseudo-Gln-TTG-16	pseudotRNA	TATGAACCACTAAGGCGTCG	CCGGTAACTATTCTAGCC	CGTCTCacaccg	GTAGTACAGTGGTTAAACCA	gttttGAGACG	GCAGCCCGAATACTTTCA	CACGTAAAGTCTGCTGGTGA	TATGAACCACTAAGGCGTCGCCGGTAACTATTCTAGCCCGTCTCacaccgGTAGTACAGTGGTTAAACCAgttttGAGACGGCAGCCCGAATACTTTCACACGTAAAGTCTGCTGGTGA
pseudo-Gln-TTG-17	pseudotRNA	TATGAACCACTAAGGCGTCG	CCGGTAACTATTCTAGCC	CGTCTCacaccg	CAGTCTGGCTCCAAAGACCA	gttttGAGACG	GCAGCCCGAATACTTTCA	CACGTAAAGTCTGCTGGTGA	TATGAACCACTAAGGCGTCGCCGGTAACTATTCTAGCCCGTCTCacaccgCAGTCTGGCTCCAAAGACCAgttttGAGACGGCAGCCCGAATACTTTCACACGTAAAGTCTGCTGGTGA
pseudo-Gln-TTG-18	pseudotRNA	TATGAACCACTAAGGCGTCG	CCGGTAACTATTCTAGCC	CGTCTCacaccg	AGTGGTTAAACCATGGTCTT	gttttGAGACG	GCAGCCCGAATACTTTCA	CACGTAAAGTCTGCTGGTGA	TATGAACCACTAAGGCGTCGCCGGTAACTATTCTAGCCCGTCTCacaccgAGTGGTTAAACCATGGTCTTgttttGAGACGGCAGCCCGAATACTTTCACACGTAAAGTCTGCTGGTGA
pseudo-Gln-TTG-19	pseudotRNA	TATGAACCACTAAGGCGTCG	CCGGTAACTATTCTAGCC	CGTCTCacaccg	GGATCCGACCCCAGGCAGTC	gttttGAGACG	GCAGCCCGAATACTTTCA	CACGTAAAGTCTGCTGGTGA	TATGAACCACTAAGGCGTCGCCGGTAACTATTCTAGCCCGTCTCacaccgGGATCCGACCCCAGGCAGTCgttttGAGACGGCAGCCCGAATACTTTCACACGTAAAGTCTGCTGGTGA
pseudo-Gln-TTG-20	pseudotRNA	TATGAACCACTAAGGCGTCG	CCGGTAACTATTCTAGCC	CGTCTCacaccg	GTCTTTGGAGCCAGACTGCC	gttttGAGACG	GCAGCCCGAATACTTTCA	CACGTAAAGTCTGCTGGTGA	TATGAACCACTAAGGCGTCGCCGGTAACTATTCTAGCCCGTCTCacaccgGTCTTTGGAGCCAGACTGCCgttttGAGACGGCAGCCCGAATACTTTCACACGTAAAGTCTGCTGGTGA
pseudo-Gln-TTG-21	pseudotRNA	TATGAACCACTAAGGCGTCG	CCGGTAACTATTCTAGCC	CGTCTCacaccg	TCTTTGGAGCCAGACTGCCT	gttttGAGACG	GCAGCCCGAATACTTTCA	CACGTAAAGTCTGCTGGTGA	TATGAACCACTAAGGCGTCGCCGGTAACTATTCTAGCCCGTCTCacaccgTCTTTGGAGCCAGACTGCCTgttttGAGACGGCAGCCCGAATACTTTCACACGTAAAGTCTGCTGGTGA
pseudo-Gln-TTG-22	pseudotRNA	TATGAACCACTAAGGCGTCG	CCGGTAACTATTCTAGCC	CGTCTCacaccg	CTTTGGAGCCAGACTGCCTG	gttttGAGACG	GCAGCCCGAATACTTTCA	CACGTAAAGTCTGCTGGTGA	TATGAACCACTAAGGCGTCGCCGGTAACTATTCTAGCCCGTCTCacaccgCTTTGGAGCCAGACTGCCTGgttttGAGACGGCAGCCCGAATACTTTCACACGTAAAGTCTGCTGGTGA
pseudo-Gln-TTG-23	pseudotRNA	TATGAACCACTAAGGCGTCG	CCGGTAACTATTCTAGCC	CGTCTCacaccg	GGAGCCAGACTGCCTGGGGT	gttttGAGACG	GCAGCCCGAATACTTTCA	CACGTAAAGTCTGCTGGTGA	TATGAACCACTAAGGCGTCGCCGGTAACTATTCTAGCCCGTCTCacaccgGGAGCCAGACTGCCTGGGGTgttttGAGACGGCAGCCCGAATACTTTCACACGTAAAGTCTGCTGGTGA
pseudo-Gln-TTG-24	pseudotRNA	TATGAACCACTAAGGCGTCG	CCGGTAACTATTCTAGCC	CGTCTCacaccg	GAGAGCTGGGATCCGACCCC	gttttGAGACG	GCAGCCCGAATACTTTCA	CACGTAAAGTCTGCTGGTGA	TATGAACCACTAAGGCGTCGCCGGTAACTATTCTAGCCCGTCTCacaccgGAGAGCTGGGATCCGACCCCgttttGAGACGGCAGCCCGAATACTTTCACACGTAAAGTCTGCTGGTGA
pseudo-Glu-CTC-1	pseudotRNA	TATGAACCACTAAGGCGTCG	CCGGTAACTATTCTAGCC	CGTCTCacaccg	CCTAAGCACTAGACCACCAG	gttttGAGACG	GCAGCCCGAATACTTTCA	CACGTAAAGTCTGCTGGTGA	TATGAACCACTAAGGCGTCGCCGGTAACTATTCTAGCCCGTCTCacaccgCCTAAGCACTAGACCACCAGgttttGAGACGGCAGCCCGAATACTTTCACACGTAAAGTCTGCTGGTGA
pseudo-Glu-CTC-2	pseudotRNA	TATGAACCACTAAGGCGTCG	CCGGTAACTATTCTAGCC	CGTCTCacaccg	CCCCTGGTGGTCTAGTGCTT	gttttGAGACG	GCAGCCCGAATACTTTCA	CACGTAAAGTCTGCTGGTGA	TATGAACCACTAAGGCGTCGCCGGTAACTATTCTAGCCCGTCTCacaccgCCCCTGGTGGTCTAGTGCTTgttttGAGACGGCAGCCCGAATACTTTCACACGTAAAGTCTGCTGGTGA
pseudo-Glu-CTC-3	pseudotRNA	TATGAACCACTAAGGCGTCG	CCGGTAACTATTCTAGCC	CGTCTCacaccg	GTGGTCTAGTGCTTAGGATT	gttttGAGACG	GCAGCCCGAATACTTTCA	CACGTAAAGTCTGCTGGTGA	TATGAACCACTAAGGCGTCGCCGGTAACTATTCTAGCCCGTCTCacaccgGTGGTCTAGTGCTTAGGATTgttttGAGACGGCAGCCCGAATACTTTCACACGTAAAGTCTGCTGGTGA
pseudo-Glu-CTC-4	pseudotRNA	TATGAACCACTAAGGCGTCG	CCGGTAACTATTCTAGCC	CGTCTCacaccg	GAATCGAACGCAGGCAGCAG	gttttGAGACG	GCAGCCCGAATACTTTCA	CACGTAAAGTCTGCTGGTGA	TATGAACCACTAAGGCGTCGCCGGTAACTATTCTAGCCCGTCTCacaccgGAATCGAACGCAGGCAGCAGgttttGAGACGGCAGCCCGAATACTTTCACACGTAAAGTCTGCTGGTGA
pseudo-Glu-CTC-5	pseudotRNA	TATGAACCACTAAGGCGTCG	CCGGTAACTATTCTAGCC	CGTCTCacaccg	CCTGACCGGGAATCGAACGC	gttttGAGACG	GCAGCCCGAATACTTTCA	CACGTAAAGTCTGCTGGTGA	TATGAACCACTAAGGCGTCGCCGGTAACTATTCTAGCCCGTCTCacaccgCCTGACCGGGAATCGAACGCgttttGAGACGGCAGCCCGAATACTTTCACACGTAAAGTCTGCTGGTGA
pseudo-Glu-CTC-6	pseudotRNA	TATGAACCACTAAGGCGTCG	CCGGTAACTATTCTAGCC	CGTCTCacaccg	TGCTGCCTGCGTTCGATTCC	gttttGAGACG	GCAGCCCGAATACTTTCA	CACGTAAAGTCTGCTGGTGA	TATGAACCACTAAGGCGTCGCCGGTAACTATTCTAGCCCGTCTCacaccgTGCTGCCTGCGTTCGATTCCgttttGAGACGGCAGCCCGAATACTTTCACACGTAAAGTCTGCTGGTGA
pseudo-Glu-CTC-7	pseudotRNA	TATGAACCACTAAGGCGTCG	CCGGTAACTATTCTAGCC	CGTCTCacaccg	CCTGCGTTCGATTCCCGGTC	gttttGAGACG	GCAGCCCGAATACTTTCA	CACGTAAAGTCTGCTGGTGA	TATGAACCACTAAGGCGTCGCCGGTAACTATTCTAGCCCGTCTCacaccgCCTGCGTTCGATTCCCGGTCgttttGAGACGGCAGCCCGAATACTTTCACACGTAAAGTCTGCTGGTGA
pseudo-Glu-CTC-8	pseudotRNA	TATGAACCACTAAGGCGTCG	CCGGTAACTATTCTAGCC	CGTCTCacaccg	CTGCGTTCGATTCCCGGTCA	gttttGAGACG	GCAGCCCGAATACTTTCA	CACGTAAAGTCTGCTGGTGA	TATGAACCACTAAGGCGTCGCCGGTAACTATTCTAGCCCGTCTCacaccgCTGCGTTCGATTCCCGGTCAgttttGAGACGGCAGCCCGAATACTTTCACACGTAAAGTCTGCTGGTGA
pseudo-Glu-CTC-9	pseudotRNA	TATGAACCACTAAGGCGTCG	CCGGTAACTATTCTAGCC	CGTCTCacaccg	ATCCTAACCACTAGACATCA	gttttGAGACG	GCAGCCCGAATACTTTCA	CACGTAAAGTCTGCTGGTGA	TATGAACCACTAAGGCGTCGCCGGTAACTATTCTAGCCCGTCTCacaccgATCCTAACCACTAGACATCAgttttGAGACGGCAGCCCGAATACTTTCACACGTAAAGTCTGCTGGTGA
pseudo-Glu-CTC-10	pseudotRNA	TATGAACCACTAAGGCGTCG	CCGGTAACTATTCTAGCC	CGTCTCacaccg	GATGTCTAGTGGTTAGGATT	gttttGAGACG	GCAGCCCGAATACTTTCA	CACGTAAAGTCTGCTGGTGA	TATGAACCACTAAGGCGTCGCCGGTAACTATTCTAGCCCGTCTCacaccgGATGTCTAGTGGTTAGGATTgttttGAGACGGCAGCCCGAATACTTTCACACGTAAAGTCTGCTGGTGA
pseudo-Glu-CTC-11	pseudotRNA	TATGAACCACTAAGGCGTCG	CCGGTAACTATTCTAGCC	CGTCTCacaccg	GTGCTCTCACTGCAGCAGCC	gttttGAGACG	GCAGCCCGAATACTTTCA	CACGTAAAGTCTGCTGGTGA	TATGAACCACTAAGGCGTCGCCGGTAACTATTCTAGCCCGTCTCacaccgGTGCTCTCACTGCAGCAGCCgttttGAGACGGCAGCCCGAATACTTTCACACGTAAAGTCTGCTGGTGA
pseudo-Glu-CTC-12	pseudotRNA	TATGAACCACTAAGGCGTCG	CCGGTAACTATTCTAGCC	CGTCTCacaccg	TGCTCTCACTGCAGCAGCCT	gttttGAGACG	GCAGCCCGAATACTTTCA	CACGTAAAGTCTGCTGGTGA	TATGAACCACTAAGGCGTCGCCGGTAACTATTCTAGCCCGTCTCacaccgTGCTCTCACTGCAGCAGCCTgttttGAGACGGCAGCCCGAATACTTTCACACGTAAAGTCTGCTGGTGA
pseudo-Glu-CTC-13	pseudotRNA	TATGAACCACTAAGGCGTCG	CCGGTAACTATTCTAGCC	CGTCTCacaccg	CCTGACTGAGAAATGAACCC	gttttGAGACG	GCAGCCCGAATACTTTCA	CACGTAAAGTCTGCTGGTGA	TATGAACCACTAAGGCGTCGCCGGTAACTATTCTAGCCCGTCTCacaccgCCTGACTGAGAAATGAACCCgttttGAGACGGCAGCCCGAATACTTTCACACGTAAAGTCTGCTGGTGA
pseudo-Glu-CTC-14	pseudotRNA	TATGAACCACTAAGGCGTCG	CCGGTAACTATTCTAGCC	CGTCTCacaccg	CCTGGGTTCATTTCTCAGTC	gttttGAGACG	GCAGCCCGAATACTTTCA	CACGTAAAGTCTGCTGGTGA	TATGAACCACTAAGGCGTCGCCGGTAACTATTCTAGCCCGTCTCacaccgCCTGGGTTCATTTCTCAGTCgttttGAGACGGCAGCCCGAATACTTTCACACGTAAAGTCTGCTGGTGA
pseudo-Glu-CTC-15	pseudotRNA	TATGAACCACTAAGGCGTCG	CCGGTAACTATTCTAGCC	CGTCTCacaccg	CTGGGTTCATTTCTCAGTCA	gttttGAGACG	GCAGCCCGAATACTTTCA	CACGTAAAGTCTGCTGGTGA	TATGAACCACTAAGGCGTCGCCGGTAACTATTCTAGCCCGTCTCacaccgCTGGGTTCATTTCTCAGTCAgttttGAGACGGCAGCCCGAATACTTTCACACGTAAAGTCTGCTGGTGA
pseudo-Glu-CTC-16	pseudotRNA	TATGAACCACTAAGGCGTCG	CCGGTAACTATTCTAGCC	CGTCTCacaccg	GTGGTCTAGTGCTTAGGATT	gttttGAGACG	GCAGCCCGAATACTTTCA	CACGTAAAGTCTGCTGGTGA	TATGAACCACTAAGGCGTCGCCGGTAACTATTCTAGCCCGTCTCacaccgGTGGTCTAGTGCTTAGGATTgttttGAGACGGCAGCCCGAATACTTTCACACGTAAAGTCTGCTGGTGA
pseudo-Glu-CTC-17	pseudotRNA	TATGAACCACTAAGGCGTCG	CCGGTAACTATTCTAGCC	CGTCTCacaccg	GAATTGAACGCAGGCTGCGG	gttttGAGACG	GCAGCCCGAATACTTTCA	CACGTAAAGTCTGCTGGTGA	TATGAACCACTAAGGCGTCGCCGGTAACTATTCTAGCCCGTCTCacaccgGAATTGAACGCAGGCTGCGGgttttGAGACGGCAGCCCGAATACTTTCACACGTAAAGTCTGCTGGTGA
pseudo-Glu-CTC-18	pseudotRNA	TATGAACCACTAAGGCGTCG	CCGGTAACTATTCTAGCC	CGTCTCacaccg	CGGGAATTGAACGCAGGCTG	gttttGAGACG	GCAGCCCGAATACTTTCA	CACGTAAAGTCTGCTGGTGA	TATGAACCACTAAGGCGTCGCCGGTAACTATTCTAGCCCGTCTCacaccgCGGGAATTGAACGCAGGCTGgttttGAGACGGCAGCCCGAATACTTTCACACGTAAAGTCTGCTGGTGA
pseudo-Glu-CTC-19	pseudotRNA	TATGAACCACTAAGGCGTCG	CCGGTAACTATTCTAGCC	CGTCTCacaccg	CCTGACCGGGAATTGAACGC	gttttGAGACG	GCAGCCCGAATACTTTCA	CACGTAAAGTCTGCTGGTGA	TATGAACCACTAAGGCGTCGCCGGTAACTATTCTAGCCCGTCTCacaccgCCTGACCGGGAATTGAACGCgttttGAGACGGCAGCCCGAATACTTTCACACGTAAAGTCTGCTGGTGA
pseudo-Glu-CTC-20	pseudotRNA	TATGAACCACTAAGGCGTCG	CCGGTAACTATTCTAGCC	CGTCTCacaccg	CGCAGCCTGCGTTCAATTCC	gttttGAGACG	GCAGCCCGAATACTTTCA	CACGTAAAGTCTGCTGGTGA	TATGAACCACTAAGGCGTCGCCGGTAACTATTCTAGCCCGTCTCacaccgCGCAGCCTGCGTTCAATTCCgttttGAGACGGCAGCCCGAATACTTTCACACGTAAAGTCTGCTGGTGA
pseudo-Glu-CTC-21	pseudotRNA	TATGAACCACTAAGGCGTCG	CCGGTAACTATTCTAGCC	CGTCTCacaccg	CCTGCGTTCAATTCCCGGTC	gttttGAGACG	GCAGCCCGAATACTTTCA	CACGTAAAGTCTGCTGGTGA	TATGAACCACTAAGGCGTCGCCGGTAACTATTCTAGCCCGTCTCacaccgCCTGCGTTCAATTCCCGGTCgttttGAGACGGCAGCCCGAATACTTTCACACGTAAAGTCTGCTGGTGA
pseudo-Glu-CTC-22	pseudotRNA	TATGAACCACTAAGGCGTCG	CCGGTAACTATTCTAGCC	CGTCTCacaccg	CTGCGTTCAATTCCCGGTCA	gttttGAGACG	GCAGCCCGAATACTTTCA	CACGTAAAGTCTGCTGGTGA	TATGAACCACTAAGGCGTCGCCGGTAACTATTCTAGCCCGTCTCacaccgCTGCGTTCAATTCCCGGTCAgttttGAGACGGCAGCCCGAATACTTTCACACGTAAAGTCTGCTGGTGA
pseudo-Glu-CTC-23	pseudotRNA	TATGAACCACTAAGGCGTCG	CCGGTAACTATTCTAGCC	CGTCTCacaccg	GCCCGGCTCCCATAGCCGCT	gttttGAGACG	GCAGCCCGAATACTTTCA	CACGTAAAGTCTGCTGGTGA	TATGAACCACTAAGGCGTCGCCGGTAACTATTCTAGCCCGTCTCacaccgGCCCGGCTCCCATAGCCGCTgttttGAGACGGCAGCCCGAATACTTTCACACGTAAAGTCTGCTGGTGA
pseudo-Glu-CTC-24	pseudotRNA	TATGAACCACTAAGGCGTCG	CCGGTAACTATTCTAGCC	CGTCTCacaccg	AGCCCGGCTCCCATAGCCGC	gttttGAGACG	GCAGCCCGAATACTTTCA	CACGTAAAGTCTGCTGGTGA	TATGAACCACTAAGGCGTCGCCGGTAACTATTCTAGCCCGTCTCacaccgAGCCCGGCTCCCATAGCCGCgttttGAGACGGCAGCCCGAATACTTTCACACGTAAAGTCTGCTGGTGA
pseudo-Glu-CTC-25	pseudotRNA	TATGAACCACTAAGGCGTCG	CCGGTAACTATTCTAGCC	CGTCTCacaccg	GTGGATAGCCCAGCGGCTAT	gttttGAGACG	GCAGCCCGAATACTTTCA	CACGTAAAGTCTGCTGGTGA	TATGAACCACTAAGGCGTCGCCGGTAACTATTCTAGCCCGTCTCacaccgGTGGATAGCCCAGCGGCTATgttttGAGACGGCAGCCCGAATACTTTCACACGTAAAGTCTGCTGGTGA
pseudo-Glu-CTC-26	pseudotRNA	TATGAACCACTAAGGCGTCG	CCGGTAACTATTCTAGCC	CGTCTCacaccg	AGCCCAGCGGCTATGGGAGC	gttttGAGACG	GCAGCCCGAATACTTTCA	CACGTAAAGTCTGCTGGTGA	TATGAACCACTAAGGCGTCGCCGGTAACTATTCTAGCCCGTCTCacaccgAGCCCAGCGGCTATGGGAGCgttttGAGACGGCAGCCCGAATACTTTCACACGTAAAGTCTGCTGGTGA
pseudo-Glu-CTC-27	pseudotRNA	TATGAACCACTAAGGCGTCG	CCGGTAACTATTCTAGCC	CGTCTCacaccg	GCCCAGCGGCTATGGGAGCC	gttttGAGACG	GCAGCCCGAATACTTTCA	CACGTAAAGTCTGCTGGTGA	TATGAACCACTAAGGCGTCGCCGGTAACTATTCTAGCCCGTCTCacaccgGCCCAGCGGCTATGGGAGCCgttttGAGACGGCAGCCCGAATACTTTCACACGTAAAGTCTGCTGGTGA
pseudo-Glu-CTC-28	pseudotRNA	TATGAACCACTAAGGCGTCG	CCGGTAACTATTCTAGCC	CGTCTCacaccg	AGGACGTCAGAGTGAGAGCC	gttttGAGACG	GCAGCCCGAATACTTTCA	CACGTAAAGTCTGCTGGTGA	TATGAACCACTAAGGCGTCGCCGGTAACTATTCTAGCCCGTCTCacaccgAGGACGTCAGAGTGAGAGCCgttttGAGACGGCAGCCCGAATACTTTCACACGTAAAGTCTGCTGGTGA
pseudo-Glu-CTC-29	pseudotRNA	TATGAACCACTAAGGCGTCG	CCGGTAACTATTCTAGCC	CGTCTCacaccg	GGGCTCTCACTCTGACGTCC	gttttGAGACG	GCAGCCCGAATACTTTCA	CACGTAAAGTCTGCTGGTGA	TATGAACCACTAAGGCGTCGCCGGTAACTATTCTAGCCCGTCTCacaccgGGGCTCTCACTCTGACGTCCgttttGAGACGGCAGCCCGAATACTTTCACACGTAAAGTCTGCTGGTGA
pseudo-Glu-CTC-30	pseudotRNA	TATGAACCACTAAGGCGTCG	CCGGTAACTATTCTAGCC	CGTCTCacaccg	GGCTCTCACTCTGACGTCCT	gttttGAGACG	GCAGCCCGAATACTTTCA	CACGTAAAGTCTGCTGGTGA	TATGAACCACTAAGGCGTCGCCGGTAACTATTCTAGCCCGTCTCacaccgGGCTCTCACTCTGACGTCCTgttttGAGACGGCAGCCCGAATACTTTCACACGTAAAGTCTGCTGGTGA
pseudo-Glu-CTC-31	pseudotRNA	TATGAACCACTAAGGCGTCG	CCGGTAACTATTCTAGCC	CGTCTCacaccg	GCACACTGGGACTTGAACCC	gttttGAGACG	GCAGCCCGAATACTTTCA	CACGTAAAGTCTGCTGGTGA	TATGAACCACTAAGGCGTCGCCGGTAACTATTCTAGCCCGTCTCacaccgGCACACTGGGACTTGAACCCgttttGAGACGGCAGCCCGAATACTTTCACACGTAAAGTCTGCTGGTGA
pseudo-Glu-TTC-1	pseudotRNA	TATGAACCACTAAGGCGTCG	CCGGTAACTATTCTAGCC	CGTCTCacaccg	ACCCGCGTTAACTGCTTGAA	gttttGAGACG	GCAGCCCGAATACTTTCA	CACGTAAAGTCTGCTGGTGA	TATGAACCACTAAGGCGTCGCCGGTAACTATTCTAGCCCGTCTCacaccgACCCGCGTTAACTGCTTGAAgttttGAGACGGCAGCCCGAATACTTTCACACGTAAAGTCTGCTGGTGA
pseudo-Glu-TTC-2	pseudotRNA	TATGAACCACTAAGGCGTCG	CCGGTAACTATTCTAGCC	CGTCTCacaccg	TGCCTTTCAAGCAGTTAACG	gttttGAGACG	GCAGCCCGAATACTTTCA	CACGTAAAGTCTGCTGGTGA	TATGAACCACTAAGGCGTCGCCGGTAACTATTCTAGCCCGTCTCacaccgTGCCTTTCAAGCAGTTAACGgttttGAGACGGCAGCCCGAATACTTTCACACGTAAAGTCTGCTGGTGA
pseudo-Glu-TTC-3	pseudotRNA	TATGAACCACTAAGGCGTCG	CCGGTAACTATTCTAGCC	CGTCTCacaccg	GCCTTTCAAGCAGTTAACGC	gttttGAGACG	GCAGCCCGAATACTTTCA	CACGTAAAGTCTGCTGGTGA	TATGAACCACTAAGGCGTCGCCGGTAACTATTCTAGCCCGTCTCacaccgGCCTTTCAAGCAGTTAACGCgttttGAGACGGCAGCCCGAATACTTTCACACGTAAAGTCTGCTGGTGA
pseudo-Glu-TTC-4	pseudotRNA	TATGAACCACTAAGGCGTCG	CCGGTAACTATTCTAGCC	CGTCTCacaccg	GTTAACGCGGGTTCGATTCC	gttttGAGACG	GCAGCCCGAATACTTTCA	CACGTAAAGTCTGCTGGTGA	TATGAACCACTAAGGCGTCGCCGGTAACTATTCTAGCCCGTCTCacaccgGTTAACGCGGGTTCGATTCCgttttGAGACGGCAGCCCGAATACTTTCACACGTAAAGTCTGCTGGTGA
pseudo-Glu-TTC-5	pseudotRNA	TATGAACCACTAAGGCGTCG	CCGGTAACTATTCTAGCC	CGTCTCacaccg	TTAACGCGGGTTCGATTCCC	gttttGAGACG	GCAGCCCGAATACTTTCA	CACGTAAAGTCTGCTGGTGA	TATGAACCACTAAGGCGTCGCCGGTAACTATTCTAGCCCGTCTCacaccgTTAACGCGGGTTCGATTCCCgttttGAGACGGCAGCCCGAATACTTTCACACGTAAAGTCTGCTGGTGA
pseudo-Glu-TTC-6	pseudotRNA	TATGAACCACTAAGGCGTCG	CCGGTAACTATTCTAGCC	CGTCTCacaccg	TCCTAGCCACTAGACCACCA	gttttGAGACG	GCAGCCCGAATACTTTCA	CACGTAAAGTCTGCTGGTGA	TATGAACCACTAAGGCGTCGCCGGTAACTATTCTAGCCCGTCTCacaccgTCCTAGCCACTAGACCACCAgttttGAGACGGCAGCCCGAATACTTTCACACGTAAAGTCTGCTGGTGA
pseudo-Glu-TTC-7	pseudotRNA	TATGAACCACTAAGGCGTCG	CCGGTAACTATTCTAGCC	CGTCTCacaccg	TCCTTGGTGGTCTAGTGGCT	gttttGAGACG	GCAGCCCGAATACTTTCA	CACGTAAAGTCTGCTGGTGA	TATGAACCACTAAGGCGTCGCCGGTAACTATTCTAGCCCGTCTCacaccgTCCTTGGTGGTCTAGTGGCTgttttGAGACGGCAGCCCGAATACTTTCACACGTAAAGTCTGCTGGTGA
pseudo-Glu-TTC-8	pseudotRNA	TATGAACCACTAAGGCGTCG	CCGGTAACTATTCTAGCC	CGTCTCacaccg	ATTCGGTGCTTTCACCTGTG	gttttGAGACG	GCAGCCCGAATACTTTCA	CACGTAAAGTCTGCTGGTGA	TATGAACCACTAAGGCGTCGCCGGTAACTATTCTAGCCCGTCTCacaccgATTCGGTGCTTTCACCTGTGgttttGAGACGGCAGCCCGAATACTTTCACACGTAAAGTCTGCTGGTGA
pseudo-Glu-TTC-9	pseudotRNA	TATGAACCACTAAGGCGTCG	CCGGTAACTATTCTAGCC	CGTCTCacaccg	GAATTGAACCCGGGCCGCAC	gttttGAGACG	GCAGCCCGAATACTTTCA	CACGTAAAGTCTGCTGGTGA	TATGAACCACTAAGGCGTCGCCGGTAACTATTCTAGCCCGTCTCacaccgGAATTGAACCCGGGCCGCACgttttGAGACGGCAGCCCGAATACTTTCACACGTAAAGTCTGCTGGTGA
pseudo-Glu-TTC-10	pseudotRNA	TATGAACCACTAAGGCGTCG	CCGGTAACTATTCTAGCC	CGTCTCacaccg	GTGCTTTCACCTGTGCGGCC	gttttGAGACG	GCAGCCCGAATACTTTCA	CACGTAAAGTCTGCTGGTGA	TATGAACCACTAAGGCGTCGCCGGTAACTATTCTAGCCCGTCTCacaccgGTGCTTTCACCTGTGCGGCCgttttGAGACGGCAGCCCGAATACTTTCACACGTAAAGTCTGCTGGTGA
pseudo-Glu-TTC-11	pseudotRNA	TATGAACCACTAAGGCGTCG	CCGGTAACTATTCTAGCC	CGTCTCacaccg	TGCTTTCACCTGTGCGGCCC	gttttGAGACG	GCAGCCCGAATACTTTCA	CACGTAAAGTCTGCTGGTGA	TATGAACCACTAAGGCGTCGCCGGTAACTATTCTAGCCCGTCTCacaccgTGCTTTCACCTGTGCGGCCCgttttGAGACGGCAGCCCGAATACTTTCACACGTAAAGTCTGCTGGTGA
pseudo-Glu-TTC-12	pseudotRNA	TATGAACCACTAAGGCGTCG	CCGGTAACTATTCTAGCC	CGTCTCacaccg	CTTCATCGGGAATTGAACCC	gttttGAGACG	GCAGCCCGAATACTTTCA	CACGTAAAGTCTGCTGGTGA	TATGAACCACTAAGGCGTCGCCGGTAACTATTCTAGCCCGTCTCacaccgCTTCATCGGGAATTGAACCCgttttGAGACGGCAGCCCGAATACTTTCACACGTAAAGTCTGCTGGTGA
pseudo-Glu-TTC-13	pseudotRNA	TATGAACCACTAAGGCGTCG	CCGGTAACTATTCTAGCC	CGTCTCacaccg	CCTTCATCGGGAATTGAACC	gttttGAGACG	GCAGCCCGAATACTTTCA	CACGTAAAGTCTGCTGGTGA	TATGAACCACTAAGGCGTCGCCGGTAACTATTCTAGCCCGTCTCacaccgCCTTCATCGGGAATTGAACCgttttGAGACGGCAGCCCGAATACTTTCACACGTAAAGTCTGCTGGTGA
pseudo-Glu-TTC-14	pseudotRNA	TATGAACCACTAAGGCGTCG	CCGGTAACTATTCTAGCC	CGTCTCacaccg	CCGGGTTCAATTCCCGATGA	gttttGAGACG	GCAGCCCGAATACTTTCA	CACGTAAAGTCTGCTGGTGA	TATGAACCACTAAGGCGTCGCCGGTAACTATTCTAGCCCGTCTCacaccgCCGGGTTCAATTCCCGATGAgttttGAGACGGCAGCCCGAATACTTTCACACGTAAAGTCTGCTGGTGA
pseudo-Glu-TTC-15	pseudotRNA	TATGAACCACTAAGGCGTCG	CCGGTAACTATTCTAGCC	CGTCTCacaccg	TGTCTGGTGGTCAAGTGGCT	gttttGAGACG	GCAGCCCGAATACTTTCA	CACGTAAAGTCTGCTGGTGA	TATGAACCACTAAGGCGTCGCCGGTAACTATTCTAGCCCGTCTCacaccgTGTCTGGTGGTCAAGTGGCTgttttGAGACGGCAGCCCGAATACTTTCACACGTAAAGTCTGCTGGTGA
pseudo-Glu-TTC-16	pseudotRNA	TATGAACCACTAAGGCGTCG	CCGGTAACTATTCTAGCC	CGTCTCacaccg	GTGGTCAAGTGGCTAGGATT	gttttGAGACG	GCAGCCCGAATACTTTCA	CACGTAAAGTCTGCTGGTGA	TATGAACCACTAAGGCGTCGCCGGTAACTATTCTAGCCCGTCTCacaccgGTGGTCAAGTGGCTAGGATTgttttGAGACGGCAGCCCGAATACTTTCACACGTAAAGTCTGCTGGTGA
pseudo-Glu-TTC-17	pseudotRNA	TATGAACCACTAAGGCGTCG	CCGGTAACTATTCTAGCC	CGTCTCacaccg	ATTTGGCGCTTTCACTGCCG	gttttGAGACG	GCAGCCCGAATACTTTCA	CACGTAAAGTCTGCTGGTGA	TATGAACCACTAAGGCGTCGCCGGTAACTATTCTAGCCCGTCTCacaccgATTTGGCGCTTTCACTGCCGgttttGAGACGGCAGCCCGAATACTTTCACACGTAAAGTCTGCTGGTGA
pseudo-Glu-TTC-18	pseudotRNA	TATGAACCACTAAGGCGTCG	CCGGTAACTATTCTAGCC	CGTCTCacaccg	CCCTGACCGGGAATCGAACG	gttttGAGACG	GCAGCCCGAATACTTTCA	CACGTAAAGTCTGCTGGTGA	TATGAACCACTAAGGCGTCGCCGGTAACTATTCTAGCCCGTCTCacaccgCCCTGACCGGGAATCGAACGgttttGAGACGGCAGCCCGAATACTTTCACACGTAAAGTCTGCTGGTGA
pseudo-Glu-TTC-19	pseudotRNA	TATGAACCACTAAGGCGTCG	CCGGTAACTATTCTAGCC	CGTCTCacaccg	CCGCGTTCGATTCCCGGTCA	gttttGAGACG	GCAGCCCGAATACTTTCA	CACGTAAAGTCTGCTGGTGA	TATGAACCACTAAGGCGTCGCCGGTAACTATTCTAGCCCGTCTCacaccgCCGCGTTCGATTCCCGGTCAgttttGAGACGGCAGCCCGAATACTTTCACACGTAAAGTCTGCTGGTGA
pseudo-Glu-TTC-20	pseudotRNA	TATGAACCACTAAGGCGTCG	CCGGTAACTATTCTAGCC	CGTCTCacaccg	AATCGAACTCGAGCTGCAGG	gttttGAGACG	GCAGCCCGAATACTTTCA	CACGTAAAGTCTGCTGGTGA	TATGAACCACTAAGGCGTCGCCGGTAACTATTCTAGCCCGTCTCacaccgAATCGAACTCGAGCTGCAGGgttttGAGACGGCAGCCCGAATACTTTCACACGTAAAGTCTGCTGGTGA
pseudo-Glu-TTC-21	pseudotRNA	TATGAACCACTAAGGCGTCG	CCGGTAACTATTCTAGCC	CGTCTCacaccg	AGGAATCGAACTCGAGCTGC	gttttGAGACG	GCAGCCCGAATACTTTCA	CACGTAAAGTCTGCTGGTGA	TATGAACCACTAAGGCGTCGCCGGTAACTATTCTAGCCCGTCTCacaccgAGGAATCGAACTCGAGCTGCgttttGAGACGGCAGCCCGAATACTTTCACACGTAAAGTCTGCTGGTGA
pseudo-Glu-TTC-22	pseudotRNA	TATGAACCACTAAGGCGTCG	CCGGTAACTATTCTAGCC	CGTCTCacaccg	TGCAGCTCGAGTTCGATTCC	gttttGAGACG	GCAGCCCGAATACTTTCA	CACGTAAAGTCTGCTGGTGA	TATGAACCACTAAGGCGTCGCCGGTAACTATTCTAGCCCGTCTCacaccgTGCAGCTCGAGTTCGATTCCgttttGAGACGGCAGCCCGAATACTTTCACACGTAAAGTCTGCTGGTGA
pseudo-Glu-TTC-23	pseudotRNA	TATGAACCACTAAGGCGTCG	CCGGTAACTATTCTAGCC	CGTCTCacaccg	CTCGAGTTCGATTCCTGGTC	gttttGAGACG	GCAGCCCGAATACTTTCA	CACGTAAAGTCTGCTGGTGA	TATGAACCACTAAGGCGTCGCCGGTAACTATTCTAGCCCGTCTCacaccgCTCGAGTTCGATTCCTGGTCgttttGAGACGGCAGCCCGAATACTTTCACACGTAAAGTCTGCTGGTGA
pseudo-Glu-TTC-24	pseudotRNA	TATGAACCACTAAGGCGTCG	CCGGTAACTATTCTAGCC	CGTCTCacaccg	TCGAGTTCGATTCCTGGTCA	gttttGAGACG	GCAGCCCGAATACTTTCA	CACGTAAAGTCTGCTGGTGA	TATGAACCACTAAGGCGTCGCCGGTAACTATTCTAGCCCGTCTCacaccgTCGAGTTCGATTCCTGGTCAgttttGAGACGGCAGCCCGAATACTTTCACACGTAAAGTCTGCTGGTGA
pseudo-Glu-TTC-25	pseudotRNA	TATGAACCACTAAGGCGTCG	CCGGTAACTATTCTAGCC	CGTCTCacaccg	ACCCGGGTCTCCTGTGTGAA	gttttGAGACG	GCAGCCCGAATACTTTCA	CACGTAAAGTCTGCTGGTGA	TATGAACCACTAAGGCGTCGCCGGTAACTATTCTAGCCCGTCTCacaccgACCCGGGTCTCCTGTGTGAAgttttGAGACGGCAGCCCGAATACTTTCACACGTAAAGTCTGCTGGTGA
pseudo-Glu-TTC-26	pseudotRNA	TATGAACCACTAAGGCGTCG	CCGGTAACTATTCTAGCC	CGTCTCacaccg	AGAATTCTCGCCTTTCACAC	gttttGAGACG	GCAGCCCGAATACTTTCA	CACGTAAAGTCTGCTGGTGA	TATGAACCACTAAGGCGTCGCCGGTAACTATTCTAGCCCGTCTCacaccgAGAATTCTCGCCTTTCACACgttttGAGACGGCAGCCCGAATACTTTCACACGTAAAGTCTGCTGGTGA
pseudo-Glu-TTC-27	pseudotRNA	TATGAACCACTAAGGCGTCG	CCGGTAACTATTCTAGCC	CGTCTCacaccg	CGCCTTTCACACAGGAGACC	gttttGAGACG	GCAGCCCGAATACTTTCA	CACGTAAAGTCTGCTGGTGA	TATGAACCACTAAGGCGTCGCCGGTAACTATTCTAGCCCGTCTCacaccgCGCCTTTCACACAGGAGACCgttttGAGACGGCAGCCCGAATACTTTCACACGTAAAGTCTGCTGGTGA
pseudo-Glu-TTC-28	pseudotRNA	TATGAACCACTAAGGCGTCG	CCGGTAACTATTCTAGCC	CGTCTCacaccg	GCCTTTCACACAGGAGACCC	gttttGAGACG	GCAGCCCGAATACTTTCA	CACGTAAAGTCTGCTGGTGA	TATGAACCACTAAGGCGTCGCCGGTAACTATTCTAGCCCGTCTCacaccgGCCTTTCACACAGGAGACCCgttttGAGACGGCAGCCCGAATACTTTCACACGTAAAGTCTGCTGGTGA
pseudo-Glu-TTC-29	pseudotRNA	TATGAACCACTAAGGCGTCG	CCGGTAACTATTCTAGCC	CGTCTCacaccg	ATGGGTCAGGAATTGAACCC	gttttGAGACG	GCAGCCCGAATACTTTCA	CACGTAAAGTCTGCTGGTGA	TATGAACCACTAAGGCGTCGCCGGTAACTATTCTAGCCCGTCTCacaccgATGGGTCAGGAATTGAACCCgttttGAGACGGCAGCCCGAATACTTTCACACGTAAAGTCTGCTGGTGA
pseudo-Glu-TTC-30	pseudotRNA	TATGAACCACTAAGGCGTCG	CCGGTAACTATTCTAGCC	CGTCTCacaccg	CATGGGTCAGGAATTGAACC	gttttGAGACG	GCAGCCCGAATACTTTCA	CACGTAAAGTCTGCTGGTGA	TATGAACCACTAAGGCGTCGCCGGTAACTATTCTAGCCCGTCTCacaccgCATGGGTCAGGAATTGAACCgttttGAGACGGCAGCCCGAATACTTTCACACGTAAAGTCTGCTGGTGA
pseudo-Glu-TTC-31	pseudotRNA	TATGAACCACTAAGGCGTCG	CCGGTAACTATTCTAGCC	CGTCTCacaccg	TCCTAGCCACTAGACCACCA	gttttGAGACG	GCAGCCCGAATACTTTCA	CACGTAAAGTCTGCTGGTGA	TATGAACCACTAAGGCGTCGCCGGTAACTATTCTAGCCCGTCTCacaccgTCCTAGCCACTAGACCACCAgttttGAGACGGCAGCCCGAATACTTTCACACGTAAAGTCTGCTGGTGA
pseudo-Glu-TTC-32	pseudotRNA	TATGAACCACTAAGGCGTCG	CCGGTAACTATTCTAGCC	CGTCTCacaccg	TCCGTGGTGGTCTAGTGGCT	gttttGAGACG	GCAGCCCGAATACTTTCA	CACGTAAAGTCTGCTGGTGA	TATGAACCACTAAGGCGTCGCCGGTAACTATTCTAGCCCGTCTCacaccgTCCGTGGTGGTCTAGTGGCTgttttGAGACGGCAGCCCGAATACTTTCACACGTAAAGTCTGCTGGTGA
pseudo-Glu-TTC-33	pseudotRNA	TATGAACCACTAAGGCGTCG	CCGGTAACTATTCTAGCC	CGTCTCacaccg	GTGGTCTAGTGGCTAGGATT	gttttGAGACG	GCAGCCCGAATACTTTCA	CACGTAAAGTCTGCTGGTGA	TATGAACCACTAAGGCGTCGCCGGTAACTATTCTAGCCCGTCTCacaccgGTGGTCTAGTGGCTAGGATTgttttGAGACGGCAGCCCGAATACTTTCACACGTAAAGTCTGCTGGTGA
pseudo-Glu-TTC-34	pseudotRNA	TATGAACCACTAAGGCGTCG	CCGGTAACTATTCTAGCC	CGTCTCacaccg	TTAGCCACTAGACCACAGGG	gttttGAGACG	GCAGCCCGAATACTTTCA	CACGTAAAGTCTGCTGGTGA	TATGAACCACTAAGGCGTCGCCGGTAACTATTCTAGCCCGTCTCacaccgTTAGCCACTAGACCACAGGGgttttGAGACGGCAGCCCGAATACTTTCACACGTAAAGTCTGCTGGTGA
pseudo-Glu-TTC-35	pseudotRNA	TATGAACCACTAAGGCGTCG	CCGGTAACTATTCTAGCC	CGTCTCacaccg	GTCTTAGCCACTAGACCACA	gttttGAGACG	GCAGCCCGAATACTTTCA	CACGTAAAGTCTGCTGGTGA	TATGAACCACTAAGGCGTCGCCGGTAACTATTCTAGCCCGTCTCacaccgGTCTTAGCCACTAGACCACAgttttGAGACGGCAGCCCGAATACTTTCACACGTAAAGTCTGCTGGTGA
pseudo-Glu-TTC-36	pseudotRNA	TATGAACCACTAAGGCGTCG	CCGGTAACTATTCTAGCC	CGTCTCacaccg	AGTCTTAGCCACTAGACCAC	gttttGAGACG	GCAGCCCGAATACTTTCA	CACGTAAAGTCTGCTGGTGA	TATGAACCACTAAGGCGTCGCCGGTAACTATTCTAGCCCGTCTCacaccgAGTCTTAGCCACTAGACCACgttttGAGACGGCAGCCCGAATACTTTCACACGTAAAGTCTGCTGGTGA
pseudo-Glu-TTC-37	pseudotRNA	TATGAACCACTAAGGCGTCG	CCGGTAACTATTCTAGCC	CGTCTCacaccg	TGCTTTCATTGCTGCATCCT	gttttGAGACG	GCAGCCCGAATACTTTCA	CACGTAAAGTCTGCTGGTGA	TATGAACCACTAAGGCGTCGCCGGTAACTATTCTAGCCCGTCTCacaccgTGCTTTCATTGCTGCATCCTgttttGAGACGGCAGCCCGAATACTTTCACACGTAAAGTCTGCTGGTGA
pseudo-Glu-TTC-38	pseudotRNA	TATGAACCACTAAGGCGTCG	CCGGTAACTATTCTAGCC	CGTCTCacaccg	CCTGACTGGGAATTGAACCT	gttttGAGACG	GCAGCCCGAATACTTTCA	CACGTAAAGTCTGCTGGTGA	TATGAACCACTAAGGCGTCGCCGGTAACTATTCTAGCCCGTCTCacaccgCCTGACTGGGAATTGAACCTgttttGAGACGGCAGCCCGAATACTTTCACACGTAAAGTCTGCTGGTGA
pseudo-Glu-TTC-39	pseudotRNA	TATGAACCACTAAGGCGTCG	CCGGTAACTATTCTAGCC	CGTCTCacaccg	CCTAGGTTCAATTCCCAGTC	gttttGAGACG	GCAGCCCGAATACTTTCA	CACGTAAAGTCTGCTGGTGA	TATGAACCACTAAGGCGTCGCCGGTAACTATTCTAGCCCGTCTCacaccgCCTAGGTTCAATTCCCAGTCgttttGAGACGGCAGCCCGAATACTTTCACACGTAAAGTCTGCTGGTGA
pseudo-Glu-TTC-40	pseudotRNA	TATGAACCACTAAGGCGTCG	CCGGTAACTATTCTAGCC	CGTCTCacaccg	CTAGGTTCAATTCCCAGTCA	gttttGAGACG	GCAGCCCGAATACTTTCA	CACGTAAAGTCTGCTGGTGA	TATGAACCACTAAGGCGTCGCCGGTAACTATTCTAGCCCGTCTCacaccgCTAGGTTCAATTCCCAGTCAgttttGAGACGGCAGCCCGAATACTTTCACACGTAAAGTCTGCTGGTGA
pseudo-Glu-TTC-41	pseudotRNA	TATGAACCACTAAGGCGTCG	CCGGTAACTATTCTAGCC	CGTCTCacaccg	CTAACCACTAGACCACAGGG	gttttGAGACG	GCAGCCCGAATACTTTCA	CACGTAAAGTCTGCTGGTGA	TATGAACCACTAAGGCGTCGCCGGTAACTATTCTAGCCCGTCTCacaccgCTAACCACTAGACCACAGGGgttttGAGACGGCAGCCCGAATACTTTCACACGTAAAGTCTGCTGGTGA
pseudo-Glu-TTC-42	pseudotRNA	TATGAACCACTAAGGCGTCG	CCGGTAACTATTCTAGCC	CGTCTCacaccg	CTCCTAACCACTAGACCACA	gttttGAGACG	GCAGCCCGAATACTTTCA	CACGTAAAGTCTGCTGGTGA	TATGAACCACTAAGGCGTCGCCGGTAACTATTCTAGCCCGTCTCacaccgCTCCTAACCACTAGACCACAgttttGAGACGGCAGCCCGAATACTTTCACACGTAAAGTCTGCTGGTGA
pseudo-Glu-TTC-43	pseudotRNA	TATGAACCACTAAGGCGTCG	CCGGTAACTATTCTAGCC	CGTCTCacaccg	ACTCCTAACCACTAGACCAC	gttttGAGACG	GCAGCCCGAATACTTTCA	CACGTAAAGTCTGCTGGTGA	TATGAACCACTAAGGCGTCGCCGGTAACTATTCTAGCCCGTCTCacaccgACTCCTAACCACTAGACCACgttttGAGACGGCAGCCCGAATACTTTCACACGTAAAGTCTGCTGGTGA
pseudo-Glu-TTC-44	pseudotRNA	TATGAACCACTAAGGCGTCG	CCGGTAACTATTCTAGCC	CGTCTCacaccg	CACCCTGTGGTCTAGTGGTT	gttttGAGACG	GCAGCCCGAATACTTTCA	CACGTAAAGTCTGCTGGTGA	TATGAACCACTAAGGCGTCGCCGGTAACTATTCTAGCCCGTCTCacaccgCACCCTGTGGTCTAGTGGTTgttttGAGACGGCAGCCCGAATACTTTCACACGTAAAGTCTGCTGGTGA
pseudo-Glu-TTC-45	pseudotRNA	TATGAACCACTAAGGCGTCG	CCGGTAACTATTCTAGCC	CGTCTCacaccg	GTGGTCTAGTGGTTAGGAGT	gttttGAGACG	GCAGCCCGAATACTTTCA	CACGTAAAGTCTGCTGGTGA	TATGAACCACTAAGGCGTCGCCGGTAACTATTCTAGCCCGTCTCacaccgGTGGTCTAGTGGTTAGGAGTgttttGAGACGGCAGCCCGAATACTTTCACACGTAAAGTCTGCTGGTGA
pseudo-Glu-TTC-46	pseudotRNA	TATGAACCACTAAGGCGTCG	CCGGTAACTATTCTAGCC	CGTCTCacaccg	TGCTTTCGTCATGACAGCCC	gttttGAGACG	GCAGCCCGAATACTTTCA	CACGTAAAGTCTGCTGGTGA	TATGAACCACTAAGGCGTCGCCGGTAACTATTCTAGCCCGTCTCacaccgTGCTTTCGTCATGACAGCCCgttttGAGACGGCAGCCCGAATACTTTCACACGTAAAGTCTGCTGGTGA
pseudo-Glu-TTC-47	pseudotRNA	TATGAACCACTAAGGCGTCG	CCGGTAACTATTCTAGCC	CGTCTCacaccg	TCTAACCAGGAATTGAACCT	gttttGAGACG	GCAGCCCGAATACTTTCA	CACGTAAAGTCTGCTGGTGA	TATGAACCACTAAGGCGTCGCCGGTAACTATTCTAGCCCGTCTCacaccgTCTAACCAGGAATTGAACCTgttttGAGACGGCAGCCCGAATACTTTCACACGTAAAGTCTGCTGGTGA
pseudo-Glu-TTC-48	pseudotRNA	TATGAACCACTAAGGCGTCG	CCGGTAACTATTCTAGCC	CGTCTCacaccg	CTCTAACCAGGAATTGAACC	gttttGAGACG	GCAGCCCGAATACTTTCA	CACGTAAAGTCTGCTGGTGA	TATGAACCACTAAGGCGTCGCCGGTAACTATTCTAGCCCGTCTCacaccgCTCTAACCAGGAATTGAACCgttttGAGACGGCAGCCCGAATACTTTCACACGTAAAGTCTGCTGGTGA
pseudo-Glu-TTC-49	pseudotRNA	TATGAACCACTAAGGCGTCG	CCGGTAACTATTCTAGCC	CGTCTCacaccg	GACAGCCCAGGTTCAATTCC	gttttGAGACG	GCAGCCCGAATACTTTCA	CACGTAAAGTCTGCTGGTGA	TATGAACCACTAAGGCGTCGCCGGTAACTATTCTAGCCCGTCTCacaccgGACAGCCCAGGTTCAATTCCgttttGAGACGGCAGCCCGAATACTTTCACACGTAAAGTCTGCTGGTGA
pseudo-Glu-TTC-50	pseudotRNA	TATGAACCACTAAGGCGTCG	CCGGTAACTATTCTAGCC	CGTCTCacaccg	AATTCTAACCACTAGACCAC	gttttGAGACG	GCAGCCCGAATACTTTCA	CACGTAAAGTCTGCTGGTGA	TATGAACCACTAAGGCGTCGCCGGTAACTATTCTAGCCCGTCTCacaccgAATTCTAACCACTAGACCACgttttGAGACGGCAGCCCGAATACTTTCACACGTAAAGTCTGCTGGTGA
pseudo-Glu-TTC-51	pseudotRNA	TATGAACCACTAAGGCGTCG	CCGGTAACTATTCTAGCC	CGTCTCacaccg	TGTTTTCAGTGCTCTAGTCC	gttttGAGACG	GCAGCCCGAATACTTTCA	CACGTAAAGTCTGCTGGTGA	TATGAACCACTAAGGCGTCGCCGGTAACTATTCTAGCCCGTCTCacaccgTGTTTTCAGTGCTCTAGTCCgttttGAGACGGCAGCCCGAATACTTTCACACGTAAAGTCTGCTGGTGA
pseudo-Glu-TTC-52	pseudotRNA	TATGAACCACTAAGGCGTCG	CCGGTAACTATTCTAGCC	CGTCTCacaccg	CCCTGACCAGGAATTGAACC	gttttGAGACG	GCAGCCCGAATACTTTCA	CACGTAAAGTCTGCTGGTGA	TATGAACCACTAAGGCGTCGCCGGTAACTATTCTAGCCCGTCTCacaccgCCCTGACCAGGAATTGAACCgttttGAGACGGCAGCCCGAATACTTTCACACGTAAAGTCTGCTGGTGA
pseudo-Glu-TTC-53	pseudotRNA	TATGAACCACTAAGGCGTCG	CCGGTAACTATTCTAGCC	CGTCTCacaccg	TCTAGTCCAGGTTCAATTCC	gttttGAGACG	GCAGCCCGAATACTTTCA	CACGTAAAGTCTGCTGGTGA	TATGAACCACTAAGGCGTCGCCGGTAACTATTCTAGCCCGTCTCacaccgTCTAGTCCAGGTTCAATTCCgttttGAGACGGCAGCCCGAATACTTTCACACGTAAAGTCTGCTGGTGA
pseudo-Glu-TTC-54	pseudotRNA	TATGAACCACTAAGGCGTCG	CCGGTAACTATTCTAGCC	CGTCTCacaccg	TCCAGGTTCAATTCCTGGTC	gttttGAGACG	GCAGCCCGAATACTTTCA	CACGTAAAGTCTGCTGGTGA	TATGAACCACTAAGGCGTCGCCGGTAACTATTCTAGCCCGTCTCacaccgTCCAGGTTCAATTCCTGGTCgttttGAGACGGCAGCCCGAATACTTTCACACGTAAAGTCTGCTGGTGA
pseudo-Glu-TTC-55	pseudotRNA	TATGAACCACTAAGGCGTCG	CCGGTAACTATTCTAGCC	CGTCTCacaccg	CCAGGTTCAATTCCTGGTCA	gttttGAGACG	GCAGCCCGAATACTTTCA	CACGTAAAGTCTGCTGGTGA	TATGAACCACTAAGGCGTCGCCGGTAACTATTCTAGCCCGTCTCacaccgCCAGGTTCAATTCCTGGTCAgttttGAGACGGCAGCCCGAATACTTTCACACGTAAAGTCTGCTGGTGA
pseudo-Gly-CCC-1	pseudotRNA	TATGAACCACTAAGGCGTCG	CCGGTAACTATTCTAGCC	CGTCTCacaccg	TAGAATTCTCGCCTCCCATG	gttttGAGACG	GCAGCCCGAATACTTTCA	CACGTAAAGTCTGCTGGTGA	TATGAACCACTAAGGCGTCGCCGGTAACTATTCTAGCCCGTCTCacaccgTAGAATTCTCGCCTCCCATGgttttGAGACGGCAGCCCGAATACTTTCACACGTAAAGTCTGCTGGTGA
pseudo-Gly-CCC-2	pseudotRNA	TATGAACCACTAAGGCGTCG	CCGGTAACTATTCTAGCC	CGTCTCacaccg	TTGAACCCGGGTCTCCCGCA	gttttGAGACG	GCAGCCCGAATACTTTCA	CACGTAAAGTCTGCTGGTGA	TATGAACCACTAAGGCGTCGCCGGTAACTATTCTAGCCCGTCTCacaccgTTGAACCCGGGTCTCCCGCAgttttGAGACGGCAGCCCGAATACTTTCACACGTAAAGTCTGCTGGTGA
pseudo-Gly-CCC-3	pseudotRNA	TATGAACCACTAAGGCGTCG	CCGGTAACTATTCTAGCC	CGTCTCacaccg	AGTGGCCGGGAATTGAACCC	gttttGAGACG	GCAGCCCGAATACTTTCA	CACGTAAAGTCTGCTGGTGA	TATGAACCACTAAGGCGTCGCCGGTAACTATTCTAGCCCGTCTCacaccgAGTGGCCGGGAATTGAACCCgttttGAGACGGCAGCCCGAATACTTTCACACGTAAAGTCTGCTGGTGA
pseudo-Gly-CCC-4	pseudotRNA	TATGAACCACTAAGGCGTCG	CCGGTAACTATTCTAGCC	CGTCTCacaccg	CAGTGGCCGGGAATTGAACC	gttttGAGACG	GCAGCCCGAATACTTTCA	CACGTAAAGTCTGCTGGTGA	TATGAACCACTAAGGCGTCGCCGGTAACTATTCTAGCCCGTCTCacaccgCAGTGGCCGGGAATTGAACCgttttGAGACGGCAGCCCGAATACTTTCACACGTAAAGTCTGCTGGTGA
pseudo-Gly-CCC-5	pseudotRNA	TATGAACCACTAAGGCGTCG	CCGGTAACTATTCTAGCC	CGTCTCacaccg	ATTCTACCACTGCACCACCA	gttttGAGACG	GCAGCCCGAATACTTTCA	CACGTAAAGTCTGCTGGTGA	TATGAACCACTAAGGCGTCGCCGGTAACTATTCTAGCCCGTCTCacaccgATTCTACCACTGCACCACCAgttttGAGACGGCAGCCCGAATACTTTCACACGTAAAGTCTGCTGGTGA
pseudo-Gly-CCC-6	pseudotRNA	TATGAACCACTAAGGCGTCG	CCGGTAACTATTCTAGCC	CGTCTCacaccg	TAGAATTCTCGCCTCCCACG	gttttGAGACG	GCAGCCCGAATACTTTCA	CACGTAAAGTCTGCTGGTGA	TATGAACCACTAAGGCGTCGCCGGTAACTATTCTAGCCCGTCTCacaccgTAGAATTCTCGCCTCCCACGgttttGAGACGGCAGCCCGAATACTTTCACACGTAAAGTCTGCTGGTGA
pseudo-Gly-CCC-7	pseudotRNA	TATGAACCACTAAGGCGTCG	CCGGTAACTATTCTAGCC	CGTCTCacaccg	AGAATTCTCGCCTCCCACGT	gttttGAGACG	GCAGCCCGAATACTTTCA	CACGTAAAGTCTGCTGGTGA	TATGAACCACTAAGGCGTCGCCGGTAACTATTCTAGCCCGTCTCacaccgAGAATTCTCGCCTCCCACGTgttttGAGACGGCAGCCCGAATACTTTCACACGTAAAGTCTGCTGGTGA
pseudo-Gly-CCC-8	pseudotRNA	TATGAACCACTAAGGCGTCG	CCGGTAACTATTCTAGCC	CGTCTCacaccg	TAAACCCGGGTCTCCCGCGT	gttttGAGACG	GCAGCCCGAATACTTTCA	CACGTAAAGTCTGCTGGTGA	TATGAACCACTAAGGCGTCGCCGGTAACTATTCTAGCCCGTCTCacaccgTAAACCCGGGTCTCCCGCGTgttttGAGACGGCAGCCCGAATACTTTCACACGTAAAGTCTGCTGGTGA
pseudo-Gly-CCC-9	pseudotRNA	TATGAACCACTAAGGCGTCG	CCGGTAACTATTCTAGCC	CGTCTCacaccg	TTAAACCCGGGTCTCCCGCG	gttttGAGACG	GCAGCCCGAATACTTTCA	CACGTAAAGTCTGCTGGTGA	TATGAACCACTAAGGCGTCGCCGGTAACTATTCTAGCCCGTCTCacaccgTTAAACCCGGGTCTCCCGCGgttttGAGACGGCAGCCCGAATACTTTCACACGTAAAGTCTGCTGGTGA
pseudo-Gly-CCC-10	pseudotRNA	TATGAACCACTAAGGCGTCG	CCGGTAACTATTCTAGCC	CGTCTCacaccg	TCTTGACCGGGAATTAAACC	gttttGAGACG	GCAGCCCGAATACTTTCA	CACGTAAAGTCTGCTGGTGA	TATGAACCACTAAGGCGTCGCCGGTAACTATTCTAGCCCGTCTCacaccgTCTTGACCGGGAATTAAACCgttttGAGACGGCAGCCCGAATACTTTCACACGTAAAGTCTGCTGGTGA
pseudo-Gly-CCC-11	pseudotRNA	TATGAACCACTAAGGCGTCG	CCGGTAACTATTCTAGCC	CGTCTCacaccg	CGAACCCGGGCTGCGGCGGT	gttttGAGACG	GCAGCCCGAATACTTTCA	CACGTAAAGTCTGCTGGTGA	TATGAACCACTAAGGCGTCGCCGGTAACTATTCTAGCCCGTCTCacaccgCGAACCCGGGCTGCGGCGGTgttttGAGACGGCAGCCCGAATACTTTCACACGTAAAGTCTGCTGGTGA
pseudo-Gly-CCC-12	pseudotRNA	TATGAACCACTAAGGCGTCG	CCGGTAACTATTCTAGCC	CGTCTCacaccg	TCGAACCCGGGCTGCGGCGG	gttttGAGACG	GCAGCCCGAATACTTTCA	CACGTAAAGTCTGCTGGTGA	TATGAACCACTAAGGCGTCGCCGGTAACTATTCTAGCCCGTCTCacaccgTCGAACCCGGGCTGCGGCGGgttttGAGACGGCAGCCCGAATACTTTCACACGTAAAGTCTGCTGGTGA
pseudo-Gly-CCC-13	pseudotRNA	TATGAACCACTAAGGCGTCG	CCGGTAACTATTCTAGCC	CGTCTCacaccg	GAATCGAACCCGGGCTGCGG	gttttGAGACG	GCAGCCCGAATACTTTCA	CACGTAAAGTCTGCTGGTGA	TATGAACCACTAAGGCGTCGCCGGTAACTATTCTAGCCCGTCTCacaccgGAATCGAACCCGGGCTGCGGgttttGAGACGGCAGCCCGAATACTTTCACACGTAAAGTCTGCTGGTGA
pseudo-Gly-CCC-14	pseudotRNA	TATGAACCACTAAGGCGTCG	CCGGTAACTATTCTAGCC	CGTCTCacaccg	GCGCTCCCACCGCCGCAGCC	gttttGAGACG	GCAGCCCGAATACTTTCA	CACGTAAAGTCTGCTGGTGA	TATGAACCACTAAGGCGTCGCCGGTAACTATTCTAGCCCGTCTCacaccgGCGCTCCCACCGCCGCAGCCgttttGAGACGGCAGCCCGAATACTTTCACACGTAAAGTCTGCTGGTGA
pseudo-Gly-CCC-15	pseudotRNA	TATGAACCACTAAGGCGTCG	CCGGTAACTATTCTAGCC	CGTCTCacaccg	CGCTCCCACCGCCGCAGCCC	gttttGAGACG	GCAGCCCGAATACTTTCA	CACGTAAAGTCTGCTGGTGA	TATGAACCACTAAGGCGTCGCCGGTAACTATTCTAGCCCGTCTCacaccgCGCTCCCACCGCCGCAGCCCgttttGAGACGGCAGCCCGAATACTTTCACACGTAAAGTCTGCTGGTGA
pseudo-Gly-CCC-16	pseudotRNA	TATGAACCACTAAGGCGTCG	CCGGTAACTATTCTAGCC	CGTCTCacaccg	CGCAGCCCGGGTTCGATTCC	gttttGAGACG	GCAGCCCGAATACTTTCA	CACGTAAAGTCTGCTGGTGA	TATGAACCACTAAGGCGTCGCCGGTAACTATTCTAGCCCGTCTCacaccgCGCAGCCCGGGTTCGATTCCgttttGAGACGGCAGCCCGAATACTTTCACACGTAAAGTCTGCTGGTGA
pseudo-Gly-CCC-17	pseudotRNA	TATGAACCACTAAGGCGTCG	CCGGTAACTATTCTAGCC	CGTCTCacaccg	GGATCTCGTGCATGGGAGGC	gttttGAGACG	GCAGCCCGAATACTTTCA	CACGTAAAGTCTGCTGGTGA	TATGAACCACTAAGGCGTCGCCGGTAACTATTCTAGCCCGTCTCacaccgGGATCTCGTGCATGGGAGGCgttttGAGACGGCAGCCCGAATACTTTCACACGTAAAGTCTGCTGGTGA
pseudo-Gly-CCC-18	pseudotRNA	TATGAACCACTAAGGCGTCG	CCGGTAACTATTCTAGCC	CGTCTCacaccg	ACACGGATCTCGTGCATGGG	gttttGAGACG	GCAGCCCGAATACTTTCA	CACGTAAAGTCTGCTGGTGA	TATGAACCACTAAGGCGTCGCCGGTAACTATTCTAGCCCGTCTCacaccgACACGGATCTCGTGCATGGGgttttGAGACGGCAGCCCGAATACTTTCACACGTAAAGTCTGCTGGTGA
pseudo-Gly-CCC-19	pseudotRNA	TATGAACCACTAAGGCGTCG	CCGGTAACTATTCTAGCC	CGTCTCacaccg	TTGAACACGGATCTCGTGCA	gttttGAGACG	GCAGCCCGAATACTTTCA	CACGTAAAGTCTGCTGGTGA	TATGAACCACTAAGGCGTCGCCGGTAACTATTCTAGCCCGTCTCacaccgTTGAACACGGATCTCGTGCAgttttGAGACGGCAGCCCGAATACTTTCACACGTAAAGTCTGCTGGTGA
pseudo-Gly-GCC-1	pseudotRNA	TATGAACCACTAAGGCGTCG	CCGGTAACTATTCTAGCC	CGTCTCacaccg	ACCTGGACCTCCTGCATGGC	gttttGAGACG	GCAGCCCGAATACTTTCA	CACGTAAAGTCTGCTGGTGA	TATGAACCACTAAGGCGTCGCCGGTAACTATTCTAGCCCGTCTCacaccgACCTGGACCTCCTGCATGGCgttttGAGACGGCAGCCCGAATACTTTCACACGTAAAGTCTGCTGGTGA
pseudo-Gly-GCC-2	pseudotRNA	TATGAACCACTAAGGCGTCG	CCGGTAACTATTCTAGCC	CGTCTCacaccg	AGAATTTTCACCTGCCATGC	gttttGAGACG	GCAGCCCGAATACTTTCA	CACGTAAAGTCTGCTGGTGA	TATGAACCACTAAGGCGTCGCCGGTAACTATTCTAGCCCGTCTCacaccgAGAATTTTCACCTGCCATGCgttttGAGACGGCAGCCCGAATACTTTCACACGTAAAGTCTGCTGGTGA
pseudo-Gly-GCC-3	pseudotRNA	TATGAACCACTAAGGCGTCG	CCGGTAACTATTCTAGCC	CGTCTCacaccg	ATTTTCACCTGCCATGCAGG	gttttGAGACG	GCAGCCCGAATACTTTCA	CACGTAAAGTCTGCTGGTGA	TATGAACCACTAAGGCGTCGCCGGTAACTATTCTAGCCCGTCTCacaccgATTTTCACCTGCCATGCAGGgttttGAGACGGCAGCCCGAATACTTTCACACGTAAAGTCTGCTGGTGA
pseudo-Gly-GCC-4	pseudotRNA	TATGAACCACTAAGGCGTCG	CCGGTAACTATTCTAGCC	CGTCTCacaccg	ATGAACCTGGACCTCCTGCA	gttttGAGACG	GCAGCCCGAATACTTTCA	CACGTAAAGTCTGCTGGTGA	TATGAACCACTAAGGCGTCGCCGGTAACTATTCTAGCCCGTCTCacaccgATGAACCTGGACCTCCTGCAgttttGAGACGGCAGCCCGAATACTTTCACACGTAAAGTCTGCTGGTGA
pseudo-Gly-GCC-5	pseudotRNA	TATGAACCACTAAGGCGTCG	CCGGTAACTATTCTAGCC	CGTCTCacaccg	ACCTGCCATGCAGGAGGTCC	gttttGAGACG	GCAGCCCGAATACTTTCA	CACGTAAAGTCTGCTGGTGA	TATGAACCACTAAGGCGTCGCCGGTAACTATTCTAGCCCGTCTCacaccgACCTGCCATGCAGGAGGTCCgttttGAGACGGCAGCCCGAATACTTTCACACGTAAAGTCTGCTGGTGA
pseudo-Gly-GCC-6	pseudotRNA	TATGAACCACTAAGGCGTCG	CCGGTAACTATTCTAGCC	CGTCTCacaccg	CATAGGCCAGGAAATGAACC	gttttGAGACG	GCAGCCCGAATACTTTCA	CACGTAAAGTCTGCTGGTGA	TATGAACCACTAAGGCGTCGCCGGTAACTATTCTAGCCCGTCTCacaccgCATAGGCCAGGAAATGAACCgttttGAGACGGCAGCCCGAATACTTTCACACGTAAAGTCTGCTGGTGA
pseudo-Gly-GCC-7	pseudotRNA	TATGAACCACTAAGGCGTCG	CCGGTAACTATTCTAGCC	CGTCTCacaccg	GGAGGTCCAGGTTCATTTCC	gttttGAGACG	GCAGCCCGAATACTTTCA	CACGTAAAGTCTGCTGGTGA	TATGAACCACTAAGGCGTCGCCGGTAACTATTCTAGCCCGTCTCacaccgGGAGGTCCAGGTTCATTTCCgttttGAGACGGCAGCCCGAATACTTTCACACGTAAAGTCTGCTGGTGA
pseudo-Gly-TCC-1	pseudotRNA	TATGAACCACTAAGGCGTCG	CCGGTAACTATTCTAGCC	CGTCTCacaccg	AGTCGGGTCAATTGCTTGGA	gttttGAGACG	GCAGCCCGAATACTTTCA	CACGTAAAGTCTGCTGGTGA	TATGAACCACTAAGGCGTCGCCGGTAACTATTCTAGCCCGTCTCacaccgAGTCGGGTCAATTGCTTGGAgttttGAGACGGCAGCCCGAATACTTTCACACGTAAAGTCTGCTGGTGA
pseudo-Gly-TCC-2	pseudotRNA	TATGAACCACTAAGGCGTCG	CCGGTAACTATTCTAGCC	CGTCTCacaccg	TCGAAGTCGGGTCAATTGCT	gttttGAGACG	GCAGCCCGAATACTTTCA	CACGTAAAGTCTGCTGGTGA	TATGAACCACTAAGGCGTCGCCGGTAACTATTCTAGCCCGTCTCacaccgTCGAAGTCGGGTCAATTGCTgttttGAGACGGCAGCCCGAATACTTTCACACGTAAAGTCTGCTGGTGA
pseudo-Gly-TCC-3	pseudotRNA	TATGAACCACTAAGGCGTCG	CCGGTAACTATTCTAGCC	CGTCTCacaccg	ATTGGCTGGGAATCGAAGTC	gttttGAGACG	GCAGCCCGAATACTTTCA	CACGTAAAGTCTGCTGGTGA	TATGAACCACTAAGGCGTCGCCGGTAACTATTCTAGCCCGTCTCacaccgATTGGCTGGGAATCGAAGTCgttttGAGACGGCAGCCCGAATACTTTCACACGTAAAGTCTGCTGGTGA
pseudo-Gly-TCC-4	pseudotRNA	TATGAACCACTAAGGCGTCG	CCGGTAACTATTCTAGCC	CGTCTCacaccg	CATTGGCTGGGAATCGAAGT	gttttGAGACG	GCAGCCCGAATACTTTCA	CACGTAAAGTCTGCTGGTGA	TATGAACCACTAAGGCGTCGCCGGTAACTATTCTAGCCCGTCTCacaccgCATTGGCTGGGAATCGAAGTgttttGAGACGGCAGCCCGAATACTTTCACACGTAAAGTCTGCTGGTGA
pseudo-Gly-TCC-5	pseudotRNA	TATGAACCACTAAGGCGTCG	CCGGTAACTATTCTAGCC	CGTCTCacaccg	TTGAAGTCGGGTCAATTGCT	gttttGAGACG	GCAGCCCGAATACTTTCA	CACGTAAAGTCTGCTGGTGA	TATGAACCACTAAGGCGTCGCCGGTAACTATTCTAGCCCGTCTCacaccgTTGAAGTCGGGTCAATTGCTgttttGAGACGGCAGCCCGAATACTTTCACACGTAAAGTCTGCTGGTGA
pseudo-Gly-TCC-6	pseudotRNA	TATGAACCACTAAGGCGTCG	CCGGTAACTATTCTAGCC	CGTCTCacaccg	GTTGGCTGGGAATTGAAGTC	gttttGAGACG	GCAGCCCGAATACTTTCA	CACGTAAAGTCTGCTGGTGA	TATGAACCACTAAGGCGTCGCCGGTAACTATTCTAGCCCGTCTCacaccgGTTGGCTGGGAATTGAAGTCgttttGAGACGGCAGCCCGAATACTTTCACACGTAAAGTCTGCTGGTGA
pseudo-Gly-TCC-7	pseudotRNA	TATGAACCACTAAGGCGTCG	CCGGTAACTATTCTAGCC	CGTCTCacaccg	CGTTGGCTGGGAATTGAAGT	gttttGAGACG	GCAGCCCGAATACTTTCA	CACGTAAAGTCTGCTGGTGA	TATGAACCACTAAGGCGTCGCCGGTAACTATTCTAGCCCGTCTCacaccgCGTTGGCTGGGAATTGAAGTgttttGAGACGGCAGCCCGAATACTTTCACACGTAAAGTCTGCTGGTGA
pseudo-Ile-AAT-1	pseudotRNA	TATGAACCACTAAGGCGTCG	CCGGTAACTATTCTAGCC	CGTCTCacaccg	CTCTAACCAATTAAGTTAAC	gttttGAGACG	GCAGCCCGAATACTTTCA	CACGTAAAGTCTGCTGGTGA	TATGAACCACTAAGGCGTCGCCGGTAACTATTCTAGCCCGTCTCacaccgCTCTAACCAATTAAGTTAACgttttGAGACGGCAGCCCGAATACTTTCACACGTAAAGTCTGCTGGTGA
pseudo-Ile-AAT-2	pseudotRNA	TATGAACCACTAAGGCGTCG	CCGGTAACTATTCTAGCC	CGTCTCacaccg	TAACTTAATTGGTTAGAGCG	gttttGAGACG	GCAGCCCGAATACTTTCA	CACGTAAAGTCTGCTGGTGA	TATGAACCACTAAGGCGTCGCCGGTAACTATTCTAGCCCGTCTCacaccgTAACTTAATTGGTTAGAGCGgttttGAGACGGCAGCCCGAATACTTTCACACGTAAAGTCTGCTGGTGA
pseudo-Ile-AAT-3	pseudotRNA	TATGAACCACTAAGGCGTCG	CCGGTAACTATTCTAGCC	CGTCTCacaccg	GCGTGGTGCTAATAATGTCA	gttttGAGACG	GCAGCCCGAATACTTTCA	CACGTAAAGTCTGCTGGTGA	TATGAACCACTAAGGCGTCGCCGGTAACTATTCTAGCCCGTCTCacaccgGCGTGGTGCTAATAATGTCAgttttGAGACGGCAGCCCGAATACTTTCACACGTAAAGTCTGCTGGTGA
pseudo-Ile-AAT-4	pseudotRNA	TATGAACCACTAAGGCGTCG	CCGGTAACTATTCTAGCC	CGTCTCacaccg	TGCTAATAATGTCAAGGTTG	gttttGAGACG	GCAGCCCGAATACTTTCA	CACGTAAAGTCTGCTGGTGA	TATGAACCACTAAGGCGTCGCCGGTAACTATTCTAGCCCGTCTCacaccgTGCTAATAATGTCAAGGTTGgttttGAGACGGCAGCCCGAATACTTTCACACGTAAAGTCTGCTGGTGA
pseudo-Ile-AAT-5	pseudotRNA	TATGAACCACTAAGGCGTCG	CCGGTAACTATTCTAGCC	CGTCTCacaccg	GCTAATAATGTCAAGGTTGC	gttttGAGACG	GCAGCCCGAATACTTTCA	CACGTAAAGTCTGCTGGTGA	TATGAACCACTAAGGCGTCGCCGGTAACTATTCTAGCCCGTCTCacaccgGCTAATAATGTCAAGGTTGCgttttGAGACGGCAGCCCGAATACTTTCACACGTAAAGTCTGCTGGTGA
pseudo-Ile-AAT-6	pseudotRNA	TATGAACCACTAAGGCGTCG	CCGGTAACTATTCTAGCC	CGTCTCacaccg	ATAATGTCAAGGTTGCGGGT	gttttGAGACG	GCAGCCCGAATACTTTCA	CACGTAAAGTCTGCTGGTGA	TATGAACCACTAAGGCGTCGCCGGTAACTATTCTAGCCCGTCTCacaccgATAATGTCAAGGTTGCGGGTgttttGAGACGGCAGCCCGAATACTTTCACACGTAAAGTCTGCTGGTGA
pseudo-Ile-AAT-7	pseudotRNA	TATGAACCACTAAGGCGTCG	CCGGTAACTATTCTAGCC	CGTCTCacaccg	TTGCGGGTTGGATCCCCGAA	gttttGAGACG	GCAGCCCGAATACTTTCA	CACGTAAAGTCTGCTGGTGA	TATGAACCACTAAGGCGTCGCCGGTAACTATTCTAGCCCGTCTCacaccgTTGCGGGTTGGATCCCCGAAgttttGAGACGGCAGCCCGAATACTTTCACACGTAAAGTCTGCTGGTGA
pseudo-Ile-AAT-8	pseudotRNA	TATGAACCACTAAGGCGTCG	CCGGTAACTATTCTAGCC	CGTCTCacaccg	TGCGGGTTGGATCCCCGAAC	gttttGAGACG	GCAGCCCGAATACTTTCA	CACGTAAAGTCTGCTGGTGA	TATGAACCACTAAGGCGTCGCCGGTAACTATTCTAGCCCGTCTCacaccgTGCGGGTTGGATCCCCGAACgttttGAGACGGCAGCCCGAATACTTTCACACGTAAAGTCTGCTGGTGA
pseudo-Ile-AAT-9	pseudotRNA	TATGAACCACTAAGGCGTCG	CCGGTAACTATTCTAGCC	CGTCTCacaccg	TGGCTGATGAGCTCAGCTGG	gttttGAGACG	GCAGCCCGAATACTTTCA	CACGTAAAGTCTGCTGGTGA	TATGAACCACTAAGGCGTCGCCGGTAACTATTCTAGCCCGTCTCacaccgTGGCTGATGAGCTCAGCTGGgttttGAGACGGCAGCCCGAATACTTTCACACGTAAAGTCTGCTGGTGA
pseudo-Ile-AAT-10	pseudotRNA	TATGAACCACTAAGGCGTCG	CCGGTAACTATTCTAGCC	CGTCTCacaccg	GGCTGATGAGCTCAGCTGGT	gttttGAGACG	GCAGCCCGAATACTTTCA	CACGTAAAGTCTGCTGGTGA	TATGAACCACTAAGGCGTCGCCGGTAACTATTCTAGCCCGTCTCacaccgGGCTGATGAGCTCAGCTGGTgttttGAGACGGCAGCCCGAATACTTTCACACGTAAAGTCTGCTGGTGA
pseudo-Ile-AAT-11	pseudotRNA	TATGAACCACTAAGGCGTCG	CCGGTAACTATTCTAGCC	CGTCTCacaccg	GAGCTCAGCTGGTGGGAGCA	gttttGAGACG	GCAGCCCGAATACTTTCA	CACGTAAAGTCTGCTGGTGA	TATGAACCACTAAGGCGTCGCCGGTAACTATTCTAGCCCGTCTCacaccgGAGCTCAGCTGGTGGGAGCAgttttGAGACGGCAGCCCGAATACTTTCACACGTAAAGTCTGCTGGTGA
pseudo-Ile-AAT-12	pseudotRNA	TATGAACCACTAAGGCGTCG	CCGGTAACTATTCTAGCC	CGTCTCacaccg	GTGGGAGCATGGTGTTAATG	gttttGAGACG	GCAGCCCGAATACTTTCA	CACGTAAAGTCTGCTGGTGA	TATGAACCACTAAGGCGTCGCCGGTAACTATTCTAGCCCGTCTCacaccgGTGGGAGCATGGTGTTAATGgttttGAGACGGCAGCCCGAATACTTTCACACGTAAAGTCTGCTGGTGA
pseudo-Ile-AAT-13	pseudotRNA	TATGAACCACTAAGGCGTCG	CCGGTAACTATTCTAGCC	CGTCTCacaccg	GCATGGTGTTAATGAGGCTG	gttttGAGACG	GCAGCCCGAATACTTTCA	CACGTAAAGTCTGCTGGTGA	TATGAACCACTAAGGCGTCGCCGGTAACTATTCTAGCCCGTCTCacaccgGCATGGTGTTAATGAGGCTGgttttGAGACGGCAGCCCGAATACTTTCACACGTAAAGTCTGCTGGTGA
pseudo-Ile-AAT-14	pseudotRNA	TATGAACCACTAAGGCGTCG	CCGGTAACTATTCTAGCC	CGTCTCacaccg	TGTTAATGAGGCTGAGGTCG	gttttGAGACG	GCAGCCCGAATACTTTCA	CACGTAAAGTCTGCTGGTGA	TATGAACCACTAAGGCGTCGCCGGTAACTATTCTAGCCCGTCTCacaccgTGTTAATGAGGCTGAGGTCGgttttGAGACGGCAGCCCGAATACTTTCACACGTAAAGTCTGCTGGTGA
pseudo-Ile-AAT-15	pseudotRNA	TATGAACCACTAAGGCGTCG	CCGGTAACTATTCTAGCC	CGTCTCacaccg	GTTAATGAGGCTGAGGTCGT	gttttGAGACG	GCAGCCCGAATACTTTCA	CACGTAAAGTCTGCTGGTGA	TATGAACCACTAAGGCGTCGCCGGTAACTATTCTAGCCCGTCTCacaccgGTTAATGAGGCTGAGGTCGTgttttGAGACGGCAGCCCGAATACTTTCACACGTAAAGTCTGCTGGTGA
pseudo-Ile-AAT-16	pseudotRNA	TATGAACCACTAAGGCGTCG	CCGGTAACTATTCTAGCC	CGTCTCacaccg	GTCGTGGGTTCAATCCCCAC	gttttGAGACG	GCAGCCCGAATACTTTCA	CACGTAAAGTCTGCTGGTGA	TATGAACCACTAAGGCGTCGCCGGTAACTATTCTAGCCCGTCTCacaccgGTCGTGGGTTCAATCCCCACgttttGAGACGGCAGCCCGAATACTTTCACACGTAAAGTCTGCTGGTGA
pseudo-Ile-AAT-17	pseudotRNA	TATGAACCACTAAGGCGTCG	CCGGTAACTATTCTAGCC	CGTCTCacaccg	TCGTGGGTTCAATCCCCACC	gttttGAGACG	GCAGCCCGAATACTTTCA	CACGTAAAGTCTGCTGGTGA	TATGAACCACTAAGGCGTCGCCGGTAACTATTCTAGCCCGTCTCacaccgTCGTGGGTTCAATCCCCACCgttttGAGACGGCAGCCCGAATACTTTCACACGTAAAGTCTGCTGGTGA
pseudo-iMet-CAT-1	pseudotRNA	TATGAACCACTAAGGCGTCG	CCGGTAACTATTCTAGCC	CGTCTCacaccg	GTGCAGTGGAAGCATACCTA	gttttGAGACG	GCAGCCCGAATACTTTCA	CACGTAAAGTCTGCTGGTGA	TATGAACCACTAAGGCGTCGCCGGTAACTATTCTAGCCCGTCTCacaccgGTGCAGTGGAAGCATACCTAgttttGAGACGGCAGCCCGAATACTTTCACACGTAAAGTCTGCTGGTGA
pseudo-iMet-CAT-2	pseudotRNA	TATGAACCACTAAGGCGTCG	CCGGTAACTATTCTAGCC	CGTCTCacaccg	TGCAGTGGAAGCATACCTAT	gttttGAGACG	GCAGCCCGAATACTTTCA	CACGTAAAGTCTGCTGGTGA	TATGAACCACTAAGGCGTCGCCGGTAACTATTCTAGCCCGTCTCacaccgTGCAGTGGAAGCATACCTATgttttGAGACGGCAGCCCGAATACTTTCACACGTAAAGTCTGCTGGTGA
pseudo-iMet-CAT-3	pseudotRNA	TATGAACCACTAAGGCGTCG	CCGGTAACTATTCTAGCC	CGTCTCacaccg	CCTCTGGGTTATGGGCCCAT	gttttGAGACG	GCAGCCCGAATACTTTCA	CACGTAAAGTCTGCTGGTGA	TATGAACCACTAAGGCGTCGCCGGTAACTATTCTAGCCCGTCTCacaccgCCTCTGGGTTATGGGCCCATgttttGAGACGGCAGCCCGAATACTTTCACACGTAAAGTCTGCTGGTGA
pseudo-iMet-CAT-4	pseudotRNA	TATGAACCACTAAGGCGTCG	CCGGTAACTATTCTAGCC	CGTCTCacaccg	CCTATGGGCCCATAACCCAG	gttttGAGACG	GCAGCCCGAATACTTTCA	CACGTAAAGTCTGCTGGTGA	TATGAACCACTAAGGCGTCGCCGGTAACTATTCTAGCCCGTCTCacaccgCCTATGGGCCCATAACCCAGgttttGAGACGGCAGCCCGAATACTTTCACACGTAAAGTCTGCTGGTGA
pseudo-iMet-CAT-5	pseudotRNA	TATGAACCACTAAGGCGTCG	CCGGTAACTATTCTAGCC	CGTCTCacaccg	GTTTCCATCCATCAACCTCT	gttttGAGACG	GCAGCCCGAATACTTTCA	CACGTAAAGTCTGCTGGTGA	TATGAACCACTAAGGCGTCGCCGGTAACTATTCTAGCCCGTCTCacaccgGTTTCCATCCATCAACCTCTgttttGAGACGGCAGCCCGAATACTTTCACACGTAAAGTCTGCTGGTGA
pseudo-iMet-CAT-6	pseudotRNA	TATGAACCACTAAGGCGTCG	CCGGTAACTATTCTAGCC	CGTCTCacaccg	GGTTTCCATCCATCAACCTC	gttttGAGACG	GCAGCCCGAATACTTTCA	CACGTAAAGTCTGCTGGTGA	TATGAACCACTAAGGCGTCGCCGGTAACTATTCTAGCCCGTCTCacaccgGGTTTCCATCCATCAACCTCgttttGAGACGGCAGCCCGAATACTTTCACACGTAAAGTCTGCTGGTGA
pseudo-iMet-CAT-7	pseudotRNA	TATGAACCACTAAGGCGTCG	CCGGTAACTATTCTAGCC	CGTCTCacaccg	ATAACCCAGAGGTTGATGGA	gttttGAGACG	GCAGCCCGAATACTTTCA	CACGTAAAGTCTGCTGGTGA	TATGAACCACTAAGGCGTCGCCGGTAACTATTCTAGCCCGTCTCacaccgATAACCCAGAGGTTGATGGAgttttGAGACGGCAGCCCGAATACTTTCACACGTAAAGTCTGCTGGTGA
pseudo-Leu-AAG-1	pseudotRNA	TATGAACCACTAAGGCGTCG	CCGGTAACTATTCTAGCC	CGTCTCacaccg	CGCATTATCCATTGAGCCAC	gttttGAGACG	GCAGCCCGAATACTTTCA	CACGTAAAGTCTGCTGGTGA	TATGAACCACTAAGGCGTCGCCGGTAACTATTCTAGCCCGTCTCacaccgCGCATTATCCATTGAGCCACgttttGAGACGGCAGCCCGAATACTTTCACACGTAAAGTCTGCTGGTGA
pseudo-Leu-AAG-2	pseudotRNA	TATGAACCACTAAGGCGTCG	CCGGTAACTATTCTAGCC	CGTCTCacaccg	AGCCAGCCAGGAGTCAAGGC	gttttGAGACG	GCAGCCCGAATACTTTCA	CACGTAAAGTCTGCTGGTGA	TATGAACCACTAAGGCGTCGCCGGTAACTATTCTAGCCCGTCTCacaccgAGCCAGCCAGGAGTCAAGGCgttttGAGACGGCAGCCCGAATACTTTCACACGTAAAGTCTGCTGGTGA
pseudo-Leu-AAG-3	pseudotRNA	TATGAACCACTAAGGCGTCG	CCGGTAACTATTCTAGCC	CGTCTCacaccg	AAGATTCCAGCCTTGACTCC	gttttGAGACG	GCAGCCCGAATACTTTCA	CACGTAAAGTCTGCTGGTGA	TATGAACCACTAAGGCGTCGCCGGTAACTATTCTAGCCCGTCTCacaccgAAGATTCCAGCCTTGACTCCgttttGAGACGGCAGCCCGAATACTTTCACACGTAAAGTCTGCTGGTGA
pseudo-Leu-AAG-4	pseudotRNA	TATGAACCACTAAGGCGTCG	CCGGTAACTATTCTAGCC	CGTCTCacaccg	TTCCAGCCTTGACTCCTGGC	gttttGAGACG	GCAGCCCGAATACTTTCA	CACGTAAAGTCTGCTGGTGA	TATGAACCACTAAGGCGTCGCCGGTAACTATTCTAGCCCGTCTCacaccgTTCCAGCCTTGACTCCTGGCgttttGAGACGGCAGCCCGAATACTTTCACACGTAAAGTCTGCTGGTGA
pseudo-Leu-AAG-5	pseudotRNA	TATGAACCACTAAGGCGTCG	CCGGTAACTATTCTAGCC	CGTCTCacaccg	ATACAGTGCCTTAGACCGCT	gttttGAGACG	GCAGCCCGAATACTTTCA	CACGTAAAGTCTGCTGGTGA	TATGAACCACTAAGGCGTCGCCGGTAACTATTCTAGCCCGTCTCacaccgATACAGTGCCTTAGACCGCTgttttGAGACGGCAGCCCGAATACTTTCACACGTAAAGTCTGCTGGTGA
pseudo-Leu-AAG-6	pseudotRNA	TATGAACCACTAAGGCGTCG	CCGGTAACTATTCTAGCC	CGTCTCacaccg	TAGGGTGGCCGAGCGGTCTA	gttttGAGACG	GCAGCCCGAATACTTTCA	CACGTAAAGTCTGCTGGTGA	TATGAACCACTAAGGCGTCGCCGGTAACTATTCTAGCCCGTCTCacaccgTAGGGTGGCCGAGCGGTCTAgttttGAGACGGCAGCCCGAATACTTTCACACGTAAAGTCTGCTGGTGA
pseudo-Leu-AAG-7	pseudotRNA	TATGAACCACTAAGGCGTCG	CCGGTAACTATTCTAGCC	CGTCTCacaccg	ACCCATGCCTCTGAAGAGAC	gttttGAGACG	GCAGCCCGAATACTTTCA	CACGTAAAGTCTGCTGGTGA	TATGAACCACTAAGGCGTCGCCGGTAACTATTCTAGCCCGTCTCacaccgACCCATGCCTCTGAAGAGACgttttGAGACGGCAGCCCGAATACTTTCACACGTAAAGTCTGCTGGTGA
pseudo-Leu-AAG-8	pseudotRNA	TATGAACCACTAAGGCGTCG	CCGGTAACTATTCTAGCC	CGTCTCacaccg	TAAGACTCCAGTCTCTTCAG	gttttGAGACG	GCAGCCCGAATACTTTCA	CACGTAAAGTCTGCTGGTGA	TATGAACCACTAAGGCGTCGCCGGTAACTATTCTAGCCCGTCTCacaccgTAAGACTCCAGTCTCTTCAGgttttGAGACGGCAGCCCGAATACTTTCACACGTAAAGTCTGCTGGTGA
pseudo-Leu-AAG-9	pseudotRNA	TATGAACCACTAAGGCGTCG	CCGGTAACTATTCTAGCC	CGTCTCacaccg	CTCCAGTCTCTTCAGAGGCA	gttttGAGACG	GCAGCCCGAATACTTTCA	CACGTAAAGTCTGCTGGTGA	TATGAACCACTAAGGCGTCGCCGGTAACTATTCTAGCCCGTCTCacaccgCTCCAGTCTCTTCAGAGGCAgttttGAGACGGCAGCCCGAATACTTTCACACGTAAAGTCTGCTGGTGA
pseudo-Leu-AAG-10	pseudotRNA	TATGAACCACTAAGGCGTCG	CCGGTAACTATTCTAGCC	CGTCTCacaccg	TCCAGTCTCTTCAGAGGCAT	gttttGAGACG	GCAGCCCGAATACTTTCA	CACGTAAAGTCTGCTGGTGA	TATGAACCACTAAGGCGTCGCCGGTAACTATTCTAGCCCGTCTCacaccgTCCAGTCTCTTCAGAGGCATgttttGAGACGGCAGCCCGAATACTTTCACACGTAAAGTCTGCTGGTGA
pseudo-Leu-AAG-11	pseudotRNA	TATGAACCACTAAGGCGTCG	CCGGTAACTATTCTAGCC	CGTCTCacaccg	ATCCGGAGCCTTAGACCGCT	gttttGAGACG	GCAGCCCGAATACTTTCA	CACGTAAAGTCTGCTGGTGA	TATGAACCACTAAGGCGTCGCCGGTAACTATTCTAGCCCGTCTCacaccgATCCGGAGCCTTAGACCGCTgttttGAGACGGCAGCCCGAATACTTTCACACGTAAAGTCTGCTGGTGA
pseudo-Leu-AAG-12	pseudotRNA	TATGAACCACTAAGGCGTCG	CCGGTAACTATTCTAGCC	CGTCTCacaccg	TAGCAAGGCCGAGCGGTCTA	gttttGAGACG	GCAGCCCGAATACTTTCA	CACGTAAAGTCTGCTGGTGA	TATGAACCACTAAGGCGTCGCCGGTAACTATTCTAGCCCGTCTCacaccgTAGCAAGGCCGAGCGGTCTAgttttGAGACGGCAGCCCGAATACTTTCACACGTAAAGTCTGCTGGTGA
pseudo-Leu-AAG-13	pseudotRNA	TATGAACCACTAAGGCGTCG	CCGGTAACTATTCTAGCC	CGTCTCacaccg	GGCCGAGCGGTCTAAGGCTC	gttttGAGACG	GCAGCCCGAATACTTTCA	CACGTAAAGTCTGCTGGTGA	TATGAACCACTAAGGCGTCGCCGGTAACTATTCTAGCCCGTCTCacaccgGGCCGAGCGGTCTAAGGCTCgttttGAGACGGCAGCCCGAATACTTTCACACGTAAAGTCTGCTGGTGA
pseudo-Leu-AAG-14	pseudotRNA	TATGAACCACTAAGGCGTCG	CCGGTAACTATTCTAGCC	CGTCTCacaccg	CGGTCTAAGGCTCCGGATTA	gttttGAGACG	GCAGCCCGAATACTTTCA	CACGTAAAGTCTGCTGGTGA	TATGAACCACTAAGGCGTCGCCGGTAACTATTCTAGCCCGTCTCacaccgCGGTCTAAGGCTCCGGATTAgttttGAGACGGCAGCCCGAATACTTTCACACGTAAAGTCTGCTGGTGA
pseudo-Leu-AAG-15	pseudotRNA	TATGAACCACTAAGGCGTCG	CCGGTAACTATTCTAGCC	CGTCTCacaccg	AAGACACCGGCGCCTTAATC	gttttGAGACG	GCAGCCCGAATACTTTCA	CACGTAAAGTCTGCTGGTGA	TATGAACCACTAAGGCGTCGCCGGTAACTATTCTAGCCCGTCTCacaccgAAGACACCGGCGCCTTAATCgttttGAGACGGCAGCCCGAATACTTTCACACGTAAAGTCTGCTGGTGA
pseudo-Leu-AAG-16	pseudotRNA	TATGAACCACTAAGGCGTCG	CCGGTAACTATTCTAGCC	CGTCTCacaccg	AAGGCTCCGGATTAAGGCGC	gttttGAGACG	GCAGCCCGAATACTTTCA	CACGTAAAGTCTGCTGGTGA	TATGAACCACTAAGGCGTCGCCGGTAACTATTCTAGCCCGTCTCacaccgAAGGCTCCGGATTAAGGCGCgttttGAGACGGCAGCCCGAATACTTTCACACGTAAAGTCTGCTGGTGA
pseudo-Leu-AAG-17	pseudotRNA	TATGAACCACTAAGGCGTCG	CCGGTAACTATTCTAGCC	CGTCTCacaccg	ACCCATGCCTCCGAAGACAC	gttttGAGACG	GCAGCCCGAATACTTTCA	CACGTAAAGTCTGCTGGTGA	TATGAACCACTAAGGCGTCGCCGGTAACTATTCTAGCCCGTCTCacaccgACCCATGCCTCCGAAGACACgttttGAGACGGCAGCCCGAATACTTTCACACGTAAAGTCTGCTGGTGA
pseudo-Leu-AAG-18	pseudotRNA	TATGAACCACTAAGGCGTCG	CCGGTAACTATTCTAGCC	CGTCTCacaccg	GATTAAGGCGCCGGTGTCTT	gttttGAGACG	GCAGCCCGAATACTTTCA	CACGTAAAGTCTGCTGGTGA	TATGAACCACTAAGGCGTCGCCGGTAACTATTCTAGCCCGTCTCacaccgGATTAAGGCGCCGGTGTCTTgttttGAGACGGCAGCCCGAATACTTTCACACGTAAAGTCTGCTGGTGA
pseudo-Leu-AAG-19	pseudotRNA	TATGAACCACTAAGGCGTCG	CCGGTAACTATTCTAGCC	CGTCTCacaccg	TAAGGCGCCGGTGTCTTCGG	gttttGAGACG	GCAGCCCGAATACTTTCA	CACGTAAAGTCTGCTGGTGA	TATGAACCACTAAGGCGTCGCCGGTAACTATTCTAGCCCGTCTCacaccgTAAGGCGCCGGTGTCTTCGGgttttGAGACGGCAGCCCGAATACTTTCACACGTAAAGTCTGCTGGTGA
pseudo-Leu-AAG-20	pseudotRNA	TATGAACCACTAAGGCGTCG	CCGGTAACTATTCTAGCC	CGTCTCacaccg	CGCCGGTGTCTTCGGAGGCA	gttttGAGACG	GCAGCCCGAATACTTTCA	CACGTAAAGTCTGCTGGTGA	TATGAACCACTAAGGCGTCGCCGGTAACTATTCTAGCCCGTCTCacaccgCGCCGGTGTCTTCGGAGGCAgttttGAGACGGCAGCCCGAATACTTTCACACGTAAAGTCTGCTGGTGA
pseudo-Leu-AAG-21	pseudotRNA	TATGAACCACTAAGGCGTCG	CCGGTAACTATTCTAGCC	CGTCTCacaccg	GCCGGTGTCTTCGGAGGCAT	gttttGAGACG	GCAGCCCGAATACTTTCA	CACGTAAAGTCTGCTGGTGA	TATGAACCACTAAGGCGTCGCCGGTAACTATTCTAGCCCGTCTCacaccgGCCGGTGTCTTCGGAGGCATgttttGAGACGGCAGCCCGAATACTTTCACACGTAAAGTCTGCTGGTGA
pseudo-Leu-AAG-22	pseudotRNA	TATGAACCACTAAGGCGTCG	CCGGTAACTATTCTAGCC	CGTCTCacaccg	AACCACGCCCCCAAAGAGAC	gttttGAGACG	GCAGCCCGAATACTTTCA	CACGTAAAGTCTGCTGGTGA	TATGAACCACTAAGGCGTCGCCGGTAACTATTCTAGCCCGTCTCacaccgAACCACGCCCCCAAAGAGACgttttGAGACGGCAGCCCGAATACTTTCACACGTAAAGTCTGCTGGTGA
pseudo-Leu-AAG-23	pseudotRNA	TATGAACCACTAAGGCGTCG	CCGGTAACTATTCTAGCC	CGTCTCacaccg	AATTAAGTCTCCAGTCTCTT	gttttGAGACG	GCAGCCCGAATACTTTCA	CACGTAAAGTCTGCTGGTGA	TATGAACCACTAAGGCGTCGCCGGTAACTATTCTAGCCCGTCTCacaccgAATTAAGTCTCCAGTCTCTTgttttGAGACGGCAGCCCGAATACTTTCACACGTAAAGTCTGCTGGTGA
pseudo-Leu-AAG-24	pseudotRNA	TATGAACCACTAAGGCGTCG	CCGGTAACTATTCTAGCC	CGTCTCacaccg	ATTAAGTCTCCAGTCTCTTT	gttttGAGACG	GCAGCCCGAATACTTTCA	CACGTAAAGTCTGCTGGTGA	TATGAACCACTAAGGCGTCGCCGGTAACTATTCTAGCCCGTCTCacaccgATTAAGTCTCCAGTCTCTTTgttttGAGACGGCAGCCCGAATACTTTCACACGTAAAGTCTGCTGGTGA
pseudo-Leu-AAG-25	pseudotRNA	TATGAACCACTAAGGCGTCG	CCGGTAACTATTCTAGCC	CGTCTCacaccg	TTAAGTCTCCAGTCTCTTTG	gttttGAGACG	GCAGCCCGAATACTTTCA	CACGTAAAGTCTGCTGGTGA	TATGAACCACTAAGGCGTCGCCGGTAACTATTCTAGCCCGTCTCacaccgTTAAGTCTCCAGTCTCTTTGgttttGAGACGGCAGCCCGAATACTTTCACACGTAAAGTCTGCTGGTGA
pseudo-Leu-AAG-26	pseudotRNA	TATGAACCACTAAGGCGTCG	CCGGTAACTATTCTAGCC	CGTCTCacaccg	TAAGTCTCCAGTCTCTTTGG	gttttGAGACG	GCAGCCCGAATACTTTCA	CACGTAAAGTCTGCTGGTGA	TATGAACCACTAAGGCGTCGCCGGTAACTATTCTAGCCCGTCTCacaccgTAAGTCTCCAGTCTCTTTGGgttttGAGACGGCAGCCCGAATACTTTCACACGTAAAGTCTGCTGGTGA
pseudo-Leu-TAA-1	pseudotRNA	TATGAACCACTAAGGCGTCG	CCGGTAACTATTCTAGCC	CGTCTCacaccg	CTCATTTGGCTGAGTGGTTA	gttttGAGACG	GCAGCCCGAATACTTTCA	CACGTAAAGTCTGCTGGTGA	TATGAACCACTAAGGCGTCGCCGGTAACTATTCTAGCCCGTCTCacaccgCTCATTTGGCTGAGTGGTTAgttttGAGACGGCAGCCCGAATACTTTCACACGTAAAGTCTGCTGGTGA
pseudo-Leu-TAA-2	pseudotRNA	TATGAACCACTAAGGCGTCG	CCGGTAACTATTCTAGCC	CGTCTCacaccg	GCATTGGACTTAAGATCCAA	gttttGAGACG	GCAGCCCGAATACTTTCA	CACGTAAAGTCTGCTGGTGA	TATGAACCACTAAGGCGTCGCCGGTAACTATTCTAGCCCGTCTCacaccgGCATTGGACTTAAGATCCAAgttttGAGACGGCAGCCCGAATACTTTCACACGTAAAGTCTGCTGGTGA
pseudo-Leu-TAA-3	pseudotRNA	TATGAACCACTAAGGCGTCG	CCGGTAACTATTCTAGCC	CGTCTCacaccg	CCACACAGCCACTACTCCAT	gttttGAGACG	GCAGCCCGAATACTTTCA	CACGTAAAGTCTGCTGGTGA	TATGAACCACTAAGGCGTCGCCGGTAACTATTCTAGCCCGTCTCacaccgCCACACAGCCACTACTCCATgttttGAGACGGCAGCCCGAATACTTTCACACGTAAAGTCTGCTGGTGA
pseudo-Leu-TAA-4	pseudotRNA	TATGAACCACTAAGGCGTCG	CCGGTAACTATTCTAGCC	CGTCTCacaccg	CTTAAGATCCAATGGAGTAG	gttttGAGACG	GCAGCCCGAATACTTTCA	CACGTAAAGTCTGCTGGTGA	TATGAACCACTAAGGCGTCGCCGGTAACTATTCTAGCCCGTCTCacaccgCTTAAGATCCAATGGAGTAGgttttGAGACGGCAGCCCGAATACTTTCACACGTAAAGTCTGCTGGTGA
pseudo-Leu-TAA-5	pseudotRNA	TATGAACCACTAAGGCGTCG	CCGGTAACTATTCTAGCC	CGTCTCacaccg	CCAATGGAGTAGTGGCTGTG	gttttGAGACG	GCAGCCCGAATACTTTCA	CACGTAAAGTCTGCTGGTGA	TATGAACCACTAAGGCGTCGCCGGTAACTATTCTAGCCCGTCTCacaccgCCAATGGAGTAGTGGCTGTGgttttGAGACGGCAGCCCGAATACTTTCACACGTAAAGTCTGCTGGTGA
pseudo-Leu-TAA-6	pseudotRNA	TATGAACCACTAAGGCGTCG	CCGGTAACTATTCTAGCC	CGTCTCacaccg	CAATGGAGTAGTGGCTGTGT	gttttGAGACG	GCAGCCCGAATACTTTCA	CACGTAAAGTCTGCTGGTGA	TATGAACCACTAAGGCGTCGCCGGTAACTATTCTAGCCCGTCTCacaccgCAATGGAGTAGTGGCTGTGTgttttGAGACGGCAGCCCGAATACTTTCACACGTAAAGTCTGCTGGTGA
pseudo-Leu-TAA-7	pseudotRNA	TATGAACCACTAAGGCGTCG	CCGGTAACTATTCTAGCC	CGTCTCacaccg	GTGGGTTTAAACCCCACTAC	gttttGAGACG	GCAGCCCGAATACTTTCA	CACGTAAAGTCTGCTGGTGA	TATGAACCACTAAGGCGTCGCCGGTAACTATTCTAGCCCGTCTCacaccgGTGGGTTTAAACCCCACTACgttttGAGACGGCAGCCCGAATACTTTCACACGTAAAGTCTGCTGGTGA
pseudo-Leu-TAG-1	pseudotRNA	TATGAACCACTAAGGCGTCG	CCGGTAACTATTCTAGCC	CGTCTCacaccg	TAGTGTGGTTGAATGGTCTA	gttttGAGACG	GCAGCCCGAATACTTTCA	CACGTAAAGTCTGCTGGTGA	TATGAACCACTAAGGCGTCGCCGGTAACTATTCTAGCCCGTCTCacaccgTAGTGTGGTTGAATGGTCTAgttttGAGACGGCAGCCCGAATACTTTCACACGTAAAGTCTGCTGGTGA
pseudo-Leu-TAG-2	pseudotRNA	TATGAACCACTAAGGCGTCG	CCGGTAACTATTCTAGCC	CGTCTCacaccg	TGGTCTAAGGCACTGAATTT	gttttGAGACG	GCAGCCCGAATACTTTCA	CACGTAAAGTCTGCTGGTGA	TATGAACCACTAAGGCGTCGCCGGTAACTATTCTAGCCCGTCTCacaccgTGGTCTAAGGCACTGAATTTgttttGAGACGGCAGCCCGAATACTTTCACACGTAAAGTCTGCTGGTGA
pseudo-Leu-TAG-3	pseudotRNA	TATGAACCACTAAGGCGTCG	CCGGTAACTATTCTAGCC	CGTCTCacaccg	ACCCACGTCCCCAAAGAGAC	gttttGAGACG	GCAGCCCGAATACTTTCA	CACGTAAAGTCTGCTGGTGA	TATGAACCACTAAGGCGTCGCCGGTAACTATTCTAGCCCGTCTCacaccgACCCACGTCCCCAAAGAGACgttttGAGACGGCAGCCCGAATACTTTCACACGTAAAGTCTGCTGGTGA
pseudo-Leu-TAG-4	pseudotRNA	TATGAACCACTAAGGCGTCG	CCGGTAACTATTCTAGCC	CGTCTCacaccg	AATTTAGGCTCCAGTCTCTT	gttttGAGACG	GCAGCCCGAATACTTTCA	CACGTAAAGTCTGCTGGTGA	TATGAACCACTAAGGCGTCGCCGGTAACTATTCTAGCCCGTCTCacaccgAATTTAGGCTCCAGTCTCTTgttttGAGACGGCAGCCCGAATACTTTCACACGTAAAGTCTGCTGGTGA
pseudo-Leu-TAG-5	pseudotRNA	TATGAACCACTAAGGCGTCG	CCGGTAACTATTCTAGCC	CGTCTCacaccg	ATTTAGGCTCCAGTCTCTTT	gttttGAGACG	GCAGCCCGAATACTTTCA	CACGTAAAGTCTGCTGGTGA	TATGAACCACTAAGGCGTCGCCGGTAACTATTCTAGCCCGTCTCacaccgATTTAGGCTCCAGTCTCTTTgttttGAGACGGCAGCCCGAATACTTTCACACGTAAAGTCTGCTGGTGA
pseudo-Leu-TAG-6	pseudotRNA	TATGAACCACTAAGGCGTCG	CCGGTAACTATTCTAGCC	CGTCTCacaccg	TTTAGGCTCCAGTCTCTTTG	gttttGAGACG	GCAGCCCGAATACTTTCA	CACGTAAAGTCTGCTGGTGA	TATGAACCACTAAGGCGTCGCCGGTAACTATTCTAGCCCGTCTCacaccgTTTAGGCTCCAGTCTCTTTGgttttGAGACGGCAGCCCGAATACTTTCACACGTAAAGTCTGCTGGTGA
pseudo-Leu-TAG-7	pseudotRNA	TATGAACCACTAAGGCGTCG	CCGGTAACTATTCTAGCC	CGTCTCacaccg	TCCAGTCTCTTTGGGGACGT	gttttGAGACG	GCAGCCCGAATACTTTCA	CACGTAAAGTCTGCTGGTGA	TATGAACCACTAAGGCGTCGCCGGTAACTATTCTAGCCCGTCTCacaccgTCCAGTCTCTTTGGGGACGTgttttGAGACGGCAGCCCGAATACTTTCACACGTAAAGTCTGCTGGTGA
pseudo-Lys-CTT-1	pseudotRNA	TATGAACCACTAAGGCGTCG	CCGGTAACTATTCTAGCC	CGTCTCacaccg	TAGCTCAGTCGGTAGAGCAT	gttttGAGACG	GCAGCCCGAATACTTTCA	CACGTAAAGTCTGCTGGTGA	TATGAACCACTAAGGCGTCGCCGGTAACTATTCTAGCCCGTCTCacaccgTAGCTCAGTCGGTAGAGCATgttttGAGACGGCAGCCCGAATACTTTCACACGTAAAGTCTGCTGGTGA
pseudo-Lys-CTT-2	pseudotRNA	TATGAACCACTAAGGCGTCG	CCGGTAACTATTCTAGCC	CGTCTCacaccg	GGGCTCAAACCCACGACCCT	gttttGAGACG	GCAGCCCGAATACTTTCA	CACGTAAAGTCTGCTGGTGA	TATGAACCACTAAGGCGTCGCCGGTAACTATTCTAGCCCGTCTCacaccgGGGCTCAAACCCACGACCCTgttttGAGACGGCAGCCCGAATACTTTCACACGTAAAGTCTGCTGGTGA
pseudo-Lys-CTT-3	pseudotRNA	TATGAACCACTAAGGCGTCG	CCGGTAACTATTCTAGCC	CGTCTCacaccg	CGTGGGTTTGAGCCCCATGT	gttttGAGACG	GCAGCCCGAATACTTTCA	CACGTAAAGTCTGCTGGTGA	TATGAACCACTAAGGCGTCGCCGGTAACTATTCTAGCCCGTCTCacaccgCGTGGGTTTGAGCCCCATGTgttttGAGACGGCAGCCCGAATACTTTCACACGTAAAGTCTGCTGGTGA
pseudo-Lys-CTT-4	pseudotRNA	TATGAACCACTAAGGCGTCG	CCGGTAACTATTCTAGCC	CGTCTCacaccg	GTGGGTTTGAGCCCCATGTT	gttttGAGACG	GCAGCCCGAATACTTTCA	CACGTAAAGTCTGCTGGTGA	TATGAACCACTAAGGCGTCGCCGGTAACTATTCTAGCCCGTCTCacaccgGTGGGTTTGAGCCCCATGTTgttttGAGACGGCAGCCCGAATACTTTCACACGTAAAGTCTGCTGGTGA
pseudo-Lys-CTT-5	pseudotRNA	TATGAACCACTAAGGCGTCG	CCGGTAACTATTCTAGCC	CGTCTCacaccg	TACCGACTGAGACATGCTGG	gttttGAGACG	GCAGCCCGAATACTTTCA	CACGTAAAGTCTGCTGGTGA	TATGAACCACTAAGGCGTCGCCGGTAACTATTCTAGCCCGTCTCacaccgTACCGACTGAGACATGCTGGgttttGAGACGGCAGCCCGAATACTTTCACACGTAAAGTCTGCTGGTGA
pseudo-Lys-CTT-6	pseudotRNA	TATGAACCACTAAGGCGTCG	CCGGTAACTATTCTAGCC	CGTCTCacaccg	CTATACCGACTGAGACATGC	gttttGAGACG	GCAGCCCGAATACTTTCA	CACGTAAAGTCTGCTGGTGA	TATGAACCACTAAGGCGTCGCCGGTAACTATTCTAGCCCGTCTCacaccgCTATACCGACTGAGACATGCgttttGAGACGGCAGCCCGAATACTTTCACACGTAAAGTCTGCTGGTGA
pseudo-Lys-CTT-7	pseudotRNA	TATGAACCACTAAGGCGTCG	CCGGTAACTATTCTAGCC	CGTCTCacaccg	AGTGTGAGACTCTTAATCTC	gttttGAGACG	GCAGCCCGAATACTTTCA	CACGTAAAGTCTGCTGGTGA	TATGAACCACTAAGGCGTCGCCGGTAACTATTCTAGCCCGTCTCacaccgAGTGTGAGACTCTTAATCTCgttttGAGACGGCAGCCCGAATACTTTCACACGTAAAGTCTGCTGGTGA
pseudo-Lys-CTT-8	pseudotRNA	TATGAACCACTAAGGCGTCG	CCGGTAACTATTCTAGCC	CGTCTCacaccg	GTGTGAGACTCTTAATCTCA	gttttGAGACG	GCAGCCCGAATACTTTCA	CACGTAAAGTCTGCTGGTGA	TATGAACCACTAAGGCGTCGCCGGTAACTATTCTAGCCCGTCTCacaccgGTGTGAGACTCTTAATCTCAgttttGAGACGGCAGCCCGAATACTTTCACACGTAAAGTCTGCTGGTGA
pseudo-Lys-CTT-9	pseudotRNA	TATGAACCACTAAGGCGTCG	CCGGTAACTATTCTAGCC	CGTCTCacaccg	GCATAAGACTCTTAATCTCA	gttttGAGACG	GCAGCCCGAATACTTTCA	CACGTAAAGTCTGCTGGTGA	TATGAACCACTAAGGCGTCGCCGGTAACTATTCTAGCCCGTCTCacaccgGCATAAGACTCTTAATCTCAgttttGAGACGGCAGCCCGAATACTTTCACACGTAAAGTCTGCTGGTGA
pseudo-Lys-CTT-10	pseudotRNA	TATGAACCACTAAGGCGTCG	CCGGTAACTATTCTAGCC	CGTCTCacaccg	CATGGGTTTGAGCCCTACGT	gttttGAGACG	GCAGCCCGAATACTTTCA	CACGTAAAGTCTGCTGGTGA	TATGAACCACTAAGGCGTCGCCGGTAACTATTCTAGCCCGTCTCacaccgCATGGGTTTGAGCCCTACGTgttttGAGACGGCAGCCCGAATACTTTCACACGTAAAGTCTGCTGGTGA
pseudo-Lys-CTT-11	pseudotRNA	TATGAACCACTAAGGCGTCG	CCGGTAACTATTCTAGCC	CGTCTCacaccg	ATGGGTTTGAGCCCTACGTT	gttttGAGACG	GCAGCCCGAATACTTTCA	CACGTAAAGTCTGCTGGTGA	TATGAACCACTAAGGCGTCGCCGGTAACTATTCTAGCCCGTCTCacaccgATGGGTTTGAGCCCTACGTTgttttGAGACGGCAGCCCGAATACTTTCACACGTAAAGTCTGCTGGTGA
pseudo-Lys-CTT-12	pseudotRNA	TATGAACCACTAAGGCGTCG	CCGGTAACTATTCTAGCC	CGTCTCacaccg	TTAAGAGTCTTGTGCTCTAC	gttttGAGACG	GCAGCCCGAATACTTTCA	CACGTAAAGTCTGCTGGTGA	TATGAACCACTAAGGCGTCGCCGGTAACTATTCTAGCCCGTCTCacaccgTTAAGAGTCTTGTGCTCTACgttttGAGACGGCAGCCCGAATACTTTCACACGTAAAGTCTGCTGGTGA
pseudo-Lys-CTT-13	pseudotRNA	TATGAACCACTAAGGCGTCG	CCGGTAACTATTCTAGCC	CGTCTCacaccg	GCACAAGACTCTTAATCTCA	gttttGAGACG	GCAGCCCGAATACTTTCA	CACGTAAAGTCTGCTGGTGA	TATGAACCACTAAGGCGTCGCCGGTAACTATTCTAGCCCGTCTCacaccgGCACAAGACTCTTAATCTCAgttttGAGACGGCAGCCCGAATACTTTCACACGTAAAGTCTGCTGGTGA
pseudo-Lys-CTT-14	pseudotRNA	TATGAACCACTAAGGCGTCG	CCGGTAACTATTCTAGCC	CGTCTCacaccg	ACTCTTAATCTCAGGGTCGT	gttttGAGACG	GCAGCCCGAATACTTTCA	CACGTAAAGTCTGCTGGTGA	TATGAACCACTAAGGCGTCGCCGGTAACTATTCTAGCCCGTCTCacaccgACTCTTAATCTCAGGGTCGTgttttGAGACGGCAGCCCGAATACTTTCACACGTAAAGTCTGCTGGTGA
pseudo-Lys-CTT-15	pseudotRNA	TATGAACCACTAAGGCGTCG	CCGGTAACTATTCTAGCC	CGTCTCacaccg	GCTTCATCAACTAAGCTATT	gttttGAGACG	GCAGCCCGAATACTTTCA	CACGTAAAGTCTGCTGGTGA	TATGAACCACTAAGGCGTCGCCGGTAACTATTCTAGCCCGTCTCacaccgGCTTCATCAACTAAGCTATTgttttGAGACGGCAGCCCGAATACTTTCACACGTAAAGTCTGCTGGTGA
pseudo-Lys-CTT-16	pseudotRNA	TATGAACCACTAAGGCGTCG	CCGGTAACTATTCTAGCC	CGTCTCacaccg	AGCGTGAGACTCTTAATCTC	gttttGAGACG	GCAGCCCGAATACTTTCA	CACGTAAAGTCTGCTGGTGA	TATGAACCACTAAGGCGTCGCCGGTAACTATTCTAGCCCGTCTCacaccgAGCGTGAGACTCTTAATCTCgttttGAGACGGCAGCCCGAATACTTTCACACGTAAAGTCTGCTGGTGA
pseudo-Lys-CTT-17	pseudotRNA	TATGAACCACTAAGGCGTCG	CCGGTAACTATTCTAGCC	CGTCTCacaccg	GCGTGAGACTCTTAATCTCA	gttttGAGACG	GCAGCCCGAATACTTTCA	CACGTAAAGTCTGCTGGTGA	TATGAACCACTAAGGCGTCGCCGGTAACTATTCTAGCCCGTCTCacaccgGCGTGAGACTCTTAATCTCAgttttGAGACGGCAGCCCGAATACTTTCACACGTAAAGTCTGCTGGTGA
pseudo-Lys-CTT-18	pseudotRNA	TATGAACCACTAAGGCGTCG	CCGGTAACTATTCTAGCC	CGTCTCacaccg	AGTGGGTTCAAGCCCCACAT	gttttGAGACG	GCAGCCCGAATACTTTCA	CACGTAAAGTCTGCTGGTGA	TATGAACCACTAAGGCGTCGCCGGTAACTATTCTAGCCCGTCTCacaccgAGTGGGTTCAAGCCCCACATgttttGAGACGGCAGCCCGAATACTTTCACACGTAAAGTCTGCTGGTGA
pseudo-Lys-CTT-19	pseudotRNA	TATGAACCACTAAGGCGTCG	CCGGTAACTATTCTAGCC	CGTCTCacaccg	CTCTACCAACTGAGGTAGCC	gttttGAGACG	GCAGCCCGAATACTTTCA	CACGTAAAGTCTGCTGGTGA	TATGAACCACTAAGGCGTCGCCGGTAACTATTCTAGCCCGTCTCacaccgCTCTACCAACTGAGGTAGCCgttttGAGACGGCAGCCCGAATACTTTCACACGTAAAGTCTGCTGGTGA
pseudo-Lys-CTT-20	pseudotRNA	TATGAACCACTAAGGCGTCG	CCGGTAACTATTCTAGCC	CGTCTCacaccg	GTCCCATGCTCTACCAACTG	gttttGAGACG	GCAGCCCGAATACTTTCA	CACGTAAAGTCTGCTGGTGA	TATGAACCACTAAGGCGTCGCCGGTAACTATTCTAGCCCGTCTCacaccgGTCCCATGCTCTACCAACTGgttttGAGACGGCAGCCCGAATACTTTCACACGTAAAGTCTGCTGGTGA
pseudo-Lys-CTT-21	pseudotRNA	TATGAACCACTAAGGCGTCG	CCGGTAACTATTCTAGCC	CGTCTCacaccg	CTACCTCAGTTGGTAGAGCA	gttttGAGACG	GCAGCCCGAATACTTTCA	CACGTAAAGTCTGCTGGTGA	TATGAACCACTAAGGCGTCGCCGGTAACTATTCTAGCCCGTCTCacaccgCTACCTCAGTTGGTAGAGCAgttttGAGACGGCAGCCCGAATACTTTCACACGTAAAGTCTGCTGGTGA
pseudo-Lys-CTT-22	pseudotRNA	TATGAACCACTAAGGCGTCG	CCGGTAACTATTCTAGCC	CGTCTCacaccg	TACCTCAGTTGGTAGAGCAT	gttttGAGACG	GCAGCCCGAATACTTTCA	CACGTAAAGTCTGCTGGTGA	TATGAACCACTAAGGCGTCGCCGGTAACTATTCTAGCCCGTCTCacaccgTACCTCAGTTGGTAGAGCATgttttGAGACGGCAGCCCGAATACTTTCACACGTAAAGTCTGCTGGTGA
pseudo-Lys-CTT-23	pseudotRNA	TATGAACCACTAAGGCGTCG	CCGGTAACTATTCTAGCC	CGTCTCacaccg	GGCTTGAACCCACTGACTCT	gttttGAGACG	GCAGCCCGAATACTTTCA	CACGTAAAGTCTGCTGGTGA	TATGAACCACTAAGGCGTCGCCGGTAACTATTCTAGCCCGTCTCacaccgGGCTTGAACCCACTGACTCTgttttGAGACGGCAGCCCGAATACTTTCACACGTAAAGTCTGCTGGTGA
pseudo-Lys-CTT-24	pseudotRNA	TATGAACCACTAAGGCGTCG	CCGGTAACTATTCTAGCC	CGTCTCacaccg	AGGCTTGAACCCACTGACTC	gttttGAGACG	GCAGCCCGAATACTTTCA	CACGTAAAGTCTGCTGGTGA	TATGAACCACTAAGGCGTCGCCGGTAACTATTCTAGCCCGTCTCacaccgAGGCTTGAACCCACTGACTCgttttGAGACGGCAGCCCGAATACTTTCACACGTAAAGTCTGCTGGTGA
pseudo-Lys-CTT-25	pseudotRNA	TATGAACCACTAAGGCGTCG	CCGGTAACTATTCTAGCC	CGTCTCacaccg	ACTCTTAATCCCAGAGTCAG	gttttGAGACG	GCAGCCCGAATACTTTCA	CACGTAAAGTCTGCTGGTGA	TATGAACCACTAAGGCGTCGCCGGTAACTATTCTAGCCCGTCTCacaccgACTCTTAATCCCAGAGTCAGgttttGAGACGGCAGCCCGAATACTTTCACACGTAAAGTCTGCTGGTGA
pseudo-Lys-CTT-26	pseudotRNA	TATGAACCACTAAGGCGTCG	CCGGTAACTATTCTAGCC	CGTCTCacaccg	CTCTTAATCCCAGAGTCAGT	gttttGAGACG	GCAGCCCGAATACTTTCA	CACGTAAAGTCTGCTGGTGA	TATGAACCACTAAGGCGTCGCCGGTAACTATTCTAGCCCGTCTCacaccgCTCTTAATCCCAGAGTCAGTgttttGAGACGGCAGCCCGAATACTTTCACACGTAAAGTCTGCTGGTGA
pseudo-Lys-TTT-1	pseudotRNA	TATGAACCACTAAGGCGTCG	CCGGTAACTATTCTAGCC	CGTCTCacaccg	CTCTACCCACTGAGCTCTCC	gttttGAGACG	GCAGCCCGAATACTTTCA	CACGTAAAGTCTGCTGGTGA	TATGAACCACTAAGGCGTCGCCGGTAACTATTCTAGCCCGTCTCacaccgCTCTACCCACTGAGCTCTCCgttttGAGACGGCAGCCCGAATACTTTCACACGTAAAGTCTGCTGGTGA
pseudo-Lys-TTT-2	pseudotRNA	TATGAACCACTAAGGCGTCG	CCGGTAACTATTCTAGCC	CGTCTCacaccg	GCTCTACCCACTGAGCTCTC	gttttGAGACG	GCAGCCCGAATACTTTCA	CACGTAAAGTCTGCTGGTGA	TATGAACCACTAAGGCGTCGCCGGTAACTATTCTAGCCCGTCTCacaccgGCTCTACCCACTGAGCTCTCgttttGAGACGGCAGCCCGAATACTTTCACACGTAAAGTCTGCTGGTGA
pseudo-Lys-TTT-3	pseudotRNA	TATGAACCACTAAGGCGTCG	CCGGTAACTATTCTAGCC	CGTCTCacaccg	AGCATCAGACTTTTAATCTG	gttttGAGACG	GCAGCCCGAATACTTTCA	CACGTAAAGTCTGCTGGTGA	TATGAACCACTAAGGCGTCGCCGGTAACTATTCTAGCCCGTCTCacaccgAGCATCAGACTTTTAATCTGgttttGAGACGGCAGCCCGAATACTTTCACACGTAAAGTCTGCTGGTGA
pseudo-Lys-TTT-4	pseudotRNA	TATGAACCACTAAGGCGTCG	CCGGTAACTATTCTAGCC	CGTCTCacaccg	ACTTTTAATCTGAGGGTCCA	gttttGAGACG	GCAGCCCGAATACTTTCA	CACGTAAAGTCTGCTGGTGA	TATGAACCACTAAGGCGTCGCCGGTAACTATTCTAGCCCGTCTCacaccgACTTTTAATCTGAGGGTCCAgttttGAGACGGCAGCCCGAATACTTTCACACGTAAAGTCTGCTGGTGA
pseudo-Lys-TTT-5	pseudotRNA	TATGAACCACTAAGGCGTCG	CCGGTAACTATTCTAGCC	CGTCTCacaccg	CCGAACGAGGACTTGAACCC	gttttGAGACG	GCAGCCCGAATACTTTCA	CACGTAAAGTCTGCTGGTGA	TATGAACCACTAAGGCGTCGCCGGTAACTATTCTAGCCCGTCTCacaccgCCGAACGAGGACTTGAACCCgttttGAGACGGCAGCCCGAATACTTTCACACGTAAAGTCTGCTGGTGA
pseudo-Lys-TTT-6	pseudotRNA	TATGAACCACTAAGGCGTCG	CCGGTAACTATTCTAGCC	CGTCTCacaccg	CCAGGGTTCAAGTCCTCGTT	gttttGAGACG	GCAGCCCGAATACTTTCA	CACGTAAAGTCTGCTGGTGA	TATGAACCACTAAGGCGTCGCCGGTAACTATTCTAGCCCGTCTCacaccgCCAGGGTTCAAGTCCTCGTTgttttGAGACGGCAGCCCGAATACTTTCACACGTAAAGTCTGCTGGTGA
pseudo-Lys-TTT-7	pseudotRNA	TATGAACCACTAAGGCGTCG	CCGGTAACTATTCTAGCC	CGTCTCacaccg	CAGGGTTCAAGTCCTCGTTC	gttttGAGACG	GCAGCCCGAATACTTTCA	CACGTAAAGTCTGCTGGTGA	TATGAACCACTAAGGCGTCGCCGGTAACTATTCTAGCCCGTCTCacaccgCAGGGTTCAAGTCCTCGTTCgttttGAGACGGCAGCCCGAATACTTTCACACGTAAAGTCTGCTGGTGA
pseudo-Lys-TTT-8	pseudotRNA	TATGAACCACTAAGGCGTCG	CCGGTAACTATTCTAGCC	CGTCTCacaccg	TTCTACCTACTGAGCTACCC	gttttGAGACG	GCAGCCCGAATACTTTCA	CACGTAAAGTCTGCTGGTGA	TATGAACCACTAAGGCGTCGCCGGTAACTATTCTAGCCCGTCTCacaccgTTCTACCTACTGAGCTACCCgttttGAGACGGCAGCCCGAATACTTTCACACGTAAAGTCTGCTGGTGA
pseudo-Lys-TTT-9	pseudotRNA	TATGAACCACTAAGGCGTCG	CCGGTAACTATTCTAGCC	CGTCTCacaccg	AACATCAGACTTTTAATCTG	gttttGAGACG	GCAGCCCGAATACTTTCA	CACGTAAAGTCTGCTGGTGA	TATGAACCACTAAGGCGTCGCCGGTAACTATTCTAGCCCGTCTCacaccgAACATCAGACTTTTAATCTGgttttGAGACGGCAGCCCGAATACTTTCACACGTAAAGTCTGCTGGTGA
pseudo-Lys-TTT-10	pseudotRNA	TATGAACCACTAAGGCGTCG	CCGGTAACTATTCTAGCC	CGTCTCacaccg	ACATCAGACTTTTAATCTGA	gttttGAGACG	GCAGCCCGAATACTTTCA	CACGTAAAGTCTGCTGGTGA	TATGAACCACTAAGGCGTCGCCGGTAACTATTCTAGCCCGTCTCacaccgACATCAGACTTTTAATCTGAgttttGAGACGGCAGCCCGAATACTTTCACACGTAAAGTCTGCTGGTGA
pseudo-Lys-TTT-11	pseudotRNA	TATGAACCACTAAGGCGTCG	CCGGTAACTATTCTAGCC	CGTCTCacaccg	GACTTTTAATCTGAGGGTCT	gttttGAGACG	GCAGCCCGAATACTTTCA	CACGTAAAGTCTGCTGGTGA	TATGAACCACTAAGGCGTCGCCGGTAACTATTCTAGCCCGTCTCacaccgGACTTTTAATCTGAGGGTCTgttttGAGACGGCAGCCCGAATACTTTCACACGTAAAGTCTGCTGGTGA
pseudo-Lys-TTT-12	pseudotRNA	TATGAACCACTAAGGCGTCG	CCGGTAACTATTCTAGCC	CGTCTCacaccg	CTCTACCACCTGAACTATCC	gttttGAGACG	GCAGCCCGAATACTTTCA	CACGTAAAGTCTGCTGGTGA	TATGAACCACTAAGGCGTCGCCGGTAACTATTCTAGCCCGTCTCacaccgCTCTACCACCTGAACTATCCgttttGAGACGGCAGCCCGAATACTTTCACACGTAAAGTCTGCTGGTGA
pseudo-Lys-TTT-13	pseudotRNA	TATGAACCACTAAGGCGTCG	CCGGTAACTATTCTAGCC	CGTCTCacaccg	AGCATCAGACTTTTAACCTG	gttttGAGACG	GCAGCCCGAATACTTTCA	CACGTAAAGTCTGCTGGTGA	TATGAACCACTAAGGCGTCGCCGGTAACTATTCTAGCCCGTCTCacaccgAGCATCAGACTTTTAACCTGgttttGAGACGGCAGCCCGAATACTTTCACACGTAAAGTCTGCTGGTGA
pseudo-Lys-TTT-14	pseudotRNA	TATGAACCACTAAGGCGTCG	CCGGTAACTATTCTAGCC	CGTCTCacaccg	GACTTGAACCCTGAACCCTC	gttttGAGACG	GCAGCCCGAATACTTTCA	CACGTAAAGTCTGCTGGTGA	TATGAACCACTAAGGCGTCGCCGGTAACTATTCTAGCCCGTCTCacaccgGACTTGAACCCTGAACCCTCgttttGAGACGGCAGCCCGAATACTTTCACACGTAAAGTCTGCTGGTGA
pseudo-Lys-TTT-15	pseudotRNA	TATGAACCACTAAGGCGTCG	CCGGTAACTATTCTAGCC	CGTCTCacaccg	GACTTTTAACCTGAGGGTTC	gttttGAGACG	GCAGCCCGAATACTTTCA	CACGTAAAGTCTGCTGGTGA	TATGAACCACTAAGGCGTCGCCGGTAACTATTCTAGCCCGTCTCacaccgGACTTTTAACCTGAGGGTTCgttttGAGACGGCAGCCCGAATACTTTCACACGTAAAGTCTGCTGGTGA
pseudo-Lys-TTT-16	pseudotRNA	TATGAACCACTAAGGCGTCG	CCGGTAACTATTCTAGCC	CGTCTCacaccg	ACTTTTAACCTGAGGGTTCA	gttttGAGACG	GCAGCCCGAATACTTTCA	CACGTAAAGTCTGCTGGTGA	TATGAACCACTAAGGCGTCGCCGGTAACTATTCTAGCCCGTCTCacaccgACTTTTAACCTGAGGGTTCAgttttGAGACGGCAGCCCGAATACTTTCACACGTAAAGTCTGCTGGTGA
pseudo-Lys-TTT-17	pseudotRNA	TATGAACCACTAAGGCGTCG	CCGGTAACTATTCTAGCC	CGTCTCacaccg	TCAGGGTTCAAGTCTCTGTT	gttttGAGACG	GCAGCCCGAATACTTTCA	CACGTAAAGTCTGCTGGTGA	TATGAACCACTAAGGCGTCGCCGGTAACTATTCTAGCCCGTCTCacaccgTCAGGGTTCAAGTCTCTGTTgttttGAGACGGCAGCCCGAATACTTTCACACGTAAAGTCTGCTGGTGA
pseudo-Lys-TTT-18	pseudotRNA	TATGAACCACTAAGGCGTCG	CCGGTAACTATTCTAGCC	CGTCTCacaccg	CTCTACCAACTAAGCTACCC	gttttGAGACG	GCAGCCCGAATACTTTCA	CACGTAAAGTCTGCTGGTGA	TATGAACCACTAAGGCGTCGCCGGTAACTATTCTAGCCCGTCTCacaccgCTCTACCAACTAAGCTACCCgttttGAGACGGCAGCCCGAATACTTTCACACGTAAAGTCTGCTGGTGA
pseudo-Lys-TTT-19	pseudotRNA	TATGAACCACTAAGGCGTCG	CCGGTAACTATTCTAGCC	CGTCTCacaccg	TAGCTTAGTTGGTAGAGCAT	gttttGAGACG	GCAGCCCGAATACTTTCA	CACGTAAAGTCTGCTGGTGA	TATGAACCACTAAGGCGTCGCCGGTAACTATTCTAGCCCGTCTCacaccgTAGCTTAGTTGGTAGAGCATgttttGAGACGGCAGCCCGAATACTTTCACACGTAAAGTCTGCTGGTGA
pseudo-Lys-TTT-20	pseudotRNA	TATGAACCACTAAGGCGTCG	CCGGTAACTATTCTAGCC	CGTCTCacaccg	AGCATTGGACTTTTAATTTG	gttttGAGACG	GCAGCCCGAATACTTTCA	CACGTAAAGTCTGCTGGTGA	TATGAACCACTAAGGCGTCGCCGGTAACTATTCTAGCCCGTCTCacaccgAGCATTGGACTTTTAATTTGgttttGAGACGGCAGCCCGAATACTTTCACACGTAAAGTCTGCTGGTGA
pseudo-Lys-TTT-21	pseudotRNA	TATGAACCACTAAGGCGTCG	CCGGTAACTATTCTAGCC	CGTCTCacaccg	GCATTGGACTTTTAATTTGA	gttttGAGACG	GCAGCCCGAATACTTTCA	CACGTAAAGTCTGCTGGTGA	TATGAACCACTAAGGCGTCGCCGGTAACTATTCTAGCCCGTCTCacaccgGCATTGGACTTTTAATTTGAgttttGAGACGGCAGCCCGAATACTTTCACACGTAAAGTCTGCTGGTGA
pseudo-Lys-TTT-22	pseudotRNA	TATGAACCACTAAGGCGTCG	CCGGTAACTATTCTAGCC	CGTCTCacaccg	GACTTTTAATTTGAGGGCCC	gttttGAGACG	GCAGCCCGAATACTTTCA	CACGTAAAGTCTGCTGGTGA	TATGAACCACTAAGGCGTCGCCGGTAACTATTCTAGCCCGTCTCacaccgGACTTTTAATTTGAGGGCCCgttttGAGACGGCAGCCCGAATACTTTCACACGTAAAGTCTGCTGGTGA
pseudo-Lys-TTT-23	pseudotRNA	TATGAACCACTAAGGCGTCG	CCGGTAACTATTCTAGCC	CGTCTCacaccg	CAAACAGGGACTTGAAACCT	gttttGAGACG	GCAGCCCGAATACTTTCA	CACGTAAAGTCTGCTGGTGA	TATGAACCACTAAGGCGTCGCCGGTAACTATTCTAGCCCGTCTCacaccgCAAACAGGGACTTGAAACCTgttttGAGACGGCAGCCCGAATACTTTCACACGTAAAGTCTGCTGGTGA
pseudo-Lys-TTT-24	pseudotRNA	TATGAACCACTAAGGCGTCG	CCGGTAACTATTCTAGCC	CGTCTCacaccg	GCTATCAGACTTTTAGCCTG	gttttGAGACG	GCAGCCCGAATACTTTCA	CACGTAAAGTCTGCTGGTGA	TATGAACCACTAAGGCGTCGCCGGTAACTATTCTAGCCCGTCTCacaccgGCTATCAGACTTTTAGCCTGgttttGAGACGGCAGCCCGAATACTTTCACACGTAAAGTCTGCTGGTGA
pseudo-Lys-TTT-25	pseudotRNA	TATGAACCACTAAGGCGTCG	CCGGTAACTATTCTAGCC	CGTCTCacaccg	GGATTGAACCCTGAATCCTC	gttttGAGACG	GCAGCCCGAATACTTTCA	CACGTAAAGTCTGCTGGTGA	TATGAACCACTAAGGCGTCGCCGGTAACTATTCTAGCCCGTCTCacaccgGGATTGAACCCTGAATCCTCgttttGAGACGGCAGCCCGAATACTTTCACACGTAAAGTCTGCTGGTGA
pseudo-Lys-TTT-26	pseudotRNA	TATGAACCACTAAGGCGTCG	CCGGTAACTATTCTAGCC	CGTCTCacaccg	GACTTTTAGCCTGAGGATTC	gttttGAGACG	GCAGCCCGAATACTTTCA	CACGTAAAGTCTGCTGGTGA	TATGAACCACTAAGGCGTCGCCGGTAACTATTCTAGCCCGTCTCacaccgGACTTTTAGCCTGAGGATTCgttttGAGACGGCAGCCCGAATACTTTCACACGTAAAGTCTGCTGGTGA
pseudo-Lys-TTT-27	pseudotRNA	TATGAACCACTAAGGCGTCG	CCGGTAACTATTCTAGCC	CGTCTCacaccg	ACTTTTAGCCTGAGGATTCA	gttttGAGACG	GCAGCCCGAATACTTTCA	CACGTAAAGTCTGCTGGTGA	TATGAACCACTAAGGCGTCGCCGGTAACTATTCTAGCCCGTCTCacaccgACTTTTAGCCTGAGGATTCAgttttGAGACGGCAGCCCGAATACTTTCACACGTAAAGTCTGCTGGTGA
pseudo-Lys-TTT-28	pseudotRNA	TATGAACCACTAAGGCGTCG	CCGGTAACTATTCTAGCC	CGTCTCacaccg	TTCAGGGTTCAATCCCTTGC	gttttGAGACG	GCAGCCCGAATACTTTCA	CACGTAAAGTCTGCTGGTGA	TATGAACCACTAAGGCGTCGCCGGTAACTATTCTAGCCCGTCTCacaccgTTCAGGGTTCAATCCCTTGCgttttGAGACGGCAGCCCGAATACTTTCACACGTAAAGTCTGCTGGTGA
pseudo-Lys-TTT-29	pseudotRNA	TATGAACCACTAAGGCGTCG	CCGGTAACTATTCTAGCC	CGTCTCacaccg	TCAGGGTTCAATCCCTTGCT	gttttGAGACG	GCAGCCCGAATACTTTCA	CACGTAAAGTCTGCTGGTGA	TATGAACCACTAAGGCGTCGCCGGTAACTATTCTAGCCCGTCTCacaccgTCAGGGTTCAATCCCTTGCTgttttGAGACGGCAGCCCGAATACTTTCACACGTAAAGTCTGCTGGTGA
pseudo-Lys-TTT-30	pseudotRNA	TATGAACCACTAAGGCGTCG	CCGGTAACTATTCTAGCC	CGTCTCacaccg	CAGGGTTCAATCCCTTGCTG	gttttGAGACG	GCAGCCCGAATACTTTCA	CACGTAAAGTCTGCTGGTGA	TATGAACCACTAAGGCGTCGCCGGTAACTATTCTAGCCCGTCTCacaccgCAGGGTTCAATCCCTTGCTGgttttGAGACGGCAGCCCGAATACTTTCACACGTAAAGTCTGCTGGTGA
pseudo-Lys-TTT-31	pseudotRNA	TATGAACCACTAAGGCGTCG	CCGGTAACTATTCTAGCC	CGTCTCacaccg	CTCTATCAACTGAGCTATCT	gttttGAGACG	GCAGCCCGAATACTTTCA	CACGTAAAGTCTGCTGGTGA	TATGAACCACTAAGGCGTCGCCGGTAACTATTCTAGCCCGTCTCacaccgCTCTATCAACTGAGCTATCTgttttGAGACGGCAGCCCGAATACTTTCACACGTAAAGTCTGCTGGTGA
pseudo-Lys-TTT-32	pseudotRNA	TATGAACCACTAAGGCGTCG	CCGGTAACTATTCTAGCC	CGTCTCacaccg	GCTCTATCAACTGAGCTATC	gttttGAGACG	GCAGCCCGAATACTTTCA	CACGTAAAGTCTGCTGGTGA	TATGAACCACTAAGGCGTCGCCGGTAACTATTCTAGCCCGTCTCacaccgGCTCTATCAACTGAGCTATCgttttGAGACGGCAGCCCGAATACTTTCACACGTAAAGTCTGCTGGTGA
pseudo-Lys-TTT-33	pseudotRNA	TATGAACCACTAAGGCGTCG	CCGGTAACTATTCTAGCC	CGTCTCacaccg	AGGAACAGGGACATGAACCC	gttttGAGACG	GCAGCCCGAATACTTTCA	CACGTAAAGTCTGCTGGTGA	TATGAACCACTAAGGCGTCGCCGGTAACTATTCTAGCCCGTCTCacaccgAGGAACAGGGACATGAACCCgttttGAGACGGCAGCCCGAATACTTTCACACGTAAAGTCTGCTGGTGA
pseudo-Lys-TTT-34	pseudotRNA	TATGAACCACTAAGGCGTCG	CCGGTAACTATTCTAGCC	CGTCTCacaccg	AGTAGCAGACTTTTCATCTG	gttttGAGACG	GCAGCCCGAATACTTTCA	CACGTAAAGTCTGCTGGTGA	TATGAACCACTAAGGCGTCGCCGGTAACTATTCTAGCCCGTCTCacaccgAGTAGCAGACTTTTCATCTGgttttGAGACGGCAGCCCGAATACTTTCACACGTAAAGTCTGCTGGTGA
pseudo-Lys-TTT-35	pseudotRNA	TATGAACCACTAAGGCGTCG	CCGGTAACTATTCTAGCC	CGTCTCacaccg	GTAGCAGACTTTTCATCTGA	gttttGAGACG	GCAGCCCGAATACTTTCA	CACGTAAAGTCTGCTGGTGA	TATGAACCACTAAGGCGTCGCCGGTAACTATTCTAGCCCGTCTCacaccgGTAGCAGACTTTTCATCTGAgttttGAGACGGCAGCCCGAATACTTTCACACGTAAAGTCTGCTGGTGA
pseudo-Lys-TTT-36	pseudotRNA	TATGAACCACTAAGGCGTCG	CCGGTAACTATTCTAGCC	CGTCTCacaccg	CTGGACATGGACTTAAACCC	gttttGAGACG	GCAGCCCGAATACTTTCA	CACGTAAAGTCTGCTGGTGA	TATGAACCACTAAGGCGTCGCCGGTAACTATTCTAGCCCGTCTCacaccgCTGGACATGGACTTAAACCCgttttGAGACGGCAGCCCGAATACTTTCACACGTAAAGTCTGCTGGTGA
pseudo-Lys-TTT-37	pseudotRNA	TATGAACCACTAAGGCGTCG	CCGGTAACTATTCTAGCC	CGTCTCacaccg	CAGGGTTTAAGTCCATGTCC	gttttGAGACG	GCAGCCCGAATACTTTCA	CACGTAAAGTCTGCTGGTGA	TATGAACCACTAAGGCGTCGCCGGTAACTATTCTAGCCCGTCTCacaccgCAGGGTTTAAGTCCATGTCCgttttGAGACGGCAGCCCGAATACTTTCACACGTAAAGTCTGCTGGTGA
pseudo-Phe-GAA-1	pseudotRNA	TATGAACCACTAAGGCGTCG	CCGGTAACTATTCTAGCC	CGTCTCacaccg	CTCTCCCAACTGAGCAATTT	gttttGAGACG	GCAGCCCGAATACTTTCA	CACGTAAAGTCTGCTGGTGA	TATGAACCACTAAGGCGTCGCCGGTAACTATTCTAGCCCGTCTCacaccgCTCTCCCAACTGAGCAATTTgttttGAGACGGCAGCCCGAATACTTTCACACGTAAAGTCTGCTGGTGA
[truncated: 1,548 more rows]
